# Supplementary material for: De novo assembly of Phlomis purpurea after challenging with Phytophthora cinnamomi
Source: BMC Genomics. 2017 Sep 6;18:700. doi: 10.1186/s12864-017-4042-6 (PMC5585901; doi:10.1186/s12864-017-4042-6)
Supplement: Supplementary file 9 — List of Phlomis purpurea unigenes up-regulated with Padj <0.05 at 24 h post-challenge with Phytophthora cinnamomi. (XLSX 98 kb) [file 12864_2017_4042_MOESM9_ESM.xlsx]

## Sheet: Sheet1
Table S4. List of Phlomis purpurea unigenes up-regulated with Padj <0.05 at 24 h post-challenge with Phytophthora cinnamomi
id	baseMean	baseMeanA	baseMeanB	foldChange	log2FoldChange	pval	padj
contig_13714|light-regulated	7083.4	599.224	13567.6	22.6419	4.50092	1.95498e-38	4.44679e-34
contig_104551|protein	316.602	18.7326	614.471	32.8022	5.03572	1.43554e-32	1.08842e-28
contig_52261|hypothetical	394.059	48.5616	739.556	15.2292	3.92877	4.00032e-26	1.01101e-22
contig_13369|peroxidase	3357.82	498.268	6217.38	12.478	3.64131	4.84624e-21	6.68076e-18
contig_97013|low-temperature-induced	49.2873	2.58346	95.9911	37.156	5.21552	1.52226e-15	9.61817e-13
contig_129482|cc-nbs-lrr	34.2864	0.516693	68.0561	131.715	7.04127	2.22515e-15	1.38666e-12
contig_152156|ec	46.6967	1.71651	91.6769	53.4088	5.73901	4.23234e-15	2.56717e-12
contig_30178|plasma	189.661	37.1323	342.189	9.2154	3.20405	4.94853e-15	2.96208e-12
contig_16740|stress-induced	1899.78	325.643	3473.92	10.6679	3.4152	2.10277e-14	1.15252e-11
contig_16088|seed	109.013	22.4637	195.562	8.70569	3.12196	2.80069e-14	1.4815e-11
contig_21786|swi	64.8832	9.43212	120.334	12.7579	3.67332	9.13009e-14	4.71984e-11
contig_44436|aquaporin	272.653	64.8946	480.411	7.40294	2.8881	1.28722e-13	6.36501e-11
contig_32339|af446875_1	505.368	99.3814	911.354	9.17027	3.19696	2.19023e-13	1.0272e-10
contig_25594|abscisic	405.516	127.303	683.729	5.3709	2.42516	2.72716e-13	1.25841e-10
contig_6751|transducin	379.892	110.068	649.715	5.90286	2.56141	3.17227e-13	1.43202e-10
contig_161885|retroelement	35.1774	1.55008	68.8046	44.3878	5.47209	3.345e-13	1.47739e-10
contig_53577|gdsl-motif	86.5023	19.3635	153.641	7.93455	2.98815	8.03749e-13	3.35451e-10
contig_74276|transcription	105.305	20.9658	189.644	9.04541	3.17719	8.35158e-13	3.44574e-10
contig_10390|protein	334.186	102.911	565.46	5.49464	2.45802	1.20145e-11	4.1095e-09
contig_22848|Agglutinin-2	132.374	36.5635	228.185	6.24081	2.64173	3.18989e-11	9.93934e-09
contig_70928|seed	24.9229	0.516693	49.3291	95.4709	6.57699	3.60511e-11	1.10813e-08
contig_54167|gdsl-motif	53.272	9.78238	96.7615	9.89141	3.30618	1.49192e-10	4.2419e-08
contig_98079|protein	51.0103	2.39964	99.6211	41.515	5.37556	1.61584e-10	4.48219e-08
contig_1022|dormancy-associated	8359.99	3008.97	13711	4.55671	2.18799	2.33035e-10	6.19956e-08
contig_9208|aryl-alcohol	268.145	79.685	456.606	5.73014	2.51857	3.35659e-10	8.67603e-08
contig_22023|homeobox-leucine	3320.69	1052.12	5589.25	5.31237	2.40936	4.15214e-10	1.03785e-07
contig_40160|pinus	362.765	133.125	592.405	4.44998	2.1538	7.66336e-10	1.84456e-07
contig_91013|retrotransposon	41.3349	7.03248	75.6374	10.7554	3.42699	8.56174e-10	2.03922e-07
contig_8769|laccase	49.1577	14.1966	84.1187	5.92527	2.56688	1.209e-09	2.83504e-07
contig_15850|predicted	35.7825	4.13354	67.4315	16.3133	4.02797	1.50756e-09	3.46373e-07
contig_65169|tyrosine	1196.04	60.4183	2331.66	38.592	5.27023	2.20202e-09	4.86283e-07
contig_70469|unnamed	85.4677	18.7152	152.22	8.1335	3.02388	2.40212e-09	5.27909e-07
contig_23194|tyrosine	1722.46	86.5858	3358.34	38.7863	5.27748	3.30122e-09	7.15138e-07
contig_2090|aldehyde	8057.74	2783.14	13332.3	4.79039	2.26014	3.39895e-09	7.32821e-07
contig_38639|unknown	228.167	90.4237	365.91	4.04661	2.01671	3.5366e-09	7.58902e-07
contig_38638|atp	156.109	55.9618	256.255	4.57912	2.19507	3.59854e-09	7.64976e-07
contig_161407|integral	38.4428	5.16693	71.7186	13.8803	3.79497	3.72483e-09	7.88139e-07
contig_129739|g-type	31.5791	3.26659	59.8916	18.3346	4.1965	3.7525e-09	7.90318e-07
contig_2634|protein	976.194	433.955	1518.43	3.49906	1.80697	4.94428e-09	1.01318e-06
contig_95716|tyrosine	23.8001	1.03339	46.5668	45.0623	5.49385	5.11295e-09	1.04304e-06
contig_9494|abscisic	2077.93	938.468	3217.4	3.42835	1.77751	6.98174e-09	1.39304e-06
contig_63725|chloroplast	341.384	35.9151	646.853	18.0106	4.17078	9.52643e-09	1.85998e-06
contig_89190|chlorophyllase	121.416	34.4346	208.398	6.05201	2.59741	1.08888e-08	2.1169e-06
contig_15793|beta-galactosidase	330.702	79.2676	582.136	7.34394	2.87655	1.12036e-08	2.16883e-06
contig_67441|PREDICTED:	121.694	25.7999	217.587	8.43366	3.07616	1.14254e-08	2.1931e-06
contig_7923|peroxidase	416.601	133.625	699.578	5.2354	2.3883	1.1731e-08	2.2423e-06
contig_71416|protein	140.342	43.7003	236.983	5.42292	2.43907	1.23462e-08	2.33051e-06
contig_113347|cytochrome	38.1138	6.53318	69.6945	10.6678	3.41519	1.36524e-08	2.54203e-06
contig_352|cysteine	5633.09	2747.72	8518.45	3.10019	1.63236	1.36902e-08	2.54203e-06
contig_15897|arginase	378.936	146.813	611.059	4.16217	2.05733	1.39099e-08	2.56752e-06
contig_91609|transcription	556.453	180.284	932.622	5.17309	2.37103	1.45798e-08	2.66372e-06
contig_86157|f-box	188.758	69.4132	308.102	4.43867	2.15013	1.55713e-08	2.811e-06
contig_16502|galactinol	862.273	376.547	1348	3.57989	1.83992	1.77684e-08	3.15749e-06
contig_15543|protein	2758.51	1271.64	4245.39	3.33852	1.73921	1.80556e-08	3.18366e-06
contig_51568|atp	119.545	41.8968	197.193	4.70662	2.23469	2.08226e-08	3.58811e-06
contig_35450|senescence-associated	288.902	37.5968	540.207	14.3684	3.84483	2.2963e-08	3.93793e-06
contig_53658|glutaredoxin	56.1991	12.8999	99.4982	7.71308	2.94731	2.44407e-08	4.1267e-06
contig_68938|nicotinamidase	238.717	81.2971	396.137	4.87271	2.28472	2.45831e-08	4.1267e-06
contig_25598|1-aminocyclopropane-1-carboxylate	183.855	68.8965	298.814	4.33715	2.11675	2.47248e-08	4.13522e-06
contig_89673|poligalacturonase	152.104	14.1171	290.09	20.5488	4.36098	2.6308e-08	4.36789e-06
contig_7403|cell	923.294	288.265	1558.32	5.40587	2.43453	2.64948e-08	4.38292e-06
contig_15572|light-regulated	723.474	303.89	1143.06	3.76142	1.91128	3.01447e-08	4.95069e-06
contig_67307|ct099	157.918	48.4126	267.424	5.52385	2.46567	3.03868e-08	4.97251e-06
contig_100309|rnase	229.948	96.9742	362.923	3.74247	1.90399	3.53779e-08	5.70714e-06
contig_23465|rubber	108.901	41.6782	176.123	4.22578	2.07922	3.57574e-08	5.74797e-06
contig_111816|cationic	367.466	123.867	611.065	4.93323	2.30253	4.15375e-08	6.58405e-06
contig_24282|low	676.763	328.495	1025.03	3.12039	1.64173	5.89388e-08	9.11988e-06
contig_17704|protein	471.535	148.952	794.118	5.33139	2.41451	6.08258e-08	9.34826e-06
contig_89557|protein	85.1546	13.434	156.875	11.6775	3.54565	6.32977e-08	9.63358e-06
contig_7600|cytosolic	1152.24	580.482	1724	2.96994	1.57043	6.3595e-08	9.64354e-06
contig_32270|chy	203.008	56.9505	349.066	6.12929	2.61572	6.4012e-08	9.67453e-06
contig_56311|PREDICTED:	146.517	58.5279	234.505	4.00673	2.00243	6.73151e-08	1.00734e-05
contig_216|4-hydroxy-3-methylbut-2-enyl	24692.1	10907.2	38477	3.52766	1.81871	7.42324e-08	1.09999e-05
contig_54706|cxe	45.608	11.3325	79.8836	7.04909	2.81744	7.70439e-08	1.13061e-05
contig_43036|poligalacturonase	39.0281	6.71701	71.3392	10.6207	3.4088	8.03149e-08	1.17482e-05
contig_22827|electron	206.591	77.8989	335.283	4.30408	2.1057	1.00813e-07	1.42872e-05
contig_11029|unc-13-like	6293.8	3021.9	9565.71	3.16546	1.66242	1.25517e-07	1.74618e-05
contig_26785|protein	200.149	51.2321	349.067	6.81345	2.76838	1.27966e-07	1.77483e-05
contig_32340|af446875_1	81.2472	22.3494	140.145	6.27062	2.64861	1.41296e-07	1.90738e-05
contig_113078|menthofuran	67.2725	1.71651	132.829	77.3828	6.27394	1.42788e-07	1.9218e-05
contig_58375|f-box	108.993	42.3961	175.59	4.14166	2.05021	1.46261e-07	1.96275e-05
contig_12773|subtilisin-like	955.232	438.294	1472.17	3.35886	1.74797	1.52614e-07	2.02411e-05
contig_25760|seed	122.221	44.6641	199.778	4.4729	2.16121	1.58701e-07	2.09264e-05
contig_51552|flowering	210.538	82.0324	339.043	4.13303	2.0472	1.83946e-07	2.37729e-05
contig_14424|acyl-	172.329	54.2627	290.396	5.35168	2.41999	1.87706e-07	2.41218e-05
contig_74272|zinc	52.688	12.2168	93.1592	7.6255	2.93083	1.91639e-07	2.44203e-05
contig_31813|udp-	152.516	51.1973	253.834	4.95796	2.30975	2.14909e-07	2.68589e-05
contig_22757|PREDICTED:	441.43	193.859	689.002	3.55414	1.8295	2.15983e-07	2.69142e-05
contig_2131|lysine-ketoglutarate	6490.51	2491.31	10489.7	4.21052	2.074	2.17887e-07	2.70085e-05
contig_171324|protein	18.4211	1.71651	35.1258	20.4635	4.35498	2.21851e-07	2.74251e-05
contig_2554|aldehyde	999.068	483.363	1514.77	3.13382	1.64792	2.3336e-07	2.87048e-05
contig_129297|af375430_1	28.362	3.59946	53.1245	14.759	3.88352	2.39857e-07	2.92536e-05
contig_6876|glutathione	7186.23	3301.39	11071.1	3.35346	1.74565	2.4502e-07	2.98033e-05
contig_23901|PREDICTED:	990.716	470.69	1510.74	3.20964	1.68241	2.58792e-07	3.13945e-05
contig_9216|zinc	1751.41	787.012	2715.82	3.45079	1.78693	2.6627e-07	3.20454e-05
contig_15637|protein	903.922	353.989	1453.86	4.10706	2.03811	2.6893e-07	3.22767e-05
contig_23647|at1g04360	23.0719	3.43302	42.7108	12.4412	3.63705	2.72064e-07	3.24849e-05
contig_11835|isovaleryl-	528.24	198.167	858.314	4.33127	2.11479	2.76476e-07	3.29223e-05
contig_179167|hydroxysteroid	24.1202	1.03339	47.2071	45.682	5.51355	2.96267e-07	3.48263e-05
contig_2316|xylose	14619.1	6553.38	22684.9	3.46155	1.79142	2.98607e-07	3.48313e-05
contig_169699|polygalacturonase	31.1501	5.16693	57.1332	11.0575	3.46695	3.0306e-07	3.52604e-05
contig_33315|protein	378.617	169.426	587.809	3.46942	1.7947	3.05798e-07	3.54882e-05
contig_14783|dna	101.075	39.8127	162.338	4.07756	2.0277	3.12751e-07	3.62027e-05
contig_8734|mip	123.665	23.3133	224.018	9.60902	3.26439	3.14804e-07	3.63478e-05
contig_1235|thiol	9951.55	5467.15	14436	2.64049	1.40081	3.40298e-07	3.90931e-05
contig_20406|protein	447.056	209.335	684.776	3.2712	1.70982	3.99718e-07	4.52337e-05
contig_83844|transcription	277.965	94.577	461.352	4.87806	2.28631	4.13888e-07	4.64904e-05
contig_8712|probable	742.929	361.99	1123.87	3.10469	1.63445	4.35343e-07	4.87798e-05
contig_2954|rubber	2729.64	1297.45	4161.82	3.20769	1.68153	4.58244e-07	5.10942e-05
contig_40335|branched-chain-amino-acid	332.02	117.202	546.838	4.66576	2.22211	4.72485e-07	5.25533e-05
contig_25384|probable	424.554	200.919	648.188	3.22612	1.6898	5.10597e-07	5.63788e-05
contig_28099|zinc	386.796	146.217	627.375	4.29072	2.10122	5.3034e-07	5.82759e-05
contig_48045|random	42.484	12.182	72.786	5.97487	2.57891	5.41466e-07	5.93551e-05
contig_9710|transmembrane	25.6251	6.33196	44.9183	7.09389	2.82658	5.62735e-07	6.13907e-05
contig_9273|dpp6	3887.05	1830.28	5943.83	3.2475	1.69933	6.31506e-07	6.82387e-05
contig_28388|pyruvate	517.707	232.83	802.584	3.44709	1.78538	6.95801e-07	7.48307e-05
contig_51574|isovaleryl-	349.643	134.131	565.155	4.21344	2.075	7.37914e-07	7.82498e-05
contig_5462|protein	1161.98	589.323	1734.64	2.94345	1.55751	7.63141e-07	8.0363e-05
contig_111117|PREDICTED:	453.163	190.101	716.225	3.76761	1.91365	8.03229e-07	8.36166e-05
contig_15867|metalloendoproteinase	290.347	141.122	439.572	3.11485	1.63916	8.79956e-07	9.02848e-05
contig_28345|binding	3715.94	1747.15	5684.74	3.25372	1.70209	9.62995e-07	9.73524e-05
contig_1170|f-box	1883.65	894.748	2872.55	3.21045	1.68278	9.82444e-07	9.90983e-05
contig_25391|e3	403.352	178.182	628.523	3.52742	1.81861	1.05169e-06	0.000105151
contig_9027|sodium	659.972	360.487	959.457	2.66155	1.41227	1.11357e-06	0.00011085
contig_270|cysteine	5988.62	3287.93	8689.31	2.64279	1.40206	1.17847e-06	0.00011554
contig_68195|atoep16-2	15.539	1.88295	29.195	15.505	3.95466	1.21687e-06	0.000118539
contig_17264|2	1307.47	643.854	1971.09	3.0614	1.61419	1.23746e-06	0.000120288
contig_14299|protein	72.9134	17.6992	128.128	7.23917	2.85583	1.27493e-06	0.00012314
contig_90118|protein	23.8834	2.23321	45.5336	20.3893	4.34974	1.38451e-06	0.000132878
contig_50677|electron-transferring-flavoprotein	215.792	91.4993	340.085	3.71681	1.89406	1.44104e-06	0.000137722
contig_74048|f-box	88.8212	33.8483	143.794	4.24819	2.08685	1.50659e-06	0.000142579
contig_50678|electron	175.249	71.3657	279.133	3.9113	1.96765	1.74382e-06	0.000161817
contig_1769|desiccation-related	501.202	256.031	746.373	2.91516	1.54358	1.83143e-06	0.000168974
contig_28375|PREDICTED:	469.556	239.365	699.747	2.92334	1.54762	1.85473e-06	0.000170456
contig_38549|branched-chain-amino-acid	119.085	41.1168	197.054	4.79253	2.26079	1.86452e-06	0.00017101
contig_41851|senescence-associated	58.4965	13.5309	103.462	7.64636	2.93477	1.89281e-06	0.000173255
contig_61301|ferric	67.759	23.7157	111.802	4.71427	2.23703	1.93955e-06	0.000177177
contig_24886|cytokinin	172.925	80.3606	265.489	3.30372	1.72409	1.98585e-06	0.00018032
contig_7718|cyclic	554.305	273.869	834.741	3.04795	1.60784	2.03291e-06	0.000184225
contig_25681|arginase	54.1708	18.7152	89.6263	4.78896	2.25971	2.10585e-06	0.000190078
contig_8695|probable	70.3356	29.3298	111.342	3.7962	1.92456	2.10219e-06	0.000190078
contig_7421|btb	2058.93	784.081	3333.78	4.25184	2.08809	2.12494e-06	0.000191421
contig_56253|abc	155.634	75.4918	235.776	3.1232	1.64303	2.25151e-06	0.000200834
contig_820|chlorophyll	1756.49	864.516	2648.46	3.06352	1.61519	2.50215e-06	0.000219744
contig_28101|zinc	86.8471	30.9668	142.727	4.60905	2.20447	2.52692e-06	0.000221493
contig_22850|predicted	1659.28	789.049	2529.52	3.20578	1.68068	2.54548e-06	0.000222691
contig_17407|burp	302.03	132.477	471.583	3.55974	1.83177	2.59073e-06	0.000225683
contig_53108|myb	67.475	10.2643	124.686	12.1475	3.60259	2.68974e-06	0.000232185
contig_30179|plasma	355.586	79.6601	631.511	7.92757	2.98688	2.79156e-06	0.000240064
contig_11931|lupus	2028.29	1035.41	3021.18	2.91786	1.54491	2.86399e-06	0.000245365
contig_16170|zip	250.583	68.8269	432.339	6.28153	2.65112	2.90553e-06	0.000248455
contig_11382|mitochondrial	794.911	387.805	1202.02	3.09954	1.63205	2.92514e-06	0.000249158
contig_6319|sodium-dicarboxylate	2021.09	979.774	3062.41	3.12563	1.64415	3.02798e-06	0.000254149
contig_109642|hypothetical	20.3787	3.43302	37.3244	10.8722	3.44257	3.0353e-06	0.000254295
contig_41987|predicted	98.5395	39.6984	157.381	3.96441	1.98711	3.42611e-06	0.000282356
contig_97120|retrotransposon	20.5795	5.13215	36.0269	7.01986	2.81144	3.64288e-06	0.000297526
contig_12581|aspartic	3139.2	1708.29	4570.1	2.67524	1.41967	3.75256e-06	0.000304299
contig_16997|protein	99.7877	40.8982	158.677	3.87981	1.95598	3.8556e-06	0.000312098
contig_29827|branched-chain	1090.4	363.789	1817	4.99467	2.32039	3.87364e-06	0.000312361
contig_129595|6-phosphofructokinase	84.0363	31.1332	136.939	4.39849	2.13701	3.87358e-06	0.000312361
contig_64693|protein	72.4703	30.7134	114.227	3.71913	1.89497	4.11098e-06	0.0003281
contig_13529|protein	146.312	66.9962	225.627	3.36776	1.75179	4.47316e-06	0.000355136
contig_114145|cationic	780.377	239.117	1321.64	5.52716	2.46654	4.57463e-06	0.000362559
contig_4601|probable	233.312	116.74	349.884	2.99712	1.58358	5.054e-06	0.000395046
contig_24300|beta-galactosidase	18562.7	4822.05	32303.4	6.6991	2.74397	5.14023e-06	0.000399043
contig_60597|af202179_1disease	10.6803	0.683127	20.6774	30.2688	4.91976	5.19634e-06	0.000402382
contig_24143|esterase	140.166	28.3833	251.95	8.87668	3.15002	5.21666e-06	0.000402511
contig_12192|protein	140.307	63.7296	216.885	3.40321	1.7669	5.45672e-06	0.000418613
contig_16905|regulatory	559.152	289.484	828.82	2.86309	1.51757	5.76104e-06	0.000441214
contig_737|protein	3566.82	1439.48	5694.16	3.95571	1.98394	5.83513e-06	0.000444649
contig_14384|carbonic	1634.29	897.55	2371.03	2.64167	1.40145	6.03364e-06	0.000457471
contig_14630|ankyrin	220.708	38.0787	403.337	10.5922	3.40493	6.09018e-06	0.000460989
contig_9466|aldo	150.77	74.4932	227.046	3.04788	1.60781	6.25761e-06	0.00047131
contig_67641|protein	133.613	54.8141	212.411	3.87512	1.95424	6.28379e-06	0.000472499
contig_16703|tonoplast	1713.57	841.963	2585.18	3.07042	1.61844	6.40185e-06	0.000478215
contig_13141|beta-xylosidase	16125.3	1811.57	30439	16.8025	4.07061	7.06548e-06	0.000521791
contig_688|protein	1413.22	735.229	2091.22	2.84431	1.50808	7.33584e-06	0.000540878
contig_162904|4-hydroxyphenylpyruvate	478.704	109.698	847.711	7.72769	2.95004	7.70662e-06	0.000563649
contig_64316|b	166.503	75.4471	257.558	3.41376	1.77136	7.86133e-06	0.000572204
contig_28027|ac067971_24	559.188	284.141	834.234	2.93598	1.55384	8.14374e-06	0.00059087
contig_20852|glycine-rich	124.87	58.8955	190.844	3.24039	1.69617	8.25776e-06	0.000597237
contig_41287|probable	63.8381	28.6292	99.047	3.45965	1.79062	8.48092e-06	0.000611433
contig_1610|aspartic	18720.5	10551.5	26889.5	2.5484	1.34959	8.61141e-06	0.000619858
contig_22951|adp-ribosylation	398.323	200.559	596.088	2.97214	1.5715	8.62946e-06	0.000620176
contig_60156|zinc	55.1706	21.9644	88.3768	4.02364	2.0085	8.91035e-06	0.000639353
contig_22075|hypothetical	10.131	0.683127	19.5789	28.6607	4.841	9.42611e-06	0.00067212
contig_29694|flavin-containing	154.898	79.4415	230.354	2.89967	1.53589	9.77055e-06	0.000691263
contig_6075|cellulose	1036.92	520.406	1553.43	2.98504	1.57775	1.08811e-05	0.000760375
contig_83060|eid1-like	15.7862	4.09876	27.4736	6.7029	2.74479	1.10056e-05	0.000767896
contig_11465|proline	53.0484	20.5981	85.4986	4.15079	2.05339	1.18969e-05	0.000826283
contig_60607|required	57.5126	26.5625	88.4628	3.33037	1.73568	1.28339e-05	0.000885948
contig_806|dj-1	1292.71	702.794	1882.63	2.67878	1.42158	1.28638e-05	0.00088667
contig_6541|b12d-like	7234.27	3735.53	10733	2.87322	1.52267	1.38781e-05	0.000953686
contig_16113|gigantea	668.866	218.208	1119.52	5.13053	2.35911	1.4037e-05	0.000963155
contig_24211|histone	113.697	50.0149	177.378	3.54652	1.8264	1.43327e-05	0.000977546
contig_24535|choline	92.3249	41.0473	143.603	3.49847	1.80672	1.48899e-05	0.00101251
contig_16878|tubby-like	477.915	250.67	705.159	2.81309	1.49216	1.49372e-05	0.00101421
contig_10142|lysosomal	182.69	92.7264	272.653	2.9404	1.55601	1.54769e-05	0.00104307
contig_69648|udp-glycosyltransferase-like	74.0773	31.7642	116.39	3.6642	1.8735	1.55895e-05	0.00104911
contig_5096|aluminum-induced	20020.7	10366.3	29675	2.86263	1.51734	1.57101e-05	0.00105411
contig_28039|amp	1289.66	668.556	1910.77	2.85806	1.51504	1.62942e-05	0.00108688
contig_94472|branched-chain-amino-acid	130.484	51.5823	209.386	4.05927	2.02122	1.63919e-05	0.0010918
contig_8735|tonoplast	38.6909	13.049	64.3328	4.9301	2.30162	1.69068e-05	0.00111791
contig_4340|enolase	50.2521	20.2479	80.2564	3.96369	1.98684	1.68738e-05	0.00111791
contig_9406|protein	69.0514	16.867	121.236	7.18774	2.84554	1.69423e-05	0.00111863
contig_20302|ring	822.656	439.914	1205.4	2.74007	1.45422	1.70858e-05	0.00112329
contig_97115|branched-chain	369.687	131.416	607.957	4.62619	2.20983	1.72707e-05	0.00113208
contig_92335|invertase	10.6605	0.516693	20.8043	40.2644	5.33143	1.7395e-05	0.00113697
contig_7525|membrane	523.695	61.3125	986.077	16.0828	4.00745	1.77561e-05	0.00115891
contig_55784|ccaat-binding	43.0381	10.6319	75.4442	7.096	2.82701	1.77972e-05	0.00115967
contig_52826|gdsl-motif	103.102	44.5325	161.671	3.63042	1.86013	1.78188e-05	0.00115967
contig_70528|pre-mrna-splicing	199.668	83.662	315.674	3.77321	1.91579	1.89459e-05	0.00121943
contig_20387|ent-kaurenoic	164.603	77.6977	251.509	3.23702	1.69466	1.91076e-05	0.00122774
contig_5564|circadian	552.865	233.217	872.513	3.74121	1.9035	1.97701e-05	0.00126495
contig_92698|g-type	72.7934	8.76639	136.82	15.6074	3.96416	2.04966e-05	0.00130228
contig_16646|proline	240.924	124.727	357.122	2.86324	1.51765	2.10417e-05	0.00133133
contig_27294|udp-glucosyltransferase	184.081	97.5083	270.654	2.77571	1.47285	2.20433e-05	0.00139277
contig_38640|unknown	100.807	18.2159	183.398	10.068	3.33171	2.22785e-05	0.00140568
contig_68613|act	33.6194	9.63334	57.6055	5.9798	2.5801	2.35194e-05	0.00147522
contig_20605|lysosomal	557.839	296.639	819.039	2.76106	1.46522	2.35429e-05	0.00147522
contig_2950|PREDICTED:	219.544	109.146	329.942	3.02293	1.59595	2.37499e-05	0.00148615
contig_29656|duf246	614.454	325.705	903.203	2.77307	1.47148	2.40183e-05	0.00149882
contig_4339|enolase	114.279	53.7634	174.796	3.2512	1.70097	2.52842e-05	0.00156795
contig_7000|probable	74.8869	35.8455	113.928	3.17831	1.66826	2.56303e-05	0.00158636
contig_25495|zinc	2395.41	1453.99	3336.82	2.29494	1.19845	2.6196e-05	0.00161478
contig_52515|aldehyde	40.6734	13.9159	67.431	4.8456	2.27667	2.63248e-05	0.00162053
contig_62571|late	33.9391	10.4829	57.3953	5.47514	2.4529	2.70023e-05	0.00165551
contig_90442|conserved	15.2578	2.23321	28.2823	12.6645	3.66271	2.71962e-05	0.00166516
contig_58893|cytochrome	38.0903	12.8825	63.298	4.91347	2.29674	2.7427e-05	0.00167616
contig_69649|udp-glycosyltransferase	82.831	36.4144	129.248	3.54935	1.82756	2.74571e-05	0.00167616
contig_52991|probable	170.831	82.1815	259.482	3.15742	1.65875	2.7687e-05	0.00168612
contig_16748|hypersensitive-induced	192.399	93.2779	291.52	3.12528	1.64399	2.81338e-05	0.00170876
contig_78601|phosphoenolpyruvate	206.019	96.6836	315.355	3.26172	1.70563	2.8735e-05	0.00173831
contig_14741|abscisic	368.763	188.245	549.281	2.9179	1.54493	2.91625e-05	0.00176184
contig_9291|hydrolase-like	117.491	56.014	178.968	3.19507	1.67585	3.22604e-05	0.00191008
contig_166084|retrotransposon	8.93302	0.683127	17.1829	25.1533	4.65268	3.32429e-05	0.00195386
contig_27678|r3h	932.774	487.746	1377.8	2.82484	1.49817	3.33253e-05	0.00195531
contig_13394|senescence-associated	1897.62	1065.86	2729.38	2.56073	1.35655	3.33536e-05	0.00195531
contig_67270|dof	334.326	162.786	505.867	3.10756	1.63578	3.37319e-05	0.0019724
contig_50212|polygalacturonase	234.096	18.2507	449.941	24.6534	4.62371	3.42057e-05	0.00199243
contig_20613|btb	2254.58	1039.36	3469.81	3.33842	1.73916	3.46663e-05	0.00201668
contig_55266|retrotransposon	11.2388	1.19982	21.2778	17.7342	4.14846	3.60353e-05	0.00208192
contig_9713|sucrose	364.598	214.328	514.867	2.40224	1.26438	3.59879e-05	0.00208192
contig_104405|integral	14.7101	2.39964	27.0206	11.2603	3.49317	3.68452e-05	0.00212441
contig_38072|protein	352.078	130.788	573.368	4.38396	2.13223	3.73655e-05	0.00214897
contig_46092|udp-glycosyltransferase	110.354	55.1122	165.596	3.00471	1.58723	3.78219e-05	0.00216973
contig_13217|small	104.029	52.8616	155.196	2.9359	1.5538	3.81695e-05	0.00218142
contig_16570|alkaline	1944.35	1110.99	2777.7	2.50021	1.32205	3.84313e-05	0.00219362
contig_86579|brefeldin	112.889	40.4337	185.345	4.58392	2.19658	3.89245e-05	0.00221621
contig_161723|lipid	18.6241	2.58346	34.6648	13.418	3.74609	3.97955e-05	0.00225452
contig_12095|transcription	150.694	80.5096	220.878	2.7435	1.45602	4.19138e-05	0.00234531
contig_69682|electron	367.572	198.641	536.504	2.70087	1.43342	4.22403e-05	0.00236068
contig_88201|hypothetical	20.784	7.01509	34.5529	4.9255	2.30027	4.33701e-05	0.00241788
contig_20103|ac067971_24	324.501	175.757	473.244	2.6926	1.429	4.39639e-05	0.00244499
contig_2008|histone	8082.91	4512.12	11653.7	2.58275	1.36891	4.39172e-05	0.00244499
contig_23395|delta-1-pyrroline-5-carboxylate	1176.71	677.975	1675.45	2.47126	1.30524	4.42536e-05	0.00245311
contig_9090|dna	1166.24	652.121	1680.35	2.57675	1.36555	4.52751e-05	0.00249958
contig_12190|protein	232.679	120.628	344.73	2.8578	1.51491	4.59962e-05	0.00253089
contig_55247|probable	104.953	55.5767	154.33	2.77688	1.47347	4.62523e-05	0.00253766
contig_12686|trna	640.113	341.661	938.565	2.74707	1.45789	4.75695e-05	0.002601
contig_83580|late	104.755	7.04987	202.461	28.7183	4.8439	4.76302e-05	0.00260119
contig_104943|protein	39.7055	4.46641	74.9445	16.7796	4.06863	4.88347e-05	0.00265897
contig_56832|plastid-specific	166.354	78.7832	253.924	3.22308	1.68844	4.88634e-05	0.00265897
contig_15785|betaine	488.34	285.44	691.241	2.42166	1.276	4.91336e-05	0.00267047
contig_8585|cyclase	2148.35	1133.17	3163.52	2.79175	1.48117	5.15512e-05	0.00278193
contig_23645|k(+)	742.79	440.048	1045.53	2.37595	1.2485	5.26551e-05	0.00283478
contig_73611|pentatricopeptide	37.9791	13.2328	62.7253	4.74014	2.24493	5.27797e-05	0.00283589
contig_25383|probable	67.9208	33.4459	102.396	3.06153	1.61425	5.37273e-05	0.00287887
contig_99112|nuclear	290.424	84.9488	495.899	5.83763	2.54538	5.38097e-05	0.00287989
contig_13875|nac	4207.79	1824.84	6590.74	3.61168	1.85267	5.45839e-05	0.00290765
contig_58816|predicted	67.3407	29.5484	105.133	3.558	1.83107	5.70543e-05	0.00303214
contig_140910|pectinesterase	23.1759	5.16693	41.1849	7.97087	2.99474	5.92995e-05	0.00312953
contig_20274|vacuolar	93.7314	43.4817	143.981	3.31131	1.7274	5.9385e-05	0.00313041
contig_7017|probable	114.923	61.5932	168.253	2.73167	1.44978	5.99849e-05	0.00315837
contig_52586|integral	8.58282	0.683127	16.4825	24.1281	4.59264	6.02338e-05	0.00316781
contig_12090|conserved	423.855	232.874	614.835	2.6402	1.40065	6.37758e-05	0.00333078
contig_16998|protein	97.7378	32.2461	163.229	5.06199	2.33971	6.55376e-05	0.00339268
contig_17627|pyruvate	299.372	160.843	437.902	2.72254	1.44496	6.55486e-05	0.00339268
contig_14994|protein	1487.63	827.456	2147.8	2.59567	1.3761	6.557e-05	0.00339268
contig_37468|inositol-tetrakisphosphate	103.138	47.799	158.477	3.31549	1.72922	6.61088e-05	0.00341364
contig_9104|leucine-rich	558.64	303.189	814.092	2.68509	1.42497	6.92478e-05	0.00353957
contig_8729|probable	185.588	95.5633	275.614	2.88409	1.52812	6.96949e-05	0.00355409
contig_16409|f-box	833.693	489.782	1177.6	2.40434	1.26564	6.97662e-05	0.00355409
contig_239|phosphatidylcholine	345.548	198.152	492.945	2.48772	1.31482	7.12168e-05	0.00362393
contig_27546|pectate	266.489	148.688	384.29	2.58454	1.36991	7.39804e-05	0.00374779
contig_168545|protein	31.6333	3.10016	60.1664	19.4075	4.27855	7.60444e-05	0.00382678
contig_25332|2-oxoglutarate-dependent	27.8656	10.1152	45.616	4.50962	2.17301	7.65079e-05	0.00384585
contig_16585|ethylene-dependent	355.752	210.947	500.557	2.3729	1.24665	7.82933e-05	0.0039226
contig_37186|pleiotropic	68.5925	33.6297	103.555	3.07928	1.62259	7.85108e-05	0.00392917
contig_64037|ccch-type	48.1944	20.5981	75.7906	3.67948	1.8795	8.04593e-05	0.00400028
contig_73673|non-ltr	27.6808	8.24969	47.112	5.71076	2.51368	8.14583e-05	0.00404111
contig_74448|pas	38.6669	16.631	60.7028	3.64997	1.86788	8.18953e-05	0.00405837
contig_55389|f-box	144.416	56.2946	232.536	4.1307	2.04639	8.19861e-05	0.00405845
contig_67668|cytochrome	206.133	107.246	305.02	2.84411	1.50798	8.2693e-05	0.00408455
contig_64533|enhancer	20.2596	4.13354	36.3857	8.80255	3.13792	8.46106e-05	0.00416119
contig_566|high	8825.69	5393.51	12257.9	2.27271	1.18441	8.59321e-05	0.00421252
contig_11883|26s	745.392	416.136	1074.65	2.58244	1.36873	8.82386e-05	0.00431165
contig_6648|chlorophyll	6408.18	1349.56	11466.8	8.49671	3.0869	9.01887e-05	0.00439972
contig_8782|dihydrolipoyl	158.143	93.971	222.314	2.36578	1.24231	9.31756e-05	0.00453342
contig_561|f-box	1650.4	692.992	2607.81	3.76312	1.91193	9.9287e-05	0.00478471
contig_55781|thioredoxin	559.45	60.9524	1057.95	17.357	4.11744	0.000101084	0.00483779
contig_52516|aldehyde	141.018	72.1805	209.855	2.90736	1.53971	0.000100968	0.00483779
contig_53257|nac	1586.37	631.587	2541.15	4.02343	2.00843	0.000103556	0.00492781
contig_26793|protein	578.996	319.276	838.715	2.62693	1.39338	0.00010372	0.00493046
contig_24164|f-box	1945.56	1134.56	2756.55	2.42962	1.28073	0.000105332	0.0049914
contig_5741|plasma	2247.73	1345.22	3150.25	2.34181	1.22762	0.000105273	0.0049914
contig_80983|ac022472_15	97.423	47.7643	147.082	3.07933	1.62262	0.000106804	0.00505592
contig_24872|u-box	194.504	83.9526	305.055	3.63366	1.86143	0.000107	0.00505993
contig_70252|non-ltr	12.0415	2.56607	21.5169	8.38516	3.06784	0.000109661	0.00518039
contig_43037|polygalacturonase	227.863	21.7011	434.026	20.0002	4.32194	0.000112052	0.00527688
contig_56203|acidic	52.1897	26.2296	78.1499	2.97945	1.57505	0.000112301	0.00528314
contig_6270|pyruvate	304.714	171.624	437.803	2.55095	1.35103	0.000112437	0.00528406
contig_73910|rna-directed	19.4694	5.14954	33.7893	6.56162	2.71405	0.00011271	0.005286
contig_63989|protein	27.38	8.08326	46.6767	5.77448	2.52969	0.000113398	0.00531279
contig_65116|abc	27.8899	10.9648	44.8149	4.08716	2.0311	0.000114363	0.00535247
contig_66338|chromatin	32.5438	12.8651	52.2224	4.05921	2.0212	0.000114625	0.00535921
contig_35575|calcium	17.964	4.63284	31.2951	6.75505	2.75597	0.000115405	0.00538384
contig_15583|bri1	148.439	83.7588	213.118	2.54443	1.34734	0.000115832	0.00539348
contig_92095|dof	45.6164	16.1839	75.0489	4.63726	2.21327	0.000116657	0.00542482
contig_22096|probable	163.362	94.207	232.518	2.46816	1.30344	0.000116743	0.00542482
contig_92697|protein	33.152	11.3325	54.9715	4.8508	2.27822	0.00011766	0.00545624
contig_2236|glutathione	840.603	551.45	1129.76	2.0487	1.03471	0.000127273	0.00586615
contig_6663|achain	1411.52	876.323	1946.71	2.22146	1.15151	0.000129303	0.00594767
contig_66797|polygalacturonase	13.939	2.06677	25.8113	12.4887	3.64255	0.000130097	0.00596645
contig_94812|retrotransposon	116.602	62.8278	170.377	2.7118	1.43925	0.000130197	0.00596645
contig_2847|f-box	1243.94	715.428	1772.46	2.47748	1.30887	0.000131014	0.00599002
contig_7545|dcd	3414.96	2021.29	4808.63	2.37899	1.25035	0.000130976	0.00599002
contig_10937|glyoxysomal	4416.95	2616.42	6217.47	2.37632	1.24873	0.000134971	0.00614624
contig_1446|f-box	2818.53	1760.54	3876.53	2.20189	1.13874	0.00013595	0.00618465
contig_5794|betaine	648.714	401.796	895.632	2.22907	1.15644	0.000136098	0.00618517
contig_63442|heat	20.4906	5.66623	35.3149	6.23252	2.63982	0.000138058	0.0062675
contig_27034|ribonuclease	36.1644	10.5003	61.8285	5.88827	2.55784	0.000138722	0.00627408
contig_57161|1-acyl-sn-glycerol-3-phosphate	414.653	235.607	593.698	2.51987	1.33335	0.000138744	0.00627408
contig_6137|isoflavone	1148.99	522.898	1775.08	3.39469	1.76328	0.000139105	0.00628419
contig_175636|hydroxysteroid	10.6197	1.03339	20.2061	19.5533	4.28934	0.000140158	0.00632545
contig_51190|riboflavin	48.1091	19.0829	77.1353	4.04213	2.01511	0.000141142	0.00636356
contig_50055|duf246	786.964	432.688	1141.24	2.63756	1.3992	0.000141558	0.00637598
contig_22539|subtilase	199.412	110.96	287.865	2.59432	1.37536	0.000142593	0.00640994
contig_42511|transcription	110.737	23.7331	197.74	8.33184	3.05863	0.0001449	0.00648799
contig_63060|9-cis-epoxycarotenoid	93.3399	39.1991	147.481	3.76235	1.91163	0.000148751	0.00662782
contig_22095|probable	154.339	90.0734	218.605	2.42697	1.27915	0.00015183	0.00675018
contig_1736|conserved	1801.46	1060.51	2542.42	2.39737	1.26145	0.000152561	0.00676443
contig_18161|amino	339.893	204.834	474.952	2.31872	1.21333	0.000154252	0.00681947
contig_24225|glycine-rich	476.611	268.273	684.948	2.55318	1.35229	0.000155007	0.00684621
contig_2767|at3g25910	2530.87	1257.83	3803.9	3.02419	1.59655	0.000158781	0.0069925
contig_25570|obp3-responsive	111.977	55.0154	168.938	3.07074	1.61859	0.000161599	0.00709602
contig_13588|phosphoinositide	133.516	62.5471	204.485	3.26929	1.70898	0.000164816	0.00721463
contig_21102|e3	1058.99	606.868	1511.11	2.49001	1.31615	0.000167377	0.00730039
contig_15305|protein	291.569	142.838	440.3	3.08251	1.62411	0.00016862	0.00733352
contig_26943|bzip-like	278.172	166.703	389.641	2.33734	1.22487	0.00016901	0.00734346
contig_9522|conserved	677.212	434.419	920.004	2.11778	1.08255	0.000169687	0.0073518
contig_555|phosphoenolpyruvate	1036.53	640.52	1432.54	2.23653	1.16126	0.000173988	0.00750242
contig_21189|ankyrin	2698.16	1616.16	3780.16	2.33897	1.22587	0.00018275	0.00783568
contig_47683|predicted	54.7764	24.5653	84.9876	3.45967	1.79063	0.000184786	0.00791551
contig_218735|branched-chain-amino-acid	117.251	38.5681	195.935	5.08022	2.34489	0.000186831	0.00796563
contig_64855|unnamed	149.922	79.2303	220.613	2.78445	1.47739	0.000188719	0.00803105
contig_28606|ribonuclease	78.682	36.2828	121.081	3.33716	1.73862	0.000195276	0.00827914
contig_69471|protein	68.5676	35.1798	101.955	2.89812	1.53512	0.000198584	0.00841154
contig_75793|prolyl	258.913	138.948	378.878	2.72676	1.44719	0.000200829	0.00849083
contig_54726|ubiquinone	382.698	191.425	573.97	2.99841	1.5842	0.000203271	0.00857811
contig_54906|heat	117.043	62.6962	171.391	2.73367	1.45084	0.000207765	0.00872729
contig_145605|auxin-induced	19.5604	1.19982	37.9211	31.6056	4.98211	0.000208772	0.00873729
contig_168453|pectinesterase	8.40045	0.516693	16.2842	31.5162	4.97802	0.000208653	0.00873729
contig_8298|phospholipase	666.712	404.158	929.267	2.29927	1.20117	0.000210364	0.00878149
contig_5116|haloacid	809.255	476.731	1141.78	2.39502	1.26004	0.000212722	0.00886997
contig_52279|galactinol--sucrose	103.485	55.4625	151.508	2.73172	1.44981	0.000213432	0.00888331
contig_50828|glutamate-gated	88.2758	42.4657	134.086	3.15751	1.65879	0.000217558	0.00901381
contig_9217|phospholipase	1372.21	805.343	1939.08	2.40777	1.2677	0.000221021	0.00914896
contig_49291|protein	33.9822	13.5657	54.3987	4.01003	2.00361	0.000228768	0.00943343
contig_25840|protease	75.5869	42.5278	108.646	2.55471	1.35316	0.000228931	0.00943343
contig_37185|pleiotropic	56.4166	18.0147	94.8184	5.2634	2.39599	0.000231763	0.00954149
contig_15369|protein	1048.27	615.232	1481.31	2.40772	1.26767	0.000238931	0.00980112
contig_51787|gdsl	32.2069	12.3658	52.0479	4.209	2.07348	0.000239491	0.00981527
contig_14096|ap2	68.1301	32.9814	103.279	3.13143	1.64682	0.000243149	0.00992939
contig_77480|PREDICTED:	15.5598	4.28259	26.8369	6.26653	2.64767	0.000244114	0.00994201
contig_137765|gdsl-motif	35.6297	6.86605	64.3933	9.37852	3.22936	0.00025395	0.0102965
contig_22920|ran	313.648	188.369	438.927	2.33014	1.22042	0.000258401	0.0104305
contig_31986|Os11g0151100	40.7205	17.1651	64.2759	3.74457	1.9048	0.000262556	0.0105888
contig_9449|ornithine	497.924	283.493	712.355	2.51278	1.32928	0.000265366	0.0106738
contig_65337|dna	25.6239	9.94881	41.299	4.15114	2.05351	0.000271486	0.0108623
contig_8604|cyclase	535.061	313.935	756.187	2.40873	1.26828	0.000271291	0.0108623
contig_9221|gdsl	1778.64	1031.5	2525.78	2.44864	1.29198	0.000273079	0.0109068
contig_54730|protein	86.8189	48.5443	125.094	2.5769	1.36564	0.000273912	0.010921
contig_17953|uncharacterized	2437.04	1447.37	3426.71	2.36754	1.24339	0.000274244	0.0109246
contig_23850|tho	844.246	494.569	1193.92	2.41406	1.27146	0.000276798	0.0109975
contig_24538|protein-l-isoaspartate	1017.3	589.755	1444.85	2.44991	1.29273	0.000277095	0.0109997
contig_37546|pentatricopeptide	54.6923	25.0819	84.3027	3.36109	1.74893	0.000277903	0.0110221
contig_2333|nucleic	279.244	166.589	391.899	2.3525	1.23419	0.000279746	0.0110759
contig_8683|conserved	2241.26	1324.05	3158.48	2.38547	1.25428	0.000284369	0.0112394
contig_51169|protein	243.387	132.065	354.71	2.68588	1.4254	0.000284854	0.0112479
contig_22537|mscs	46.0176	22.9804	69.0548	3.00494	1.58734	0.000286238	0.0112741
contig_73916|retroelement	55.6039	25.4322	85.7755	3.37271	1.75391	0.000287807	0.0112967
contig_15349|glutathione	4065.49	2658.24	5472.73	2.05878	1.04179	0.00028931	0.0113459
contig_20426|protein	30.0123	10.15	49.8746	4.91374	2.29682	0.000291851	0.0114343
contig_153338|retrotransposon	17.8221	4.29998	31.3442	7.28939	2.8658	0.000295157	0.0115355
contig_25979|alpha-galactosidase	200.993	116.46	285.527	2.45173	1.2938	0.000297215	0.0116059
contig_107300|6-phosphofructokinase	215.941	108.734	323.149	2.97192	1.5714	0.000298648	0.0116419
contig_3716|chloroplast	1422.07	324.555	2519.59	7.7632	2.95665	0.00030499	0.0118182
contig_21199|protein	83.2809	44.2965	122.265	2.76016	1.46475	0.000305413	0.0118245
contig_13705|nucleic	454.75	261.74	647.761	2.47483	1.30733	0.00030988	0.0119669
contig_13486|probable	655.314	392.167	918.461	2.34201	1.22775	0.000316686	0.0121987
contig_537|hypothetical	17.3396	6.33196	28.3473	4.47686	2.16249	0.000319386	0.012264
contig_65682|subtilisin-like	46.5693	18.75	74.3885	3.96739	1.98819	0.000322662	0.0123765
contig_96845|probable	9.0663	1.19982	16.9328	14.1128	3.81893	0.000328868	0.0125721
contig_214716|peptide	82.3052	41.7478	122.863	2.94297	1.55727	0.000333259	0.0127293
contig_26864|cell	101.421	54.7967	148.044	2.7017	1.43387	0.000334111	0.0127405
contig_2843|udp-glycosyltransferase	103.669	51.4159	155.922	3.03257	1.60054	0.000334739	0.012743
contig_31896|tyrosine	45.9347	10.4829	81.3865	7.76374	2.95675	0.000336887	0.0128034
contig_25418|acetyl-coenzyme	317.307	181.327	453.287	2.49983	1.32183	0.000337421	0.012813
contig_2941|rubber	286.682	165.861	407.503	2.4569	1.29684	0.000342439	0.0129711
contig_16142|glycine-rich	794.268	350.201	1238.34	3.53607	1.82215	0.000347973	0.0131588
contig_22701|transcription	988.334	590.764	1385.9	2.34596	1.23018	0.000349573	0.0131981
contig_62111|carotenoid	9.94496	1.03339	18.8565	18.2473	4.18961	0.00035253	0.0132848
contig_10567|cdpk-related	351.542	221.746	481.338	2.17068	1.11815	0.000352812	0.0132848
contig_105936|invertase	18.2853	3.26659	33.3039	10.1953	3.34983	0.000358779	0.0134113
contig_27833|f-box	63.779	32.1144	95.4435	2.97198	1.57143	0.000358048	0.0134113
contig_5790|ring	2660.44	1584.38	3736.49	2.35833	1.23776	0.000367507	0.0137038
contig_69608|trypsin-like	18.5116	4.81667	32.2066	6.68649	2.74125	0.000368749	0.0137164
contig_7834|maternal	6236.64	3606.93	8866.35	2.45814	1.29757	0.000374525	0.0139085
contig_65694|chromatin	62.6935	32.7802	92.6068	2.82509	1.49829	0.000376874	0.0139615
contig_65356|magnesium	64.4634	32.2809	96.6459	2.99391	1.58203	0.000380044	0.0140447
contig_43218|protein	157.188	72.2153	242.161	3.35332	1.74559	0.00038469	0.0141414
contig_17068|thylakoid	764.165	448.74	1079.59	2.40582	1.26653	0.000384838	0.0141414
contig_108294|retrotransposon	28.2542	8.78378	47.7245	5.43326	2.44182	0.000385844	0.0141669
contig_57442|hypothetical	39.3579	16.6658	62.0499	3.72319	1.89654	0.000391983	0.014346
contig_50528|glutamine	159.485	93.0767	225.894	2.42696	1.27915	0.000392364	0.0143484
contig_42282|galactinol--sucrose	49.3245	23.0152	75.6338	3.28626	1.71644	0.000397445	0.0145109
contig_17280|cytochrome	652.728	397.948	907.509	2.28047	1.18933	0.000400326	0.0146044
contig_71067|flotillin-like	51.102	25.231	76.973	3.05073	1.60916	0.000401493	0.0146352
contig_66060|nicotinamidase	330.058	72.7319	587.384	8.07601	3.01364	0.000402916	0.0146753
contig_12908|trna-splicing	254.085	161.668	346.502	2.1433	1.09983	0.000405396	0.0147538
contig_15192|19-like	677.147	406.232	948.062	2.33379	1.22268	0.000409726	0.0148995
contig_60107|protein	162.617	97.9902	227.244	2.31905	1.21353	0.000410393	0.0149118
contig_8542|enoyl-	1995.36	1205.48	2785.23	2.31048	1.20819	0.000411605	0.0149439
contig_14213|nbs-lrr	18.9525	4.65024	33.2548	7.15121	2.83819	0.000412927	0.014968
contig_217571|translationally	79.3159	0.516693	158.115	306.014	8.25745	0.000418124	0.0151033
contig_27689|atp	121.689	70.2106	173.168	2.4664	1.30241	0.000418317	0.0151033
contig_9835|glyoxysomal	426.627	271.226	582.027	2.14591	1.10159	0.00041816	0.0151033
contig_25842|hypothetical	287.121	169.093	405.149	2.39602	1.26064	0.000419667	0.01514
contig_67009|solute	58.2195	11.8318	104.607	8.84122	3.14425	0.000424158	0.0152657
contig_5066|2-oxoisovalerate	682.049	350.114	1013.98	2.89616	1.53414	0.000438464	0.0156936
contig_27221|limonoid	2565.03	1520.43	3609.63	2.37408	1.24737	0.000442312	0.0157941
contig_51996|nuclease	77.3871	40.8808	113.893	2.78598	1.47819	0.000443673	0.0158303
contig_12023|peroxidase	1513.19	719.363	2307.01	3.20702	1.68123	0.000446559	0.0159207
contig_57341|non-ltr	36.5802	19.0133	54.147	2.84785	1.50987	0.000448738	0.0159609
contig_71639|tn7	43.344	18.7326	67.9554	3.62765	1.85904	0.000451003	0.0160289
contig_15115|fad	1653.11	1039.94	2266.28	2.17925	1.12383	0.000457734	0.0162175
contig_16780|auxin-responsive	361.742	220.754	502.729	2.27732	1.18734	0.000459803	0.0162709
contig_55744|udp-glycosyltransferase	231.689	121.197	342.182	2.82336	1.49741	0.000463775	0.0163805
contig_63373|multipolar	13.432	3.59946	23.2646	6.46337	2.69229	0.000466055	0.016441
contig_16554|heat	153.459	84.5811	222.337	2.62869	1.39434	0.000466212	0.016441
contig_6401|protein	679.715	410.234	949.195	2.31379	1.21026	0.000470459	0.0165267
contig_56689|PREDICTED:	28.9346	11.166	46.7032	4.18261	2.0644	0.00047588	0.0166914
contig_29339|monoglyceride	360.832	217.006	504.658	2.32555	1.21757	0.000478481	0.0167697
contig_2553|aldehyde	443.426	270.901	615.95	2.27371	1.18505	0.000480946	0.0168431
contig_8270|f-box	646.189	395.864	896.514	2.2647	1.17932	0.000485081	0.0169358
contig_24095|PREDICTED:	8.82287	1.19982	16.4459	13.707	3.77684	0.000488625	0.0170464
contig_56588|disease	31.1493	14.2314	48.0671	3.37754	1.75597	0.000491251	0.0171249
contig_12997|endosomal	686.947	444.646	929.248	2.08986	1.06341	0.000491657	0.0171259
contig_9117|anthocyanidin	162.774	96.2911	229.257	2.38087	1.25149	0.000492095	0.0171281
contig_20888|agglutinin	283.155	163.479	402.831	2.46412	1.30107	0.000492827	0.0171404
contig_51575|cytochrome	26.3061	8.93282	43.6794	4.88977	2.28977	0.000499613	0.0173499
contig_65117|atp-binding	38.6833	15.8163	61.5503	3.89158	1.96036	0.000505533	0.0175021
contig_58016|dof	193.091	101.885	284.296	2.79035	1.48045	0.000508673	0.0175974
contig_58966|hypothetical	37.4126	15.2996	59.5256	3.89067	1.96002	0.000510551	0.0176355
contig_16829|phosphomannomutase	116.005	64.0798	167.931	2.62065	1.38992	0.000513447	0.0177087
contig_62909|unnamed	29.1191	10.15	48.0882	4.73774	2.2442	0.000515799	0.0177703
contig_5744|f-box	684.82	419.78	949.86	2.26275	1.17808	0.000516015	0.0177703
contig_64304|protein	362.876	212.626	513.126	2.41328	1.27099	0.000516551	0.0177753
contig_23902|patatin-like	130.897	55.6811	206.114	3.70168	1.88818	0.00051992	0.0178642
contig_15781|protein	392.452	233.908	550.996	2.35561	1.2361	0.00052581	0.0180257
contig_17111|auxin-induced	3642.8	2224.85	5060.76	2.27465	1.18565	0.000525585	0.0180257
contig_959|udp-xyl	3670.92	2343.35	4998.49	2.13305	1.09292	0.000528499	0.0180906
contig_54788|subtilisin-like	108.74	59.4296	158.05	2.65946	1.41113	0.000534566	0.0182571
contig_120196|hypothetical	16.781	5.31597	28.246	5.31342	2.40964	0.00054067	0.0184241
contig_53455|mads	192.025	108.13	275.919	2.55173	1.35147	0.000548303	0.0186423
contig_6925|aldehyde	5719.71	3400.65	8038.78	2.36389	1.24116	0.000550305	0.0186964
contig_108496|type	54.8336	29.8464	79.8207	2.67438	1.4192	0.000551768	0.0187321
contig_26347|gdsl	64.6717	29.767	99.5765	3.3452	1.74209	0.000559041	0.0189507
contig_7932|protein	1159.7	702.282	1617.11	2.30265	1.2033	0.000566864	0.0191446
contig_10362|formin-like	88.6444	44.8827	132.406	2.95005	1.56074	0.00056744	0.0191498
contig_10916|act	1576.69	1015.08	2138.3	2.10652	1.07486	0.000568869	0.0191838
contig_125214|ac099402_4	13.9987	1.55008	26.4474	17.0619	4.09271	0.000584942	0.019653
contig_12488|chy	4586.94	2422.57	6751.31	2.78684	1.47863	0.000594212	0.0199221
contig_77498|ac011808_5	28.2393	4.65024	51.8284	11.1453	3.47837	0.000597605	0.0200046
contig_25824|protein	35.768	16.8149	54.7211	3.25433	1.70236	0.000601458	0.020104
contig_5673|abc	518.049	339.502	696.596	2.05182	1.0369	0.000609773	0.0202674
contig_21766|glycosyl	680.313	334.104	1026.52	3.07246	1.6194	0.000613031	0.0203117
contig_72816|copia-type	32.5929	13.5657	51.6202	3.80521	1.92798	0.000614596	0.0203488
contig_9965|cytochrome	218.818	71.9966	365.64	5.07857	2.34442	0.000620033	0.020494
contig_22188|class	3851.6	1635.95	6067.26	3.70872	1.89092	0.000620334	0.020494
contig_15041|endosomal	297.321	180.224	414.419	2.29947	1.2013	0.000619826	0.020494
contig_88107|hypothetical	66.5242	27.6828	105.366	3.80618	1.92834	0.000623844	0.020595
contig_78444|multidrug	18.8449	5.33336	32.3564	6.06679	2.60093	0.000627012	0.0206696
contig_64665|c2	23.3474	9.43212	37.2627	3.95062	1.98208	0.000626626	0.0206696
contig_15982|cytochrome	853.818	530.442	1177.19	2.21927	1.15009	0.000633523	0.020854
contig_72968|auxin-induced	66.8603	34.3476	99.3729	2.89315	1.53264	0.000641207	0.0210612
contig_138612|patatin-like	125.851	45.7149	205.988	4.50592	2.17182	0.000643542	0.0211227
contig_11008|plastid	364.794	219.825	509.763	2.31894	1.21347	0.000650032	0.0212896
contig_24337|retrovirus-related	225.338	96.5793	354.097	3.66638	1.87436	0.000662257	0.0215503
contig_90761|PREDICTED:	81.5218	45.8291	117.214	2.55764	1.35481	0.000668657	0.0216811
contig_5568|zip	273.658	63.029	484.286	7.68354	2.94177	0.00067942	0.0219831
contig_22782|cytochrome	56.9897	27.6654	86.314	3.11992	1.64151	0.00068153	0.02202
contig_69204|unnamed	56.8367	19.0481	94.6254	4.96772	2.31258	0.000685023	0.0221171
contig_65242|f-box	129.424	81.8237	177.025	2.16349	1.11336	0.000686954	0.0221481
contig_43906|forkhead-associated	78.8597	39.0153	118.704	3.04251	1.60526	0.000689851	0.02221
contig_57323|aspartate	161.382	92.2793	230.485	2.49769	1.32059	0.000698334	0.0224038
contig_97344|syntaxin-132	120.633	66.6807	174.586	2.61824	1.3886	0.000712455	0.0226712
contig_9355|molybdopterin	314.271	189.375	439.166	2.31902	1.21352	0.000714184	0.0226712
contig_793|non-specific	462.795	228.517	697.073	3.05042	1.60901	0.000718038	0.0227631
contig_90013|nbs-lrr	61.6756	29.0664	94.2847	3.24376	1.69767	0.000722038	0.0228739
contig_229027|trifunctional	21.1326	0.516693	41.7486	80.7996	6.33628	0.000724134	0.0229244
contig_42817|pre-mrna-splicing	75.5138	28.5324	122.495	4.2932	2.10205	0.000726118	0.0229552
contig_2275|pumilio	915.061	581.667	1248.46	2.14634	1.10188	0.00074313	0.0233955
contig_27928|f-box	166.569	105.539	227.598	2.15652	1.10871	0.000745508	0.0234379
contig_96355|probable	17.1768	4.9831	29.3705	5.89401	2.55925	0.000763825	0.0238851
contig_21631|hippocampus	387.078	252.678	521.479	2.06381	1.04531	0.000763934	0.0238851
contig_38469|tyrosine	33.1153	14.9319	51.2987	3.4355	1.78052	0.000772586	0.0240944
contig_35535|udp-glycosyltransferase	240.669	137.731	343.606	2.49477	1.3189	0.00077524	0.0241391
contig_76530|ent-kaurenoic	120.515	40.0313	200.999	5.02106	2.32799	0.000776466	0.0241442
contig_22471|developmentally-regulated	468.952	294.617	643.287	2.18347	1.12662	0.000777072	0.0241466
contig_56772|athila	62.9085	23.199	102.618	4.42338	2.14515	0.000787154	0.0244265
contig_26446|atp	87.2267	47.0811	127.372	2.70538	1.43583	0.000789935	0.0244961
contig_9529|protein	1507.64	858.408	2156.88	2.51265	1.32921	0.000793516	0.0245736
contig_107605|cytochrome	137.992	79.0291	196.954	2.49217	1.3174	0.000794207	0.0245783
contig_2364|s-like	888.936	556.277	1221.6	2.19602	1.13489	0.000798442	0.0246925
contig_5050|protease	13664.1	7126.53	20201.7	2.83472	1.50321	0.000800771	0.0247477
contig_27377|o-acyltransferase	273.699	170.871	376.526	2.20357	1.13984	0.000815803	0.025127
contig_10348|transcription	3287.5	2082.31	4492.7	2.15755	1.10939	0.000819119	0.025212
contig_25212|ac006341_8contains	260.69	158.908	362.473	2.28103	1.18968	0.000827229	0.0254101
contig_29725|replication	356.331	213.344	499.317	2.34043	1.22677	0.000831839	0.0255172
contig_2152|60s	130.335	80.8077	179.861	2.2258	1.15432	0.000851288	0.0259563
contig_7835|glycine-rich	2836.36	1868.87	3803.86	2.03538	1.0253	0.000861927	0.026158
contig_11712|non-ltr	581.11	352.923	809.296	2.29312	1.19731	0.000876333	0.0264725
contig_6833|dna	77.686	44.6293	110.743	2.48139	1.31115	0.000886433	0.0267234
contig_8689|at1g67700	435.938	272.468	599.407	2.19992	1.13745	0.000891494	0.0268404
contig_91410|gibberellin	52.6253	24.0833	81.1673	3.37027	1.75286	0.000900221	0.0270494
contig_54774|subtilisin-like	132.007	71.6986	192.316	2.68228	1.42346	0.00090948	0.0272198
contig_35579|gtp-binding	70.9721	37.6316	104.313	2.77194	1.4709	0.00091655	0.0274134
contig_1058|sensitive	1069.73	656.786	1482.67	2.25746	1.1747	0.000921067	0.0275303
contig_84921|electron-transfer	47.2388	11.5337	82.9439	7.19145	2.84628	0.000923998	0.0275702
contig_26929|phosphoglycolate	1789.32	975.879	2602.77	2.66711	1.41527	0.000926822	0.0276297
contig_13108|protein	954.22	581.19	1327.25	2.28368	1.19136	0.00093801	0.0278902
contig_7505|protein	16662.1	9507.73	23816.4	2.50495	1.32478	0.000942963	0.0280008
contig_40914|catalytic	90.2689	48.4648	132.073	2.72514	1.44633	0.000945445	0.0280379
contig_54006|cytidine	46.461	23.0152	69.9068	3.03742	1.60285	0.000948231	0.0280827
contig_655|inositol	891.657	534.827	1248.49	2.33438	1.22304	0.000948304	0.0280827
contig_5704|alpha-l-fucosidase	143.328	86.8938	199.762	2.29892	1.20096	0.000952228	0.0281389
contig_16210|sac	59.4321	31.7642	87.1001	2.74209	1.45527	0.000961009	0.0283149
contig_152496|ribosomal	142.33	2.58346	282.076	109.185	6.77063	0.000967825	0.028442
contig_42924|tsl-kinase	85.6609	44.1996	127.122	2.87609	1.52411	0.000973063	0.0285407
contig_2895|chloroplast	674.98	238.65	1111.31	4.65665	2.21929	0.000978105	0.0286279
contig_50903|major	421.323	212.048	630.598	2.97385	1.57233	0.000982021	0.0286745
contig_65625|unknown	65.5144	34.0148	97.0141	2.85212	1.51203	0.000982039	0.0286745
contig_14190|af439849_1	795.643	496.199	1095.09	2.20695	1.14206	0.000983814	0.0287079
contig_70249|hypothetical	30.4462	11.8665	49.0259	4.13144	2.04665	0.000990401	0.0288816
contig_5403|cytochrome	384.575	205.584	563.567	2.7413	1.45486	0.000997307	0.0290086
contig_1260|protein	3024.94	1873.79	4176.1	2.22869	1.1562	0.00100964	0.0293111
contig_66334|uncharacterized	129.52	86.238	172.802	2.00378	1.00272	0.00101555	0.0294265
contig_163165|protein	24.8677	5.16693	44.5684	8.62571	3.10864	0.00101948	0.0295214
contig_58894|cytochrome	134.093	39.1817	229.004	5.84468	2.54712	0.00102485	0.0296016
contig_27498|lrr	306.433	191.688	421.178	2.1972	1.13567	0.00104322	0.0299798
contig_27611|atp	1069	680.233	1457.77	2.14304	1.09966	0.00105414	0.0302175
contig_32007|copper	41.1938	18.3997	63.988	3.47766	1.79812	0.00106089	0.0303726
contig_96497|AF221857_1unknown	47.2849	19.8628	74.7069	3.76114	1.91117	0.00106339	0.0304249
contig_97328|isco	31.0379	13.3992	48.6766	3.63279	1.86108	0.00107201	0.0306331
contig_16395|polyribonucleotide	89.5229	50.8296	128.216	2.52247	1.33484	0.00107684	0.0307287
contig_3054|retrotransposon	127.032	74.3789	179.686	2.41581	1.27251	0.00107699	0.0307287
contig_66657|gag-pol	19.7497	4.9831	34.5162	6.92665	2.79216	0.00107885	0.0307512
contig_21725|rna	520.965	320.407	721.524	2.2519	1.17114	0.0010875	0.0309203
contig_12096|transcription	591.891	353.43	830.352	2.34941	1.2323	0.001091	0.0309911
contig_5052|pumilio	424.232	264.455	584.009	2.20835	1.14297	0.00109135	0.0309911
contig_71866|methylcrotonoyl-	216.058	125.164	306.953	2.45241	1.2942	0.00109858	0.0311382
contig_60183|duf21	87.1982	47.7469	126.65	2.65252	1.40736	0.00110165	0.0311862
contig_25996|rna	111.35	68.8095	153.89	2.23647	1.16122	0.00110633	0.0312798
contig_24827|polygalacturonase	44.5515	7.2337	81.8693	11.3178	3.50052	0.0011086	0.0313244
contig_24081|stem-specific	14766	6935.48	22596.6	3.25812	1.70404	0.00111161	0.0313712
contig_26275|p-loop	318.113	183.148	453.079	2.47384	1.30675	0.00112246	0.0315593
contig_9|prolyl	34.3112	12.8478	55.7747	4.3412	2.1181	0.00115814	0.0324022
contig_21937|protein	748.406	460.641	1036.17	2.24941	1.16954	0.00116869	0.0326173
contig_366|cellulose	87.6224	52.3449	122.9	2.34788	1.23136	0.00118043	0.0328843
contig_16256|nac	2316.89	1027.7	3606.07	3.50888	1.81101	0.00118242	0.0328994
contig_29356|dihydrolipoyllysine-residue	283.268	175.591	390.944	2.22645	1.15474	0.00119875	0.0332927
contig_20422|serine	314.564	188.061	441.066	2.34533	1.22979	0.00120442	0.0334073
contig_158604|retrotransposon	8.41371	0.516693	16.3107	31.5675	4.98037	0.00120728	0.0334355
contig_23936|protein	169.762	105.924	233.599	2.20534	1.141	0.00121819	0.0337091
contig_24924|dna	340.693	226.729	454.658	2.00529	1.00381	0.00122762	0.0338876
contig_12022|predicted	390.877	241.159	540.596	2.24166	1.16457	0.0012305	0.0339054
contig_177979|myb	15.2895	2.23321	28.3457	12.6929	3.66594	0.00124861	0.0343394
contig_59448|protein	51.8734	25.9489	77.7978	2.99812	1.58406	0.00125041	0.0343394
contig_4834|adp-ribosylation	56.9199	30.3979	83.4418	2.74498	1.4568	0.00125153	0.0343394
contig_26143|cytochrome	115.655	42.2471	189.063	4.47518	2.16195	0.00125643	0.0344323
contig_10793|btb	1056.24	396.696	1715.78	4.32518	2.11276	0.00127854	0.0348912
contig_7515|at3g27570	9293.22	5978.71	12607.7	2.10877	1.0764	0.0013018	0.0353773
contig_51503|s-adenosyl-l-methionine:salicylic	88.6884	50.8296	126.547	2.48963	1.31593	0.00130506	0.0354447
contig_2228|niemann-pick	312.904	205.132	420.677	2.05076	1.03616	0.00130755	0.0354912
contig_23219|cytochrome	529.082	359.566	698.599	1.94289	0.958208	0.00131027	0.0355226
contig_14819|cytochrome	607.797	381.535	834.058	2.18606	1.12833	0.00131208	0.0355504
contig_84553|uncharacterized	11.6416	2.91633	20.3669	6.98373	2.804	0.00132099	0.0357493
contig_51122|carbohydrate-binding	43.519	23.83	63.2081	2.65246	1.40733	0.00132494	0.0358136
contig_37717|protein	95.1785	52.9138	137.443	2.59749	1.37712	0.00132662	0.0358376
contig_25758|imbibition	154.567	82.5491	226.585	2.74485	1.45673	0.00133158	0.0359504
contig_17323|zinc	149.214	94.0753	204.353	2.17223	1.11918	0.00133301	0.0359675
contig_61183|pinus	88.453	53.0281	123.878	2.33608	1.22409	0.00133489	0.035997
contig_24473|homeobox-leucine	1026.1	555.539	1496.66	2.69406	1.42978	0.00134069	0.0361319
contig_116601|cytochrome	144.657	49.9975	239.317	4.78658	2.25899	0.00134179	0.0361402
contig_34033|reverse	24.2003	9.61595	38.7847	4.03337	2.01199	0.0013456	0.0362214
contig_33036|cdpk-related	135.103	85.9747	184.232	2.14287	1.09954	0.00136205	0.036559
contig_21446|fbd-associated	257.926	159.792	356.06	2.22827	1.15592	0.00136929	0.0367069
contig_25242|chloride	103.558	58.431	148.685	2.54462	1.34745	0.00138242	0.0369285
contig_17367|retinoblastoma-binding	173.848	104.479	243.218	2.32791	1.21904	0.001387	0.0370072
contig_230247|-epimerase	33.1524	0.516693	65.788	127.325	6.99237	0.00139519	0.0371387
contig_92034|serine	22.4985	7.2337	37.7633	5.22047	2.38418	0.00139921	0.0371803
contig_26349|gdsl	81.2972	50.4272	112.167	2.22434	1.15338	0.00140822	0.0373663
contig_5918|4-methyl-5(b-hydroxyethyl)-thiazole	818.59	539	1098.18	2.03744	1.02676	0.00141035	0.0373892
contig_79549|cytochrome	7.97936	1.19982	14.7589	12.3009	3.6207	0.00142497	0.0376669
contig_20962|f-box	47.0547	24.3814	69.7281	2.85988	1.51596	0.00143029	0.0377418
contig_37787|e3	36.226	16.9987	55.4533	3.26221	1.70585	0.00143291	0.0377588
contig_98970|glutaredoxin	179.23	101.5	256.961	2.53162	1.34006	0.00144072	0.0379289
contig_14913|probable	59.9534	29.1807	90.7262	3.10911	1.6365	0.00144518	0.0380243
contig_54267|PREDICTED:	3344.44	2051.63	4637.24	2.26027	1.1765	0.00147003	0.038568
contig_231043|subfamily	44.5699	0.516693	88.6231	171.52	7.42223	0.00148214	0.0387585
contig_122329|cytochrome	27.3161	2.73251	51.8997	18.9935	4.24743	0.00148285	0.0387585
contig_67139|f-box	49.7117	24.066	75.3574	3.13129	1.64676	0.00148272	0.0387585
contig_81330|aci112	194.075	99.1007	289.05	2.91673	1.54435	0.0014846	0.0387699
contig_65264|protein	16.9494	6.84866	27.0501	3.9497	1.98174	0.00149026	0.0388955
contig_26582|kelch	26.6202	10.4829	42.7575	4.07878	2.02814	0.00151149	0.0394044
contig_59633|neuroblastoma-amplified	37.025	17.1825	56.8675	3.30962	1.72666	0.00151294	0.0394194
contig_48157|selenocysteine	328.704	96.4998	560.907	5.81252	2.53916	0.00151752	0.0394487
contig_76940|nuclease	81.9451	46.547	117.343	2.52096	1.33397	0.00151985	0.0394866
contig_41110|mutant	31.8893	14.5991	49.1796	3.36869	1.75219	0.0015311	0.0397109
contig_11144|retroelement	66.3774	33.2	99.5549	2.99864	1.58431	0.00153242	0.0397225
contig_21630|ap2-like	158.803	91.6484	225.957	2.46548	1.30187	0.0015479	0.0399869
contig_255722|21	124.154	72.3643	175.944	2.43137	1.28177	0.00155043	0.0400069
contig_79757|calcium	23.2231	9.78238	36.6639	3.74795	1.9061	0.00155183	0.0400203
contig_22501|atp-dependent	288.903	186.004	391.801	2.10641	1.07479	0.0015558	0.0401
contig_70885|retrotransposon	22.2634	8.24969	36.2771	4.39738	2.13665	0.00157186	0.0404909
contig_10411|PREDICTED:	110.369	65.0958	155.642	2.39096	1.25759	0.00157914	0.04058
contig_5402|cytochrome	341.066	217.155	464.978	2.14122	1.09844	0.00157757	0.04058
contig_8092|nbs-lrr	577.636	381.257	774.015	2.03017	1.0216	0.00157817	0.04058
contig_3064|octicosapeptide	792.912	499.15	1086.67	2.17705	1.12238	0.00158235	0.0405901
contig_24705|laccase	267.629	168.208	367.049	2.18211	1.12572	0.00159235	0.0407649
contig_73640|protein	13.8886	3.94972	23.8275	6.0327	2.5928	0.00160636	0.0410542
contig_9999|protein	2273.51	1512.41	3034.61	2.00647	1.00466	0.00163354	0.0415157
contig_126912|hypothetical	6.63963	0.516693	12.7626	24.7005	4.62647	0.00164056	0.0416708
contig_41564|probable	25.5751	11.6653	39.4848	3.3848	1.75907	0.00164354	0.0416998
contig_100|beta-d-glucan	725.248	483.1	967.397	2.00248	1.00179	0.00164308	0.0416998
contig_9425|chaperone	975.117	622.729	1327.5	2.13175	1.09204	0.00166043	0.0420114
contig_25862|rna	662.108	425.499	898.718	2.11215	1.07871	0.00168869	0.0426023
contig_49453|dnase	114.046	67.8631	160.228	2.36105	1.23943	0.0017067	0.0429913
contig_61772|replication	17.7779	8.54778	27.0081	3.15966	1.65977	0.00171495	0.0430623
contig_25759|imbibition	458.147	225.124	691.17	3.07017	1.61832	0.00171829	0.0430623
contig_156120|copper	95.467	58.7117	132.222	2.25206	1.17125	0.00171901	0.0430623
contig_28165|lysosomal	93.0177	49.4982	136.537	2.75843	1.46385	0.00172733	0.0432065
contig_78711|phytoalexin-deficient	61.5465	33.3316	89.7614	2.69298	1.4292	0.00173036	0.0432065
contig_62997|protein	78.2162	44.9796	111.453	2.47785	1.30909	0.00172868	0.0432065
contig_36442|suspensor-specific	671.271	398.539	944.004	2.36866	1.24407	0.00173019	0.0432065
contig_20408|cytochrome	751.729	479.752	1023.71	2.13382	1.09344	0.00173435	0.0432797
contig_95621|3-ketoacyl-	352.031	217.329	486.734	2.23962	1.16325	0.00173746	0.0433099
contig_24930|octicosapeptide	459.375	294.336	624.414	2.12143	1.08504	0.00175489	0.0436488
contig_11821|protein	3587.46	2414.58	4760.35	1.97151	0.979298	0.00176528	0.0437636
contig_2263|conserved	234.25	161.099	307.402	1.90816	0.932181	0.00176509	0.0437636
contig_113694|ribosomal	112.07	2.58346	221.556	85.7592	6.42222	0.00177659	0.0439721
contig_30706|two-component	35.281	15.8163	54.7458	3.46136	1.79134	0.00178429	0.0441146
contig_55248|arylacetamide	36.1661	6.86605	65.4662	9.53477	3.2532	0.00180052	0.0444434
contig_59202|adipocyte	96.5723	39.1991	153.945	3.92727	1.97353	0.00181619	0.0447671
contig_147839|protein	40.8078	17.3837	64.2318	3.69494	1.88555	0.00181658	0.0447671
contig_85120|bifunctional	44.0149	22.1308	65.899	2.9777	1.5742	0.0018211	0.0448056
contig_13993|rna-binding-related	367.4	232.524	502.277	2.16011	1.1111	0.00183287	0.0450105
contig_16250|nuclear	931.484	610.102	1252.87	2.05353	1.03811	0.00183438	0.0450105
contig_32988|lysosomal	69.0886	39.1469	99.0303	2.52971	1.33897	0.00183648	0.0450379
contig_80037|receptor-like	54.2318	25.9837	82.4799	3.1743	1.66644	0.00184979	0.045291
contig_9833|3-ketoacyl-	5354.83	3460.74	7248.91	2.09461	1.06668	0.00185801	0.0454677
contig_57361|polygalacturonase	68.0033	4.65024	131.356	28.2473	4.82004	0.00186581	0.0455852
contig_5404|cytochrome	251.977	154.528	349.426	2.26124	1.17711	0.00187754	0.045798
contig_14062|PREDICTED:	905.008	510.14	1299.88	2.54808	1.34941	0.00190402	0.0462949
contig_84923|protein	101.932	58.2472	145.617	2.49999	1.32192	0.00190401	0.0462949
contig_210794|elongation	115.346	3.61685	227.076	62.7827	5.97229	0.00191751	0.0465481
contig_11107|nodulin-like	1260.52	814.986	1706.04	2.09334	1.06581	0.00192269	0.0466243
contig_66552|dof	337.92	163.521	512.319	3.13305	1.64757	0.00195253	0.0471717
contig_22333|6-like	22.9352	9.78238	36.0879	3.68908	1.88326	0.00195452	0.0471783
contig_73452|oxygen-evolving	107.641	60.0158	155.266	2.58708	1.37133	0.00195537	0.0471783
contig_65756|non-ltr	34.3322	16.482	52.1825	3.16603	1.66267	0.00201071	0.0482436
contig_5829|alpha-galactosidase	19326.9	12643.3	26010.5	2.05726	1.04072	0.00201174	0.0482436
contig_55260|uridylate	250.624	157.76	343.489	2.17728	1.12253	0.0020266	0.0485488
contig_63731|anaphase-promoting	108.908	65.1132	152.703	2.3452	1.22971	0.00202926	0.0485613
contig_120078|rna-directed	18.2103	5.85005	30.5706	5.22569	2.38562	0.00204622	0.0488386
contig_72004|protein	59.8408	34.1638	85.5177	2.50317	1.32375	0.00204605	0.0488386
contig_2413|cap-binding	568.268	366.052	770.485	2.10485	1.07372	0.00207116	0.0493046
contig_9297|iq-domain	75.1449	42.9476	107.342	2.49938	1.32157	0.0020749	0.049342
contig_9589|chromatin	755.441	519.008	991.874	1.9111	0.934401	0.00208639	0.0495634
contig_22700|lrr	44.8226	22.8487	66.7964	2.92342	1.54766	0.00209056	0.0496107
contig_56827|magnesium	82.7125	50.462	114.963	2.27821	1.1879	0.00209875	0.0497791
contig_156933|protein	153.573	3.61685	303.53	83.9211	6.39096	0.0021058	0.0498943
contig_40395|glycoprotein	69.4016	45.7596	93.0437	2.03332	1.02383	0.00210811	0.0499006
contig_84824|f-box	31.2917	13.5831	49.0003	3.60746	1.85098	0.00211686	0.0499964
contig_14516|pollen	65.2572	41.8272	88.6871	2.12032	1.08428	0.00211813	0.0499964
contig_29266|gpi-anchored	301.683	217.272	386.094	1.77701	0.82945	0.0021189	0.0499964
