# Supplementary material for: De novo assembly of Phlomis purpurea after challenging with Phytophthora cinnamomi
Source: BMC Genomics. 2017 Sep 6;18:700. doi: 10.1186/s12864-017-4042-6 (PMC5585901; doi:10.1186/s12864-017-4042-6)
Supplement: Supplementary file 10 — List of Phlomis purpurea unigenes up-regulated with Padj <0.05 at 12 h post-challenge with Phytophthora cinnamomi. (XLSX 217 kb) [file 12864_2017_4042_MOESM10_ESM.xlsx]

## Sheet: Sheet1
Table S5. List of Phlomis purpurea unigenes up-regulated with Padj <0.05 at 12 h post-challenge with Phytophthora cinnamomi
id	baseMean	baseMeanA	baseMeanB	foldChange	log2FoldChange	pval	padj
contig_5622|protein	898.093	71.1084	1725.08	24.2598	4.6005	5.5369e-31	2.49094e-26
contig_11251|metalloendoproteinase	260.649	14.4388	506.86	35.104	5.13356	1.26655e-27	2.26428e-23
contig_3556|(	554.822	45.9514	1063.69	23.1482	4.53283	1.50993e-27	2.26428e-23
contig_14373|alpha-farnesene	232.598	15.374	449.823	29.2586	4.87079	5.12243e-27	5.7612e-23
contig_13402|high-affinity	1048.26	97.9699	1998.55	20.3997	4.35047	1.4751e-26	1.32724e-22
contig_2245|gdsl	357.742	22.4635	693.02	30.851	4.94724	5.57489e-26	4.18005e-22
contig_21768|alpha-farnesene	479.367	44.4979	914.236	20.5456	4.36076	2.52165e-25	1.62063e-21
contig_13432|glucose-6-phosphate	345.119	27.5447	662.694	24.0588	4.58849	4.82308e-25	2.71226e-21
contig_823|early	1047.83	105.816	1989.85	18.8048	4.23303	6.28369e-25	3.14101e-21
contig_8150|allene	2418.98	300.086	4537.87	15.1219	3.91857	6.66436e-23	2.99816e-19
contig_1138|sieve	2460.05	298.681	4621.42	15.4728	3.95166	9.92959e-23	4.06102e-19
contig_9819|glutathione	297.005	26.8572	567.152	21.1173	4.40035	2.17429e-22	8.15142e-19
contig_9623|glucose-6-phosphate	187.168	15.2975	359.039	23.4705	4.55278	5.69811e-22	1.9719e-18
contig_37684|low	242.171	21.0816	463.261	21.9746	4.45777	7.38373e-22	2.27574e-18
contig_27724|protein	158.335	14.1626	302.507	21.3596	4.41681	8.09366e-22	2.27574e-18
contig_215|hydroxycinnamoyl	5118.25	677.532	9558.98	14.1085	3.8185	7.75261e-22	2.27574e-18
contig_64967|-linalool	88.7184	4.55301	172.884	37.9713	5.24684	3.44755e-21	9.12344e-18
contig_9486|terpene	201.115	19.1061	383.125	20.0525	4.32571	1.29175e-20	3.11539e-17
contig_6229|alpha-farnesene	526.398	68.7636	984.033	14.3104	3.83899	1.31574e-20	3.11539e-17
contig_87185|protein	56.3648	1.62466	111.105	68.3864	6.09564	2.5335e-20	5.69885e-17
contig_43270|chlorophyllide	80.071	4.46424	155.678	34.8722	5.124	3.61099e-20	7.73577e-17
contig_45859|s-adenosyl-l-methionine:salicylic	76.4582	4.61393	148.302	32.1423	5.0064	3.43013e-19	7.0143e-16
contig_21333|high	151.687	16.6027	286.771	17.2725	4.1104	1.15626e-18	2.26165e-15
contig_85181|ribonuclease	53.9449	1.69951	106.19	62.483	5.96539	1.64692e-18	3.08714e-15
contig_2085|af414608_1prunasin	516.185	85.0326	947.337	11.1409	3.47779	3.15144e-18	5.67109e-15
contig_62788|terpene	97.7069	7.94811	187.466	23.5862	4.55987	4.22494e-18	7.31045e-15
contig_12279|udp-glycosyltransferase	1986.04	328.943	3643.13	11.0753	3.46927	6.07163e-18	1.01167e-14
contig_51067|bzip	152.772	20.8958	284.648	13.6222	3.76789	1.05314e-17	1.6921e-14
contig_5715|protein	719.039	126.477	1311.6	10.3703	3.37438	3.50594e-17	5.43881e-14
contig_66810|beta-ketoacyl-coa	63.5497	4.03302	123.066	30.5147	4.93143	5.1441e-17	7.71409e-14
contig_656|allene	5388.77	981.712	9795.84	9.97832	3.3188	7.84899e-17	1.13907e-13
contig_20680|mlo-like	135.326	18.2921	252.359	13.7961	3.78619	1.48158e-16	2.08292e-13
contig_21565|seed	73.7041	6.48082	140.927	21.7453	4.44263	2.50168e-16	3.31017e-13
contig_15899|limonene	269.479	45.2182	493.741	10.9191	3.44878	2.47834e-16	3.31017e-13
contig_11035|hypersensitive	782.076	137.8	1426.35	10.3509	3.37168	2.6108e-16	3.35585e-13
contig_9428|protein	753.336	146.217	1360.45	9.30433	3.2179	4.43269e-16	5.53939e-13
contig_62075|cytokinin	50.7768	2.73935	98.8143	36.0722	5.17282	1.36128e-15	1.59716e-12
contig_5009|drought-induced	2584.96	523.429	4646.48	8.87701	3.15007	1.38457e-15	1.59716e-12
contig_15356|monoglyceride	1242.81	273.989	2211.63	8.07198	3.01292	1.65676e-15	1.86335e-12
contig_56090|(	52.7261	4.01532	101.437	25.2625	4.65892	1.99853e-15	2.19292e-12
contig_911|multicopper	3158.77	739.159	5578.37	7.54691	2.91589	2.07617e-15	2.22387e-12
contig_6147|cytochrome	507.078	93.5361	920.62	9.8424	3.29901	2.55053e-15	2.6078e-12
contig_11239|metalloendoproteinase	314.829	58.2392	571.418	9.81158	3.29449	2.93828e-15	2.93749e-12
contig_857|secologanin	1468.18	307.711	2628.65	8.54261	3.09468	4.41625e-15	4.31909e-12
contig_7119|nitrate	126.092	16.0411	236.142	14.721	3.87981	4.76432e-15	4.56037e-12
contig_794|beta-glucosidase	906.242	184.077	1628.41	8.84636	3.14508	5.0013e-15	4.68747e-12
contig_5001|cytochrome	476.626	42.3131	910.939	21.5285	4.42818	7.01218e-15	6.43804e-12
contig_4154|protein	130.887	19.0806	242.693	12.7194	3.66896	7.98487e-15	7.18446e-12
contig_11417|hypersensitive	677.208	152.412	1202	7.88653	2.97939	9.20298e-15	8.11811e-12
contig_9066|transcription	424.006	94.5253	753.486	7.97127	2.99481	1.77469e-14	1.53538e-11
contig_55453|-linalool	55.2306	4.92708	105.534	21.4192	4.42083	2.12201e-14	1.73572e-11
contig_11238|metalloendoproteinase	458.454	99.5185	817.389	8.21343	3.03799	2.12166e-14	1.73572e-11
contig_27465|mitochondrial	681.25	167.874	1194.63	7.11622	2.83111	3.29006e-14	2.64309e-11
contig_12450|transcription	669.201	77.5563	1260.85	16.2572	4.023	3.68118e-14	2.90542e-11
contig_22590|feruloyl	332.973	35.3823	630.563	17.8214	4.15554	4.43988e-14	3.29666e-11
contig_587|protein	791.316	99.739	1482.89	14.8677	3.89411	4.44165e-14	3.29666e-11
contig_8672|cytochrome	332.692	74.6242	590.76	7.91646	2.98486	4.47e-14	3.29666e-11
contig_8258|3-ketoacyl-	1004.53	236.148	1772.92	7.50765	2.90836	5.19484e-14	3.76944e-11
contig_5289|cytochrome	45.7293	3.62341	87.8351	24.241	4.59938	6.7144e-14	4.64719e-11
contig_12744|udp-glycosyltransferase-like	254.774	51.3666	458.181	8.91982	3.15701	6.66944e-14	4.64719e-11
contig_9849|vacuolar	2458	612.211	4303.78	7.02989	2.8135	6.58285e-14	4.64719e-11
contig_6392|polyphenol	332.174	74.8963	589.452	7.87024	2.97641	8.40971e-14	5.64681e-11
contig_284|glutaredoxin	371.201	67.2441	675.158	10.0404	3.32774	1.47389e-13	9.7511e-11
contig_1640|hypothetical	888.021	226.962	1549.08	6.82529	2.77089	1.52953e-13	9.97252e-11
contig_78389|wall-associated	28.4675	0.726683	56.2084	77.3493	6.27332	2.11799e-13	1.3612e-10
contig_21332|high	459.91	102.421	817.4	7.98078	2.99653	2.37185e-13	1.50289e-10
contig_21687|1-aminocyclopropane-1-carboxylate	257.253	39.1257	475.38	12.1501	3.60289	3.10261e-13	1.93861e-10
contig_42234|high	88.3191	13.5894	163.049	11.9982	3.58475	3.19596e-13	1.96958e-10
contig_23214|ammonium	372.561	89.4729	655.65	7.32791	2.8734	3.75061e-13	2.28017e-10
contig_2081|xyloglucan	439.514	105.553	773.475	7.32781	2.87338	4.02909e-13	2.41681e-10
contig_27235|phosphoethanolamine	240.349	54.4661	426.232	7.82563	2.96821	5.50415e-13	3.17463e-10
contig_13132|gibberellin	155.86	31.9932	279.727	8.74333	3.12818	5.81205e-13	3.30978e-10
contig_8681|beta-glucosidase	1313.82	339.365	2288.28	6.74285	2.75336	7.9588e-13	4.42037e-10
contig_23212|amt1	100.86	18.8414	182.879	9.70622	3.27891	8.99127e-13	4.93292e-10
contig_33690|wall-associated	54.1897	6.28805	102.091	16.2358	4.0211	9.91674e-13	5.31112e-10
contig_10016|cinnamate	834.277	201.926	1466.63	7.26319	2.8606	1.00954e-12	5.34319e-10
contig_766|phospholipase	525.233	87.2516	963.215	11.0395	3.4646	2.29538e-12	1.13478e-09
contig_76177|protein	124.898	29.3887	220.406	7.49969	2.90683	2.36563e-12	1.15679e-09
contig_13403|high-affinity	734.769	162.976	1306.56	8.0169	3.00304	2.95526e-12	1.41438e-09
contig_34263|tryptophan	50.4193	1.04375	99.7948	95.6114	6.57911	3.24288e-12	1.53569e-09
contig_69005|3-ketoacyl-	77.1477	12.2196	142.076	11.6269	3.5394	3.37723e-12	1.58265e-09
contig_68489|vacuolar	53.6626	0.484455	106.841	220.538	7.78488	4.94671e-12	2.29425e-09
contig_95211|protein	23.5245	0.673451	46.3756	68.8626	6.10565	6.10302e-12	2.77336e-09
contig_59693|chlorophyllide	36.2601	2.87511	69.6451	24.2234	4.59833	6.09595e-12	2.77336e-09
contig_65131|protein	113.344	13.4969	213.191	15.7956	3.98145	9.07697e-12	4.00348e-09
contig_9354|flavonol	176.668	37.7238	315.611	8.36637	3.0646	9.75045e-12	4.25877e-09
contig_29937|high	74.4203	13.4815	135.359	10.0404	3.32774	1.03716e-11	4.4438e-09
contig_22760|upf0553	107.391	22.3947	192.386	8.5907	3.10278	1.03602e-11	4.4438e-09
contig_53876|cytochrome	71.7454	8.95009	134.541	15.0323	3.91	1.15695e-11	4.91026e-09
contig_110353|cytochrome	76.5529	4.79915	148.307	30.9027	4.94966	1.40011e-11	5.72618e-09
contig_2086|prunasin	543.935	156.908	930.962	5.93318	2.56881	1.53532e-11	6.22261e-09
contig_21628|PREDICTED:	146.019	32.1427	259.896	8.08567	3.01537	1.64204e-11	6.59572e-09
contig_8488|lipoxygenase	839.03	222.236	1455.82	6.55079	2.71167	1.73749e-11	6.8567e-09
contig_21641|serine	3269.38	906.76	5632.01	6.21114	2.63486	1.91019e-11	7.35487e-09
contig_9473|rossmann-fold	488.659	134.047	843.272	6.29087	2.65326	2.0533e-11	7.82828e-09
contig_49405|protein	53.301	8.11695	98.485	12.1333	3.6009	2.77691e-11	1.04981e-08
contig_15159|high	177.454	10.4606	344.448	32.9281	5.04125	2.98327e-11	1.10919e-08
contig_1482|b	238.92	65.8641	411.976	6.25494	2.645	3.14791e-11	1.1608e-08
contig_27736|aspartic	102.24	21.2724	183.208	8.61247	3.10643	3.44122e-11	1.25865e-08
contig_37865|chlorophyllide	32.4177	2.72934	62.106	22.755	4.50811	4.0407e-11	1.45426e-08
contig_3746|multicopper	157.893	41.1429	274.644	6.67538	2.73885	4.03252e-11	1.45426e-08
contig_2240|polyphenol	321.098	91.9156	550.28	5.9868	2.58179	4.2214e-11	1.50724e-08
contig_58215|lysine	75.2961	14.5786	136.013	9.32966	3.22182	4.45044e-11	1.57651e-08
contig_9265|PREDICTED:	170.065	43.0334	297.097	6.90387	2.78741	5.53296e-11	1.94466e-08
contig_24227|peptide	119.101	26.9733	211.228	7.83103	2.9692	5.88715e-11	2.03731e-08
contig_6139|geraniol	46.1698	4.83454	87.5051	18.1	4.17792	6.1336e-11	2.09944e-08
contig_5453|aaa-type	885.421	272.426	1498.42	5.50026	2.4595	6.16001e-11	2.09944e-08
contig_14118|protein	434.198	126.227	742.169	5.87964	2.55573	6.94487e-11	2.34914e-08
contig_11240|metalloendoproteinase	322.923	92.6183	553.228	5.9732	2.57851	7.90738e-11	2.63509e-08
contig_29521|flavanone	124.049	19.6668	228.431	11.615	3.53792	9.64039e-11	3.16571e-08
contig_5826|aquaporin	1447.6	457.46	2437.73	5.32884	2.41382	1.06465e-10	3.44578e-08
contig_29200|high-affinity	106.292	25.6061	186.978	7.3021	2.86831	1.17795e-10	3.77787e-08
contig_1700|peptide	2728.48	880.005	4576.95	5.20104	2.3788	1.18405e-10	3.77787e-08
contig_1568|-bisphosphoglycerate-dependent	1553.48	476.863	2630.09	5.5154	2.46346	1.30815e-10	4.11546e-08
contig_5168|phenylcoumaran	401.044	121.694	680.394	5.59101	2.48311	1.3377e-10	4.17919e-08
contig_98997|cysteine	33.2706	2.79649	63.7447	22.7945	4.51061	1.37233e-10	4.22127e-08
contig_20571|b	288.23	72.727	503.732	6.92634	2.79209	1.37932e-10	4.22127e-08
contig_26773|short-chain	38.3116	4.52139	72.1019	15.9469	3.9952	1.6752e-10	5.09215e-08
contig_56384|protein	73.3848	18.6224	128.147	6.88136	2.78269	1.94931e-10	5.88561e-08
contig_21156|xylosyltransferase	237.855	71.7658	403.944	5.62865	2.49279	2.27418e-10	6.77555e-08
contig_919|subtilisin-like	138.869	33.7339	244.003	7.23319	2.85463	2.47808e-10	7.28653e-08
contig_34355|high	64.7954	12.4238	117.167	9.43084	3.23739	2.62809e-10	7.67745e-08
contig_15898|myrcene	86.6799	19.8128	153.547	7.74991	2.95418	2.64888e-10	7.68823e-08
contig_8314|abscisic	1198.99	397.577	2000.39	5.03146	2.33098	2.90042e-10	8.36435e-08
contig_36287|embryo	183.553	49.3659	317.74	6.43642	2.68626	2.9425e-10	8.43167e-08
contig_5661|lipoxygenase	3598.11	1168.61	6027.62	5.15796	2.3668	3.51413e-10	1.00059e-07
contig_694|polyphenol	2113.26	670.164	3556.36	5.3067	2.40781	3.747e-10	1.06019e-07
contig_5647|abc	174.45	46.7193	302.18	6.46799	2.69332	4.10161e-10	1.15327e-07
contig_1432|4-coumarate:	3732.16	999.07	6465.24	6.47126	2.69405	4.19541e-10	1.17232e-07
contig_20385|udp-galactose	1383.63	474.033	2293.23	4.83769	2.27432	4.66132e-10	1.29447e-07
contig_11992|phosphoethanolamine	317.164	88.7926	545.535	6.14392	2.61916	4.71458e-10	1.30122e-07
contig_59694|chlorophyllide	28.2664	2.78257	53.7502	19.3167	4.27178	4.77585e-10	1.3101e-07
contig_27039|phosphoethanolamine	93.2775	21.8646	164.69	7.53229	2.91309	5.04298e-10	1.37499e-07
contig_71712|s-locus	38.163	6.18927	70.1367	11.332	3.50233	5.71645e-10	1.54923e-07
contig_70010|protein	24.8019	2.24488	47.3589	21.0964	4.39892	5.87366e-10	1.5823e-07
contig_56458|dehydration-responsive	38.7862	5.46868	72.1036	13.1848	3.72081	7.36303e-10	1.94852e-07
contig_5627|protein	2601.62	933.238	4270	4.57547	2.19392	7.4188e-10	1.9518e-07
contig_2407|atp	109.671	26.4671	192.875	7.28734	2.86539	7.53641e-10	1.97121e-07
contig_10748|probable	489.839	163.757	815.921	4.98252	2.31687	7.88013e-10	2.0492e-07
contig_6364|linoleate	792.519	242.12	1342.92	5.5465	2.47158	8.35718e-10	2.14842e-07
contig_10183|probable	700.305	245.305	1155.31	4.70967	2.23563	8.33192e-10	2.14842e-07
contig_1020|geraniol	539.635	62.9665	1016.3	16.1404	4.0126	8.42254e-10	2.1515e-07
contig_10593|upf0481	496.193	166.957	825.429	4.94397	2.30567	8.65611e-10	2.17554e-07
contig_20043|atp	191.541	58.9422	324.14	5.49928	2.45924	9.27666e-10	2.29307e-07
contig_25648|upd-apiose	1706.98	560.519	2853.45	5.09072	2.34787	9.20807e-10	2.29307e-07
contig_9471|catalytic	148.697	31.2726	266.121	8.50972	3.08911	9.74397e-10	2.3824e-07
contig_9525|atp	885.287	292.787	1477.79	5.04731	2.33552	9.96848e-10	2.42412e-07
contig_90415|bhlh	41.3511	6.17376	76.5284	12.3958	3.63178	1.2862e-09	3.07785e-07
contig_5629|protein	320.653	41.0612	600.245	14.6183	3.8697	1.36454e-09	3.24803e-07
contig_8266|lrr	32.962	4.79915	61.1248	12.7366	3.67091	1.44245e-09	3.41541e-07
contig_12068|protein	286.011	94.9901	477.032	5.02191	2.32824	1.47954e-09	3.48489e-07
contig_80747|dna	38.5174	5.91383	71.1211	12.0262	3.58811	1.62882e-09	3.81652e-07
contig_5288|cytochrome	128.324	7.89865	248.749	31.4926	4.97694	1.79903e-09	4.17191e-07
contig_7592|lectin	143.682	36.9717	250.392	6.77251	2.75969	1.95567e-09	4.4212e-07
contig_15455|type	149.454	46.0518	252.856	5.49069	2.45699	1.95419e-09	4.4212e-07
contig_10356|peptide	120.748	34.6921	206.805	5.96115	2.57559	2.2188e-09	4.99096e-07
contig_79205|cytochrome	61.6464	12.6785	110.614	8.72456	3.12508	2.36307e-09	5.27157e-07
contig_41059|high	95.7932	24.7636	166.823	6.7366	2.75202	2.3787e-09	5.27157e-07
contig_49057|upf0481	88.7492	23.7849	153.714	6.46267	2.69213	2.37771e-09	5.27157e-07
contig_74053|ammonium	46.2059	9.49169	82.9201	8.73607	3.12698	2.42116e-09	5.31589e-07
contig_3745|l-ascorbate	181.898	54.5757	309.221	5.6659	2.50231	2.42233e-09	5.31589e-07
contig_662|s-adenosylmethionine	18781.9	6877.24	30686.5	4.46205	2.15771	2.71836e-09	5.8795e-07
contig_81804|rossmann-fold	15.2349	0.317071	30.1528	95.098	6.57134	2.74775e-09	5.91463e-07
contig_24210|peptide	306.595	99.4577	513.733	5.16534	2.36886	2.87947e-09	6.16864e-07
contig_59917|wall-associated	77.1789	13.5959	140.762	10.3533	3.37201	2.92123e-09	6.22846e-07
contig_6387|receptor-like	533.012	187.667	878.358	4.68041	2.22663	3.36096e-09	7.09872e-07
contig_28325|calmodulin-like	450.84	151.976	749.704	4.93305	2.30248	3.50092e-09	7.35979e-07
contig_3335|mitochondrial	204.824	68.9566	340.691	4.94065	2.3047	5.05981e-09	1.04899e-06
contig_28701|low	83.193	6.78005	159.606	23.5405	4.55707	5.27346e-09	1.08827e-06
contig_8475|cytochrome	276.161	38.739	513.583	13.2575	3.72874	5.7993e-09	1.19132e-06
contig_48387|calcium-binding	31.2922	3.91886	58.6656	14.97	3.90401	5.86673e-09	1.19969e-06
contig_51724|prunasin	52.4953	9.78324	95.2073	9.73167	3.28269	5.99927e-09	1.22124e-06
contig_23495|salicylate	72.8511	3.13895	142.563	45.4175	5.50518	6.83294e-09	1.36809e-06
contig_22260|cytochrome	1287.1	500.904	2073.29	4.1391	2.04932	6.97799e-09	1.38905e-06
contig_6396|polyphenol	602.359	203.457	1001.26	4.92122	2.29902	7.14679e-09	1.41017e-06
contig_27231|starch	61.2097	14.1018	108.317	7.68108	2.94131	7.59539e-09	1.48816e-06
contig_17230|fasciclin-like	423.093	137.94	708.246	5.13443	2.3602	8.13138e-09	1.57679e-06
contig_17854|undecaprenyl	179.846	54.7299	304.961	5.57211	2.47822	8.77086e-09	1.69349e-06
contig_9523|pectin	165.584	53.7319	277.437	5.16336	2.36831	9.55866e-09	1.81445e-06
contig_9335|at5g51550	347.679	121.48	573.878	4.72406	2.24003	1.00156e-08	1.89321e-06
contig_11445|unnamed	110.9	31.378	190.422	6.06863	2.60137	1.16006e-08	2.18363e-06
contig_20564|protein	182.028	60.4034	303.653	5.02708	2.32972	1.17493e-08	2.20241e-06
contig_54620|brassinosteroid	43.0991	8.84986	77.3483	8.74005	3.12764	1.19547e-08	2.23161e-06
contig_2457|alpha-	1682.97	623.447	2742.5	4.39893	2.13715	1.26152e-08	2.34517e-06
contig_5488|ethylene-responsive	2079.95	782.015	3377.88	4.31945	2.11085	1.30438e-08	2.41488e-06
contig_8601|calcium-dependent	452.505	167.258	737.753	4.41088	2.14107	1.31604e-08	2.41687e-06
contig_27330|serine-threonine	68.0922	17.2155	118.969	6.91054	2.7888	1.33917e-08	2.44905e-06
contig_55589|choline	22.9008	1.88459	43.917	23.3032	4.54246	1.3574e-08	2.47234e-06
contig_60463|protein	75.566	21.5085	129.624	6.02662	2.59135	1.42266e-08	2.58075e-06
contig_12276|triacylglycerol	872.613	298.929	1446.3	4.83826	2.27449	1.5208e-08	2.74769e-06
contig_8648|receptor-like	118.013	36.2685	199.758	5.50775	2.46146	1.55246e-08	2.79369e-06
contig_5338|pyruvate	2210.58	871.509	3549.64	4.07299	2.02609	1.5761e-08	2.82492e-06
contig_17725|PREDICTED:	886.877	314.46	1459.29	4.64063	2.21432	1.69012e-08	3.01727e-06
contig_40141|ammonium	42.3895	8.25125	76.5277	9.27468	3.2133	1.76452e-08	3.11576e-06
contig_6480|s-adenosyl-methionine-sterol-c-	1446.69	568.853	2324.53	4.08635	2.03081	1.76666e-08	3.11576e-06
contig_23210|amt1	190.241	58.8088	321.673	5.46982	2.45149	1.92136e-08	3.32454e-06
contig_72172|protein	99.8855	30.8186	168.952	5.48216	2.45474	2.03489e-08	3.49411e-06
contig_21851|non-lysosomal	175.428	58.1839	292.672	5.03011	2.33059	2.14045e-08	3.66138e-06
contig_23177|flavonol	65.3057	15.0845	115.527	7.65863	2.93709	2.3223e-08	3.92766e-06
contig_2516|transferring	499.882	196.139	803.625	4.09723	2.03465	2.35119e-08	3.96162e-06
contig_2599|probable	49.6375	13.8966	85.3783	6.14382	2.61914	2.36067e-08	3.96276e-06
contig_37136|high-affinity	133.139	42.2629	224.014	5.3005	2.40613	2.41585e-08	4.04031e-06
contig_2408|atp	132.413	43.7654	221.061	5.05105	2.33658	2.52274e-08	4.20344e-06
contig_266|pollen-specific	4836.61	1825.87	7847.36	4.29788	2.10363	2.91275e-08	4.78244e-06
contig_61641|protein	28.0677	3.2061	52.9293	16.5089	4.04517	3.03549e-08	4.94784e-06
contig_2691|vamp	4590.76	1918.02	7263.5	3.78699	1.92105	3.3061e-08	5.31196e-06
contig_36373|cytoplasmic	21.6024	2.07358	41.1313	19.8358	4.31004	4.07806e-08	6.43733e-06
contig_8246|predicted	134.618	45.2207	224.015	4.95382	2.30854	4.06744e-08	6.43733e-06
contig_10525|lrr	50.9103	11.6935	90.1271	7.70746	2.94626	4.16001e-08	6.49829e-06
contig_2317|polyphenol	520.94	182.869	859.011	4.69741	2.23186	4.14596e-08	6.49829e-06
contig_867|probable	394.614	145.54	643.687	4.42274	2.14494	4.47539e-08	6.94271e-06
contig_343727|wall-associated	26.5987	3.54479	49.6526	14.0072	3.8081	4.52416e-08	6.96186e-06
contig_26823|nadp-dependent	49.1818	12.1678	86.1957	7.08392	2.82455	4.50566e-08	6.96186e-06
contig_35924|high-affinity	39.64	9.143	70.1371	7.67112	2.93944	4.59737e-08	7.03492e-06
contig_5621|gdsl	241.085	84.6249	397.544	4.69772	2.23196	4.69577e-08	7.13694e-06
contig_6388|hydroxymethylglutaryl-	6248.04	2518.66	9977.43	3.96141	1.98601	4.68398e-08	7.13694e-06
contig_81723|probable	306.244	116.621	495.866	4.25193	2.08812	6.09891e-08	9.17651e-06
contig_24718|at3g50680	147.407	51.1347	243.679	4.76543	2.25261	6.35108e-08	9.49244e-06
contig_57559|probable	41.7359	9.07439	74.3974	8.19861	3.03538	6.37329e-08	9.49409e-06
contig_27958|protein	21.578	2.84349	40.3125	14.1771	3.82549	6.49736e-08	9.61524e-06
contig_41749|salicylate	15.003	0.673451	29.3326	43.5557	5.44479	6.58811e-08	9.71758e-06
contig_25200|chloroplast	44.3894	8.97402	79.8047	8.89286	3.15265	6.64039e-08	9.76267e-06
contig_828|serine	1086.3	421.488	1751.12	4.15462	2.05472	6.8357e-08	1.00029e-05
contig_5454|atp	915.527	328.878	1502.18	4.56757	2.19143	7.13694e-08	1.03908e-05
contig_120738|lob	25.9411	3.3774	48.5049	14.3616	3.84414	7.31157e-08	1.05766e-05
contig_6394|jasmonate	252.512	87.155	417.868	4.79454	2.26139	7.30745e-08	1.05766e-05
contig_856|cytochrome	30.8729	3.24541	58.5004	18.0256	4.17197	7.76243e-08	1.11857e-05
contig_6393|protein	286.869	104.249	469.488	4.50354	2.17106	7.82405e-08	1.12081e-05
contig_3965|abscisic	641.612	264.098	1019.13	3.8589	1.94819	7.84774e-08	1.12081e-05
contig_13862|pectinesterase	566.599	224.688	908.509	4.04342	2.01558	8.02055e-08	1.14186e-05
contig_25425|af361581_1	462.312	140.354	784.271	5.58781	2.48228	8.11644e-08	1.15187e-05
contig_12540|protein	324.002	118.543	529.46	4.46641	2.15912	8.34132e-08	1.17882e-05
contig_11940|cinnamate	283.966	78.9509	488.981	6.19348	2.63075	8.75973e-08	1.22386e-05
contig_31003|protein	33.0803	5.69321	60.4673	10.6209	3.40884	1.00443e-07	1.39038e-05
contig_6067|trichome	150.842	55.7123	245.971	4.41503	2.14242	1.05095e-07	1.44588e-05
contig_42717|mitochondrial	48.9521	12.8552	85.049	6.61594	2.72595	1.09744e-07	1.50066e-05
contig_3039|ferrochelatase-	116.36	37.3883	195.331	5.22438	2.38526	1.1109e-07	1.50534e-05
contig_1239|abscisic	1429.47	568.829	2290.11	4.02601	2.00935	1.12329e-07	1.51755e-05
contig_60880|probable	261.302	100.474	422.13	4.2014	2.07087	1.1348e-07	1.52851e-05
contig_27067|abscisic	118.615	40.7479	196.482	4.82188	2.2696	1.14968e-07	1.54394e-05
contig_7345|chloroplast	1645.04	704.009	2586.07	3.67335	1.8771	1.22627e-07	1.63217e-05
contig_21087|phenylcoumaran	1418.33	643.222	2193.44	3.41008	1.76981	1.22613e-07	1.63217e-05
contig_6695|integral	892.204	356.61	1427.8	4.0038	2.00137	1.23088e-07	1.63347e-05
contig_74687|pinus	23.3896	3.68055	43.0986	11.7098	3.54965	1.23851e-07	1.63876e-05
contig_13581|muts	213.83	36.327	391.333	10.7725	3.42928	1.25467e-07	1.65528e-05
contig_6618|cysteine-rich	711.596	164.529	1258.66	7.65011	2.93548	1.26402e-07	1.65789e-05
contig_14298|tcp	463.946	174.09	753.803	4.32997	2.11436	1.27917e-07	1.67288e-05
contig_604|calcium	750.186	283.324	1217.05	4.29561	2.10286	1.32575e-07	1.72878e-05
contig_16753|patatin	543.477	221.056	865.898	3.9171	1.96979	1.33599e-07	1.7371e-05
contig_27517|nitrate	206.703	79.4378	333.968	4.20414	2.07181	1.34419e-07	1.74272e-05
contig_14036|high-affinity	888.151	140.504	1635.8	11.6424	3.54132	1.359e-07	1.75183e-05
contig_17406|disease	290.998	117.424	464.571	3.95635	1.98417	1.42748e-07	1.82962e-05
contig_2923|probable	258.308	101.201	415.415	4.10486	2.03733	1.49319e-07	1.90839e-05
contig_85447|o-acyltransferase	12.6697	0.431223	24.9082	57.7617	5.85204	1.55312e-07	1.97378e-05
contig_13975|pi-plc	177.313	64.5728	290.054	4.49189	2.16732	1.57679e-07	1.99261e-05
contig_36084|protein	36.8908	8.2337	65.5478	7.96092	2.99294	1.60799e-07	2.02068e-05
contig_6914|geraniol	1255.04	515.123	1994.95	3.87277	1.95337	1.62005e-07	2.03016e-05
contig_8009|60s	80.4674	28.3611	132.574	4.6745	2.22481	1.79931e-07	2.2423e-05
contig_2306|udp-glycosyltransferase	219.011	85.3717	352.651	4.13077	2.04641	1.82448e-07	2.25493e-05
contig_12037|heat	610.384	263.427	957.342	3.63419	1.86163	1.82054e-07	2.25493e-05
contig_32247|lysine	54.5327	8.77893	100.286	11.4235	3.51394	1.88817e-07	2.32726e-05
contig_7497|allene	996.309	201.225	1791.39	8.90242	3.1542	1.96238e-07	2.40254e-05
contig_56091|-linalool	28.7948	4.98814	52.6014	10.5453	3.39853	2.04317e-07	2.48142e-05
contig_66418|kda	108.075	35.7307	180.42	5.04944	2.33612	2.04634e-07	2.48142e-05
contig_10357|proton-dependent	151.347	53.7754	248.919	4.62886	2.21066	2.06627e-07	2.49885e-05
contig_14890|protein	173.654	52.182	295.126	5.6557	2.4997	2.09201e-07	2.5232e-05
contig_923|fasciclin-like	1638.24	644.09	2632.39	4.08699	2.03104	2.2279e-07	2.66566e-05
contig_5642|wrky	3198.51	1327.57	5069.45	3.81861	1.93305	2.25809e-07	2.69461e-05
contig_12670|remorin	459.629	190.029	729.23	3.83746	1.94015	2.3058e-07	2.74427e-05
contig_50849|trehalose-6-phosphate	59.5642	17.2002	101.928	5.926	2.56706	2.39568e-07	2.84372e-05
contig_5652|auxin-regulated	704.914	284.039	1125.79	3.96351	1.98678	2.47561e-07	2.9079e-05
contig_2832|mitochondrial	189.633	69.8765	309.39	4.42767	2.14655	2.49203e-07	2.91957e-05
contig_45765|probable	20.4976	1.99497	39.0003	19.5493	4.28905	2.50798e-07	2.92303e-05
contig_13685|gdsl	640.797	261.167	1020.43	3.90718	1.96613	2.53442e-07	2.94621e-05
contig_29816|nuclear	564.482	246.179	882.785	3.58595	1.84235	2.62578e-07	3.04455e-05
contig_5345|cytochrome	394.963	165.736	624.191	3.76618	1.9131	2.66027e-07	3.07661e-05
contig_9553|cysteine-rich	19.0411	2.35904	35.7232	15.1432	3.92059	2.6814e-07	3.08756e-05
contig_11276|upf0420	768.307	327.238	1209.38	3.69571	1.88585	2.75871e-07	3.14997e-05
contig_20347|dehydroquinate	2006.93	889.974	3123.89	3.51009	1.81151	2.75695e-07	3.14997e-05
contig_72437|cct	259.258	79.4972	439.019	5.52245	2.46531	2.77123e-07	3.15625e-05
contig_53865|probable	138.27	53.1795	223.36	4.20011	2.07043	2.79801e-07	3.17871e-05
contig_21334|high	140.52	40.3087	240.731	5.97218	2.57826	2.86447e-07	3.2335e-05
contig_21045|transmembrane	217.987	74.4683	361.506	4.8545	2.27932	2.8678e-07	3.2335e-05
contig_11340|lysine	163.711	60.1497	267.272	4.44344	2.15168	2.91077e-07	3.27374e-05
contig_296|atp	569.016	222.66	915.373	4.11107	2.03951	2.95665e-07	3.3088e-05
contig_6855|histone	1223.65	548.663	1898.63	3.46046	1.79096	2.95136e-07	3.3088e-05
contig_29326|protein	255.962	93.8966	418.028	4.452	2.15445	3.0014e-07	3.35054e-05
contig_31716|poligalacturonase	27.8109	5.96852	49.6533	8.3192	3.05645	3.02101e-07	3.35626e-05
contig_23842|cytochrome	444.253	178.618	709.887	3.97432	1.99071	3.12705e-07	3.46502e-05
contig_74484|(-)-a-terpineol	39.3026	9.28877	69.3165	7.4624	2.89964	3.40357e-07	3.76216e-05
contig_1698|quinone	141.039	52.6582	229.419	4.35676	2.12325	3.47061e-07	3.82686e-05
contig_120882|quinone-oxidoreductase-like	22.659	3.53086	41.787	11.8348	3.56496	3.77024e-07	4.097e-05
contig_14004|flavonol	268.424	66.8558	469.992	7.02993	2.81351	3.84328e-07	4.1663e-05
contig_29792|2-alkenal	131.508	53.2584	209.758	3.93849	1.97764	3.89153e-07	4.20221e-05
contig_29696|long-chain	460.566	201.239	719.894	3.57732	1.83888	3.89509e-07	4.20221e-05
contig_48455|cytochrome	187.48	27.3804	347.579	12.6945	3.66613	4.03624e-07	4.3029e-05
contig_24940|proton-dependent	129.389	49.1822	209.595	4.2616	2.0914	4.03474e-07	4.3029e-05
contig_28823|pinus	798.611	326.397	1270.82	3.89349	1.96106	4.17957e-07	4.44517e-05
contig_27639|polyphenol	138.49	51.8196	225.16	4.34508	2.11938	4.29966e-07	4.5621e-05
contig_1478|dnaj	1570.68	695.731	2445.63	3.5152	1.81361	4.39164e-07	4.64874e-05
contig_58527|aldo	65.997	18.4326	113.561	6.16089	2.62314	4.47043e-07	4.72103e-05
contig_59440|predicted	116.501	38.8186	194.184	5.00235	2.32261	4.85042e-07	5.05457e-05
contig_45567|at4g31100-like	25.3437	4.96653	45.7209	9.2058	3.20254	5.05317e-07	5.25016e-05
contig_51272|probable	212.188	80.9057	343.471	4.24532	2.08587	5.11404e-07	5.28898e-05
contig_354|histone	326.79	129.201	524.378	4.05861	2.02099	5.58086e-07	5.75852e-05
contig_6665|PREDICTED:	187.448	72.556	302.339	4.16698	2.059	5.61396e-07	5.77942e-05
contig_42098|embryo	337.435	138.511	536.358	3.87231	1.9532	5.95691e-07	6.10454e-05
contig_15139|vacuolar	71.6403	24.145	119.136	4.93417	2.30281	6.00848e-07	6.12947e-05
contig_27076|ureide	124.992	45.6399	204.344	4.47732	2.16264	6.13002e-07	6.21121e-05
contig_2506|peptidyl-prolyl	225.601	81.1848	370.018	4.55772	2.18831	6.33128e-07	6.40071e-05
contig_2686|protein	157.695	60.4117	254.978	4.22067	2.07747	6.70387e-07	6.68915e-05
contig_8910|pectinesterase	290.554	117.03	464.079	3.96549	1.9875	6.68531e-07	6.68915e-05
contig_22092|f-box	339.407	141.146	537.668	3.80931	1.92953	6.7435e-07	6.71187e-05
contig_25562|nhl	209.783	83.139	336.427	4.04657	2.0167	6.99636e-07	6.94818e-05
contig_36582|subtilisin-like	58.9011	16.2015	101.601	6.27105	2.64871	7.0342e-07	6.97036e-05
contig_82817|histone	651.639	220.605	1082.67	4.90774	2.29506	7.06523e-07	6.97041e-05
contig_16499|rab	822.051	355.891	1288.21	3.61968	1.85586	7.06008e-07	6.97041e-05
contig_1499|o-glycosyl	796.598	338.617	1254.58	3.70501	1.88948	7.14704e-07	7.02033e-05
contig_62283|linalool	16.0023	1.36082	30.6438	22.5185	4.49304	7.66936e-07	7.49244e-05
contig_771|cytochrome	3172.27	841.713	5502.83	6.53765	2.70877	7.67763e-07	7.49244e-05
contig_647|nitrate	1197.81	540.609	1855.02	3.43135	1.77877	8.49764e-07	8.20278e-05
contig_7647|protein	59.3969	18.5066	100.287	5.41899	2.43802	9.08922e-07	8.66326e-05
contig_26245|pectin	118.321	39.1735	197.468	5.04085	2.33367	9.13575e-07	8.68919e-05
contig_46476|pi-plc	68.2625	17.7161	118.809	6.70626	2.74551	9.40531e-07	8.92671e-05
contig_18024|hypothetical	144.387	51.6544	237.119	4.59049	2.19865	9.62709e-07	9.09882e-05
contig_100061|protein	23.1798	2.76865	43.5909	15.7445	3.97677	9.64858e-07	9.1e-05
contig_33319|starch	124.33	49.7184	198.941	4.00136	2.00049	1.00862e-06	9.49282e-05
contig_2568|disease	653.071	285.075	1021.07	3.58174	1.84066	1.03254e-06	9.67751e-05
contig_21191|nadh:flavin	98.8637	35.6597	162.068	4.54485	2.18423	1.05964e-06	9.89024e-05
contig_37746|protein	20.8224	3.46371	38.1811	11.0232	3.46247	1.07532e-06	0.000100158
contig_3346|zinc	1017.98	375.148	1660.81	4.42707	2.14635	1.08006e-06	0.000100392
contig_16176|probable	250.66	100.822	400.497	3.97231	1.98998	1.08299e-06	0.000100457
contig_6415|pectin	252.993	104.5	401.486	3.84197	1.94185	1.08548e-06	0.00010048
contig_95212|protein	10.8546	0.242228	21.467	88.6235	6.46962	1.09461e-06	0.000100911
contig_35277|cxe	58.6916	18.8972	98.486	5.21167	2.38175	1.13867e-06	0.000104757
contig_21922|pectin	77.2512	27.5008	127.002	4.61811	2.2073	1.18012e-06	0.000108349
contig_11327|omega-hydroxypalmitate	111.874	41.5269	182.221	4.38801	2.13357	1.19199e-06	0.000108994
contig_18103|xenotropic	251.228	100.815	401.642	3.98394	1.9942	1.21982e-06	0.000111313
contig_10515|transmembrane	905.078	388.427	1421.73	3.66022	1.87193	1.23682e-06	0.000112408
contig_16939|tropinone	70	25.1242	114.876	4.57231	2.19292	1.29143e-06	0.000116899
contig_23892|protein	352.332	112.448	592.217	5.26661	2.39687	1.31046e-06	0.000117675
contig_21496|protein	144.888	57.0791	232.697	4.07674	2.02742	1.31033e-06	0.000117675
contig_11862|protein	93.2516	31.6481	154.855	4.89303	2.29073	1.33688e-06	0.000119808
contig_52542|type	61.7906	19.6871	103.894	5.27726	2.39979	1.46455e-06	0.000129839
contig_72565|glycosyl	61.0869	20.8996	101.274	4.84575	2.27672	1.46613e-06	0.000129839
contig_70531|zinc	63.3576	22.0005	104.715	4.75965	2.25086	1.51139e-06	0.000133062
contig_28045|high	459.845	61.8018	857.889	13.8813	3.79507	1.52386e-06	0.000133897
contig_28047|af211538_1avr9	124.857	47.0079	202.706	4.31216	2.10841	1.6114e-06	0.00014022
contig_23435|oligopeptide	42.0274	10.3132	73.7416	7.15019	2.83798	1.63194e-06	0.00014146
contig_13462|seed	1273.78	541.314	2006.24	3.70624	1.88996	1.65383e-06	0.000143082
contig_13713|squalene	765.984	357.326	1174.64	3.28731	1.71691	1.66874e-06	0.000144095
contig_55505|pho1-like	113.217	50.9252	175.508	3.44638	1.78508	1.85525e-06	0.000158677
contig_1081|phenylalanine	4925.89	1222.05	8629.73	7.06169	2.82001	1.90364e-06	0.000161282
contig_64837|14	646.888	289.243	1004.53	3.47297	1.79617	1.90333e-06	0.000161282
contig_9831|protein	459.32	214.651	703.99	3.27969	1.71356	1.93935e-06	0.000163384
contig_14687|lipoxygenase	9932.55	3489.87	16375.2	4.69222	2.23027	1.95059e-06	0.000163978
contig_45016|cytochrome	31.0701	5.27577	56.8645	10.7784	3.43007	2.04522e-06	0.00017039
contig_27369|protein	11.0182	0.242228	21.7942	89.9742	6.49144	2.06792e-06	0.000171962
contig_21454|udp-d-glucuronic	36.8317	11.5553	62.1081	5.37487	2.42623	2.13832e-06	0.000177162
contig_15416|beta-glucosidase	62.3916	15.3152	109.468	7.14769	2.83748	2.14899e-06	0.000177424
contig_20594|nitrate	246.116	74.3521	417.879	5.62028	2.49064	2.1995e-06	0.000180568
contig_23327|ureide	297.479	129.727	465.231	3.58622	1.84246	2.25268e-06	0.000184261
contig_56615|abscisic	131.842	53.2731	210.412	3.94968	1.98174	2.2655e-06	0.000184974
contig_53335|cysteine	58.304	17.139	99.469	5.80367	2.53697	2.29562e-06	0.000186417
contig_5329|calreticulin	3402.49	1691.79	5113.18	3.02234	1.59567	2.32741e-06	0.000188659
contig_7952|ran	173.401	72.6443	274.157	3.77397	1.91608	2.35361e-06	0.000189417
contig_14032|3	175.145	60.9002	289.39	4.75188	2.2485	2.36348e-06	0.000189872
contig_44691|flavonol	21.6202	3.5841	39.6564	11.0645	3.46787	2.39239e-06	0.000191851
contig_48512|transcription	65.9238	20.4176	111.43	5.45755	2.44825	2.47273e-06	0.00019759
contig_524|rna-directed	544.294	244.003	844.585	3.46137	1.79134	2.57266e-06	0.000204847
contig_27331|serine-threonine	90.7906	33.608	147.973	4.40292	2.13846	2.6243e-06	0.00020859
contig_20265|wound-induced	322.23	67.7861	576.674	8.50725	3.08869	2.69864e-06	0.000212994
contig_11098|10-hydroxygeraniol	99.5273	7.98742	191.067	23.921	4.58021	2.70723e-06	0.000213249
contig_49666|ammonium	62.0947	10.1321	114.057	11.2571	3.49276	2.71135e-06	0.000213249
contig_96308|serine-threonine	49.7052	15.6733	83.7372	5.34267	2.41756	2.74831e-06	0.000215028
contig_2091|nac	83.4366	33.6447	133.228	3.95987	1.98545	2.7448e-06	0.000215028
contig_28351|flavonol	90.8923	32.4988	149.286	4.59357	2.19962	2.79613e-06	0.000218011
contig_27482|protein	199.351	92.0952	306.607	3.32925	1.7352	2.81252e-06	0.000218909
contig_837|expansin-like	818.373	370.194	1266.55	3.42131	1.77455	2.81965e-06	0.000219085
contig_14380|adp-glucose	869.275	420.521	1318.03	3.13428	1.64813	2.83188e-06	0.000219656
contig_31380|anthranilate	149.712	32.3217	267.103	8.26388	3.04682	2.86383e-06	0.000221371
contig_15259|nucleotide-diphospho-sugar	140.199	55.5671	224.83	4.04611	2.01653	2.92287e-06	0.000225161
contig_7717|pectinesterase	1400.04	645.834	2154.25	3.33561	1.73795	2.96574e-06	0.000228073
contig_979|quercetin	74.0578	12.2703	135.845	11.071	3.46872	3.00105e-06	0.000230261
contig_21414|nadh-cytochrome	70.1477	23.4563	116.839	4.98114	2.31648	3.00443e-06	0.000230261
contig_21398|flavonol	28.6958	6.75467	50.6369	7.49659	2.90623	3.01206e-06	0.000230453
contig_5853|hydroxymethylglutaryl-	879.317	400.163	1358.47	3.39479	1.76332	3.05674e-06	0.000233079
contig_45015|cytochrome	81.5473	11.0183	152.076	13.8022	3.78682	3.09621e-06	0.000235291
contig_26215|laccase	154.615	24.5948	284.636	11.573	3.53269	3.09524e-06	0.000235291
contig_90888|feronia	19.8144	3.74147	35.8874	9.59178	3.2618	3.12564e-06	0.000236728
contig_22788|siroheme	738.838	262.876	1214.8	4.6212	2.20827	3.19593e-06	0.000241645
contig_9456|udp-glycosyltransferase	1393.51	243.162	2543.86	10.4616	3.38703	3.25081e-06	0.000244561
contig_62758|wall-associated	58.1262	18.75	97.5024	5.20013	2.37855	3.29188e-06	0.000246556
contig_64161|PREDICTED:	81.3052	31.3489	131.262	4.18712	2.06596	3.53584e-06	0.000261199
contig_9602|polygalacturonase	534.749	237.855	831.642	3.49642	1.80588	3.58761e-06	0.000264589
contig_17960|gdsl	1626.04	738.645	2513.44	3.40278	1.76671	3.64515e-06	0.000268393
contig_29365|alpha	116.092	48.4832	183.7	3.78894	1.92179	3.73762e-06	0.000274304
contig_29719|octicosapeptide	77.7029	28.8948	126.511	4.37832	2.13038	3.99743e-06	0.000290527
contig_10273|imp	659.084	329.199	988.969	3.00416	1.58696	4.02057e-06	0.000291402
contig_7562|omega-3	411.619	139.718	683.52	4.89214	2.29046	4.08268e-06	0.000292937
contig_51147|cobra-like	146.368	59.8756	232.859	3.88905	1.95942	4.08172e-06	0.000292937
contig_97132|kda	78.2017	29.2412	127.162	4.34873	2.12059	4.10018e-06	0.000293724
contig_72670|amino	80.9458	32.2685	129.623	4.01702	2.00613	4.12658e-06	0.000295145
contig_50802|transcription	19.1804	3.45602	34.9048	10.0997	3.33624	4.3718e-06	0.000309007
contig_3055|histone	182.734	78.5306	286.937	3.65383	1.86941	4.37027e-06	0.000309007
contig_11966|endo-	1272.42	582.978	1961.86	3.36524	1.75071	4.36216e-06	0.000309007
contig_9683|ammonium	4397.33	2155.9	6638.77	3.07936	1.62263	4.37533e-06	0.000309007
contig_14804|protein	111.935	45.2514	178.619	3.94726	1.98085	4.4336e-06	0.000312631
contig_24035|b12d-like	1490.18	550.103	2430.25	4.41782	2.14333	4.68633e-06	0.000328176
contig_6652|protein	675.636	326.903	1024.37	3.13355	1.6478	4.69052e-06	0.000328176
contig_5867|alternative	563.33	260.77	865.889	3.32051	1.7314	4.71499e-06	0.000329376
contig_60849|protein	14.8872	1.58913	28.1852	17.7363	4.14863	4.77e-06	0.000332187
contig_10358|proton-dependent	50.306	16.8728	83.7393	4.96297	2.3112	4.76871e-06	0.000332187
contig_12761|cytochrome	182.866	72.7339	292.997	4.02835	2.01019	4.96417e-06	0.000342003
contig_37175|emp24	129.953	55.8859	204.021	3.65066	1.86816	4.94897e-06	0.000342003
contig_12432|protein	308.462	130.563	486.36	3.7251	1.89728	5.04885e-06	0.000346775
contig_9567|auxin-induced	44.3386	13.7871	74.8901	5.4319	2.44146	5.09815e-06	0.000349627
contig_64160|pinus	87.3095	34.1793	140.44	4.10891	2.03876	5.14321e-06	0.000352181
contig_21558|protein	67.3932	24.6637	110.123	4.46497	2.15865	5.31938e-06	0.000363139
contig_50272|hypothetical	21.2306	4.44277	38.0184	8.55736	3.09717	5.47079e-06	0.000371782
contig_5080|60s	727.334	325.576	1129.09	3.46797	1.79409	5.5043e-06	0.000372933
contig_28885|protein	369.994	159.729	580.26	3.63279	1.86108	5.57119e-06	0.000376331
contig_44055|cytochrome	79.7246	26.8748	132.574	4.93305	2.30248	5.58014e-06	0.000376371
contig_21923|pectin	157.248	67.0483	247.448	3.6906	1.88385	5.70848e-06	0.000383876
contig_7065|protein	389.134	184.558	593.711	3.21694	1.68569	5.75282e-06	0.000385131
contig_9421|homeobox-leucine	1061.84	529.21	1594.47	3.01293	1.59117	5.87591e-06	0.000392204
contig_52596|pectinesterase	100.475	38.2278	162.722	4.25663	2.08971	5.88721e-06	0.000392376
contig_26687|protein	102.703	39.0785	166.328	4.25625	2.08958	5.94021e-06	0.000395323
contig_9409|probable	247.785	116.041	379.528	3.27065	1.70958	5.96956e-06	0.000396689
contig_51457|pathogenesis-related	38.0378	10.5278	65.5478	6.22619	2.63835	6.01011e-06	0.000398208
contig_69986|peptide	16.1753	2.52642	29.8242	11.8049	3.56132	6.06634e-06	0.000399761
contig_20485|cytochrome	663.879	311.765	1015.99	3.25884	1.70436	6.07798e-06	0.000399761
contig_981|atp	6890.02	3449.37	10330.7	2.99494	1.58253	6.06974e-06	0.000399761
contig_272|amino	1411.66	691.657	2131.66	3.08195	1.62384	6.09893e-06	0.000400553
contig_26060|feronia	183.73	81.8363	285.624	3.49019	1.80331	6.23548e-06	0.000408329
contig_58306|pentatricopeptide	31.7528	9.26339	54.2422	5.85555	2.5498	6.30352e-06	0.000410989
contig_23897|o-acyltransferase	30.027	4.66716	55.3868	11.8673	3.56893	6.32028e-06	0.000411486
contig_64814|pore-forming	13.8423	0.317071	27.3674	86.3133	6.43151	6.35355e-06	0.000412458
contig_63170|rna	55.5769	19.7124	91.4414	4.63878	2.21375	6.34641e-06	0.000412458
contig_8785|plastidic	46.4906	12.6862	80.295	6.32932	2.66205	6.38771e-06	0.000414078
contig_14982|dnaj	321.517	148.142	494.891	3.34064	1.74013	6.47583e-06	0.000416978
contig_6988|transmembrane	88.573	39.0005	138.146	3.54215	1.82462	6.52282e-06	0.000418614
contig_52546|feronia	59.0036	18.3758	99.6313	5.42189	2.43879	6.56394e-06	0.000418795
contig_1098|endoplasmin-like	3794.91	1850.09	5739.72	3.10241	1.63339	6.57218e-06	0.000418795
contig_6710|burp	519.403	229.127	809.679	3.53376	1.8212	6.59291e-06	0.000419522
contig_28943|60s	1473.48	751.234	2195.74	2.92284	1.54737	6.66387e-06	0.000423438
contig_28988|3-oxo-5-alpha-steroid	67.9246	22.9424	112.907	4.92131	2.29904	7.00937e-06	0.00044289
contig_7270|harpin-induced	798.585	377.159	1220.01	3.23474	1.69365	7.07079e-06	0.000445519
contig_54593|glutamate	253.804	118.573	389.035	3.28098	1.71413	7.08273e-06	0.000445647
contig_5119|alpha	237.024	106.488	367.56	3.45164	1.78728	7.09357e-06	0.000445706
contig_26775|lipid-transfer	451.242	65.2425	837.241	12.8328	3.68176	7.12902e-06	0.000446729
contig_5115|transcription	49.4275	16.9214	81.9337	4.84201	2.27561	7.39208e-06	0.000461882
contig_37139|tryptophan	39.6379	4.55301	74.7228	16.4118	4.03666	7.59046e-06	0.00047231
contig_70588|phosphate	100.677	36.3376	165.016	4.54118	2.18307	7.68509e-06	0.000476878
contig_33376|pore-forming	20.8137	4.42885	37.1985	8.39915	3.07024	7.72245e-06	0.000478537
contig_8710|zeatin	62.1683	21.5893	102.747	4.75918	2.25071	7.95933e-06	0.00049186
contig_20530|pore-forming	158.2	53.5533	262.846	4.90811	2.29517	8.25866e-06	0.000505498
contig_21088|protein	140.191	53.5793	226.802	4.23302	2.08169	8.24769e-06	0.000505498
contig_65198|microsomal	146.937	64.9447	228.93	3.525	1.81762	8.24568e-06	0.000505498
contig_62142|kinase-like	22.8637	5.08837	40.639	7.98663	2.99759	8.42271e-06	0.000512748
contig_52213|serine	125.96	56.5836	195.337	3.45218	1.78751	8.50026e-06	0.000516072
contig_15805|udp-glycosyltransferase-like	66.8576	23.1037	110.612	4.78761	2.25931	8.84332e-06	0.000534736
contig_781|peroxidase	482.356	209.279	755.433	3.6097	1.85188	8.89265e-06	0.000536997
contig_59899|probable	59.461	21.091	97.831	4.63851	2.21366	9.15924e-06	0.000551614
contig_4697|heat	941.121	270.776	1611.47	5.95128	2.5732	9.45164e-06	0.000568463
contig_9958|anthranilate	73.9094	29.0113	118.807	4.09521	2.03394	9.58574e-06	0.000574991
contig_4635|cytochrome	236.134	114.209	358.059	3.13513	1.64852	9.68244e-06	0.000580018
contig_15968|cc-nbs-lrr	25.1474	6.04959	44.2453	7.31376	2.87061	9.71783e-06	0.000580592
contig_59154|high	26.0154	6.96527	45.0655	6.47002	2.69377	9.71016e-06	0.000580592
contig_25190|plastidic	60.2208	23.265	97.1766	4.17694	2.06245	9.77317e-06	0.000583124
contig_7021|probable	37.2984	10.3604	64.2363	6.20019	2.63231	9.91813e-06	0.000590208
contig_3522|cytochrome	99.9386	44.69	155.187	3.47253	1.79599	1.05631e-05	0.000623864
contig_7566|cysteine	1218.15	663.506	1772.78	2.67185	1.41784	1.05624e-05	0.000623864
contig_9348|protein	2870.94	1475.12	4266.76	2.89248	1.53231	1.06855e-05	0.000629214
contig_8384|probable	156.001	64.7226	247.279	3.82059	1.9338	1.07475e-05	0.000630663
contig_5945|short-chain	414.682	190.11	639.254	3.36255	1.74955	1.08337e-05	0.000633759
contig_8450|beta-amylase	419.64	209.848	629.432	2.99946	1.5847	1.11813e-05	0.0006499
contig_51488|sex	970.898	96.3854	1845.41	19.1462	4.25898	1.12107e-05	0.00065077
contig_9666|beta-glucosidase	72.1303	25.7835	118.477	4.59508	2.20009	1.12932e-05	0.000654712
contig_64844|glycosyltransferase	67.086	15.3684	118.804	7.73038	2.95054	1.13143e-05	0.000655091
contig_27285|flavonol	160.256	69.9492	250.563	3.58207	1.84079	1.16262e-05	0.00067176
contig_5735|50s	1026.37	467.962	1584.77	3.38654	1.75981	1.1632e-05	0.00067176
contig_35215|major	99.1781	44.4823	153.874	3.45922	1.79045	1.18828e-05	0.000682443
contig_79950|atp	9.08943	0.317071	17.8618	56.3338	5.81593	1.20414e-05	0.000689892
contig_6239|pinus	74.6415	29.822	119.461	4.00581	2.00209	1.21987e-05	0.000696443
contig_39573|nadh-cytochrome	339.997	172.317	507.678	2.94619	1.55885	1.23058e-05	0.000700777
contig_84928|probable	26.0511	5.39776	46.7045	8.65258	3.11313	1.23388e-05	0.000701768
contig_55399|pectin	135.453	58.5287	212.376	3.62859	1.85941	1.23616e-05	0.000702178
contig_8663|ureide	157.301	67.3243	247.278	3.67294	1.87694	1.24205e-05	0.000704635
contig_116122|equilibrative	52.5114	19.1545	85.8682	4.48291	2.16444	1.26585e-05	0.000716326
contig_9665|beta-glucosidase	68.1005	23.2965	112.905	4.84642	2.27692	1.27752e-05	0.000721116
contig_6029|opc-8:0	1334.19	672.753	1995.63	2.96636	1.56869	1.27744e-05	0.000721116
contig_54034|multidrug	16.2856	2.25489	30.3162	13.4447	3.74896	1.2824e-05	0.00072116
contig_148|glycosyltransferase	1585.35	734.795	2435.91	3.31509	1.72905	1.28152e-05	0.00072116
contig_5452|metal	288.956	139.387	438.524	3.14608	1.65356	1.28751e-05	0.000723129
contig_63885|cysteine	17.693	3.26703	32.119	9.83128	3.29738	1.29891e-05	0.000726806
contig_71202|nac	24.9861	6.70912	43.263	6.44839	2.68894	1.30665e-05	0.000729323
contig_16175|endo-	2417.35	1210.18	3624.52	2.99501	1.58256	1.31139e-05	0.000730159
contig_24534|choline	29.4196	6.56567	52.2735	7.96164	2.99307	1.32229e-05	0.000735071
contig_33308|transcription	135.753	31.9336	239.573	7.50222	2.90732	1.33772e-05	0.000742062
contig_7846|ccr4-associated	19.7175	3.05642	36.3786	11.9024	3.57318	1.34638e-05	0.00074595
contig_34972|cytochrome	48.4283	16.5595	80.2971	4.849	2.27769	1.35633e-05	0.000750538
contig_8102|s-locus	159.877	74.4381	245.316	3.29557	1.72053	1.36427e-05	0.000754001
contig_60357|zf-hd	25.5993	5.80737	45.3913	7.81615	2.96646	1.36957e-05	0.000755908
contig_28095|chaperone	157.142	71.592	242.693	3.38994	1.76126	1.37108e-05	0.000755908
contig_34649|cytochrome	277.793	99.6869	455.899	4.57331	2.19324	1.38616e-05	0.000762356
contig_502|extensin-like	1442.38	699.866	2184.88	3.12186	1.64241	1.4156e-05	0.000776648
contig_5758|dnaj	252.81	119.375	386.245	3.23557	1.69402	1.44393e-05	0.0007893
contig_8170|udp-glycosyltransferase	54.9521	16.9871	92.917	5.46986	2.4515	1.47854e-05	0.000806261
contig_15782|ribonuclease	1259.32	172.928	2345.72	13.5647	3.76179	1.50072e-05	0.00081539
contig_47696|pectin	51.2556	19.2636	83.2476	4.3215	2.11153	1.52983e-05	0.000829207
contig_52084|1-aminocyclopropane-1-carboxylate	102.654	34.0589	171.249	5.02802	2.32999	1.55677e-05	0.00084279
contig_3458|sieve	703.301	109.113	1297.49	11.8913	3.57183	1.59628e-05	0.000861074
contig_6706|upf0483	280.241	94.4439	466.039	4.93456	2.30292	1.62252e-05	0.000873132
contig_3101|cytochrome	168.418	75.3033	261.533	3.47306	1.79621	1.67123e-05	0.000896128
contig_8886|ammonium	691.295	353.465	1029.12	2.91154	1.54178	1.71246e-05	0.0009128
contig_64114|duf26	11.4244	0.726683	22.1221	30.4426	4.92802	1.77659e-05	0.000943625
contig_1687|short-chain	175.956	65.4718	286.441	4.37503	2.12929	1.83297e-05	0.000971399
contig_42694|cytochrome	86.5371	37.7157	135.358	3.58892	1.84355	1.8332e-05	0.000971399
contig_5106|ap2	14.2832	1.52821	27.0382	17.6927	4.14508	1.85438e-05	0.000978014
contig_61994|receptor-like	53.3407	15.8993	90.7822	5.70983	2.51345	1.85353e-05	0.000978014
contig_5392|acetyl-	5186.02	2722.68	7649.37	2.80951	1.49032	1.85275e-05	0.000978014
contig_15335|cbl-interacting	759.03	365.246	1152.81	3.15626	1.65822	1.86724e-05	0.000981889
contig_25891|serine-threonine	81.2675	25.0508	137.484	5.48821	2.45634	1.87541e-05	0.00098443
contig_47307|high	45.575	16.2617	74.8883	4.60519	2.20326	1.89913e-05	0.000994625
contig_20966|cationic	353.379	145.653	561.106	3.85234	1.94574	1.90514e-05	0.000996608
contig_1718|farnesyl	9477.48	5143.88	13811.1	2.68495	1.4249	1.94671e-05	0.00101482
contig_14305|tmv	426.164	214.543	637.785	2.97275	1.5718	1.96645e-05	0.00102274
contig_79569|probable	15.9829	2.63288	29.333	11.141	3.47781	1.97429e-05	0.00102444
contig_14040|gras	151.007	72.2641	229.75	3.17931	1.66871	1.9837e-05	0.00102814
contig_10206|mrna	395.975	202.987	588.962	2.90148	1.53679	2.02671e-05	0.00104802
contig_27275|abscisic	54.3618	20.5611	88.1626	4.28785	2.10025	2.03645e-05	0.00105185
contig_16795|cytochrome	61.91	13.2101	110.61	8.37313	3.06577	2.04375e-05	0.001054
contig_10512|phosphoserine	792.984	390.21	1195.76	3.06439	1.6156	2.04531e-05	0.001054
contig_9539|f-box	2482.22	1229.15	3735.29	3.03891	1.60356	2.08445e-05	0.00106927
contig_5003|probable	446.306	92.4523	800.159	8.65484	3.11351	2.1048e-05	0.00107848
contig_26642|cytochrome	44.3125	16.5203	72.1047	4.3646	2.12585	2.13678e-05	0.0010899
contig_1686|short-chain	195.098	84.9064	305.29	3.5956	1.84623	2.13939e-05	0.00109
contig_45211|glycine-rich	280.621	137.308	423.933	3.08745	1.62642	2.15354e-05	0.00109597
contig_673|conserved	2820.74	1085.3	4556.18	4.1981	2.06974	2.16235e-05	0.00109921
contig_75182|probable	22.7516	5.35453	40.1487	7.49808	2.90652	2.18828e-05	0.00110988
contig_67271|ethylene-responsive	170.973	81.5575	260.389	3.19271	1.67478	2.20439e-05	0.00111679
contig_25675|l-type	110.534	49.3287	171.739	3.48152	1.79972	2.21273e-05	0.00111975
contig_1122|sieve	1071.09	140.074	2002.11	14.2932	3.83726	2.21574e-05	0.00112002
contig_57823|unknown	170.743	81.5809	259.904	3.18585	1.67168	2.24813e-05	0.00113258
contig_10302|udp-glucose	72.1962	27.3906	117.002	4.27161	2.09478	2.25708e-05	0.00113581
contig_22656|calmodulin-binding	218.36	104.386	332.333	3.18369	1.6707	2.26854e-05	0.0011403
contig_9911|myb	223.443	106.363	340.523	3.20153	1.67876	2.30221e-05	0.00115594
contig_27656|dna	19.038	3.17057	34.9055	11.0092	3.46064	2.3416e-05	0.00117179
contig_14731|ibr	180.517	78.8526	282.181	3.57859	1.83939	2.40254e-05	0.00119927
contig_6274|24-methylenesterol	1512.1	698.345	2325.86	3.33054	1.73576	2.46397e-05	0.00122589
contig_52687|quinone-oxidoreductase-like	37.4365	12.4377	62.4353	5.01983	2.32764	2.52417e-05	0.00124788
contig_1336|auxin-induced	246.261	116.276	376.247	3.2358	1.69412	2.52199e-05	0.00124788
contig_58797|bon1-associated	9.86595	0.559299	19.1726	34.2797	5.09928	2.5369e-05	0.00125132
contig_12409|protein	560.761	290.033	831.49	2.86688	1.51948	2.53947e-05	0.00125132
contig_29364|alpha	201.863	91.5555	312.17	3.40963	1.76961	2.55794e-05	0.00125886
contig_28075|cytochrome	376.768	187.364	566.172	3.02178	1.5954	2.56036e-05	0.00125886
contig_174|PREDICTED:	56.1237	18.3517	93.8958	5.11646	2.35515	2.63028e-05	0.00128786
contig_1099|endoplasmin-like	2245.6	1161.03	3330.18	2.86831	1.5202	2.6308e-05	0.00128786
contig_26765|o-acyltransferase	77.3668	29.8662	124.867	4.18089	2.06381	2.67464e-05	0.00130648
contig_5734|xyloglucan	6020.96	3203.6	8838.33	2.75888	1.46408	2.67767e-05	0.00130654
contig_23982|multidrug	326.03	158.813	493.247	3.10584	1.63498	2.72105e-05	0.00132189
contig_293|calnexin	12023.2	6347.87	17698.6	2.78812	1.47929	2.72381e-05	0.00132189
contig_15709|PREDICTED:	303.602	146.894	460.309	3.13362	1.64783	2.7791e-05	0.00134432
contig_7648|peptide	24.2317	6.18536	42.278	6.83517	2.77298	2.80742e-05	0.00135225
contig_14603|quercetin	193.275	66.8323	319.718	4.78389	2.25818	2.81142e-05	0.00135273
contig_22408|wall-associated	12.6054	1.28598	23.9249	18.6044	4.21757	2.84516e-05	0.00136168
contig_5580|zeatin	96.3078	11.053	181.563	16.4266	4.03796	2.84476e-05	0.00136168
contig_6186|serine	444.346	233.695	654.997	2.80278	1.48686	2.84268e-05	0.00136168
contig_1085|PREDICTED:	738.908	377.57	1100.25	2.91403	1.54301	2.86085e-05	0.00136628
contig_17857|protein	679.972	354.112	1005.83	2.84043	1.50611	2.85873e-05	0.00136628
contig_115|at4g27020	2037.56	727.002	3348.12	4.60537	2.20332	2.89053e-05	0.00137607
contig_60809|lrr	24.2446	7.03011	41.4592	5.89737	2.56007	2.89698e-05	0.00137769
contig_21722|cytochrome	8.90051	0.431223	17.3698	40.2803	5.332	2.91239e-05	0.00138181
contig_16480|conserved	52.4272	19.4778	85.3765	4.38326	2.13201	2.91486e-05	0.00138181
contig_6894|granule-bound	33.9575	10.8881	57.0269	5.23756	2.3889	2.93776e-05	0.0013912
contig_76664|gmp	14.6544	1.28598	28.0228	21.791	4.44566	2.95153e-05	0.00139625
contig_26777|protein	126.073	55.6681	196.478	3.52946	1.81945	2.95837e-05	0.00139754
contig_1780|glyceraldehyde-3-phosphate	2418.37	1325.12	3511.62	2.65005	1.40602	2.96048e-05	0.00139754
contig_26591|anion	42.8404	14.888	70.7928	4.75503	2.24945	2.97834e-05	0.0014045
contig_5754|acidic	148.123	23.7203	272.526	11.4891	3.5222	3.00535e-05	0.00141248
contig_12811|class	514.774	248.373	781.176	3.14518	1.65314	3.00044e-05	0.00141248
contig_5214|cytosolic	817.513	419.751	1215.27	2.89523	1.53368	3.00781e-05	0.00141248
contig_23105|probable	79.2728	33.5109	125.035	3.73116	1.89962	3.0163e-05	0.00141487
contig_61396|conserved	136.842	64.5838	209.099	3.23764	1.69494	3.0192e-05	0.00141487
contig_10783|probable	789.856	411.966	1167.75	2.83457	1.50313	3.04467e-05	0.00142236
contig_54181|3-ketoacyl-	168.916	79.4099	258.422	3.25428	1.70234	3.07295e-05	0.00143409
contig_11031|feronia	195.906	89.9653	301.847	3.35515	1.74638	3.10886e-05	0.00144634
contig_7007|mitochondrial	165.521	78.3529	252.689	3.22501	1.68931	3.12893e-05	0.00145231
contig_6746|homeobox-leucine	2887.58	1590.69	4184.48	2.63061	1.3954	3.16147e-05	0.00146175
contig_9901|protein	1419.33	697.383	2141.28	3.07045	1.61845	3.17454e-05	0.00146629
contig_7669|atp	642.392	307.471	977.314	3.17856	1.66837	3.19227e-05	0.00147296
contig_11689|monocopper	278.881	129.574	428.188	3.30459	1.72447	3.20023e-05	0.00147512
contig_1481|beta-glucosidase	380.472	94.1715	666.772	7.0804	2.82383	3.2308e-05	0.00148617
contig_11858|60s	533.022	246.346	819.699	3.32743	1.73441	3.32003e-05	0.00152099
contig_17306|xylogen-like	632.104	315.389	948.818	3.0084	1.589	3.4325e-05	0.00156455
contig_40361|ureide	41.1698	14.6611	67.6785	4.61618	2.2067	3.44816e-05	0.0015701
contig_9554|cysteine-rich	32.0215	10.7855	53.2575	4.93788	2.30389	3.45978e-05	0.00157221
contig_34648|cytochrome	247.173	119.737	374.608	3.12858	1.64551	3.45744e-05	0.00157221
contig_6529|peroxisomal	405.162	209.568	600.755	2.86663	1.51936	3.47296e-05	0.00157661
contig_8503|gdsl	1618.8	447.299	2790.3	6.23812	2.64111	3.57353e-05	0.00161574
contig_32378|amino	349.871	156.171	543.571	3.48061	1.79934	3.59822e-05	0.00162527
contig_754|methionine	1617.34	823.987	2410.69	2.92564	1.54875	3.61739e-05	0.00163229
contig_67674|protein	171.474	83.5451	259.404	3.10496	1.63457	3.6234e-05	0.00163336
contig_9182|vamp	1112.49	579.856	1645.12	2.83711	1.50442	3.73002e-05	0.00167304
contig_67089|PREDICTED:	51.0337	21.77	80.2974	3.68844	1.88301	3.87171e-05	0.00172627
contig_60827|purine	294.541	142.034	447.048	3.14746	1.65419	3.89078e-05	0.00173068
contig_43763|conserved	16.5615	2.97157	30.1514	10.1466	3.34293	3.91306e-05	0.00173782
contig_6104|cytochrome	700.567	273.071	1128.06	4.13103	2.0465	3.96137e-05	0.00175754
contig_74941|alcohol	42.1235	5.75022	78.4967	13.6511	3.77094	3.98457e-05	0.00176262
contig_52159|receptor-like	57.6382	21.544	93.7323	4.35074	2.12126	3.98281e-05	0.00176262
contig_10380|protein	1155.44	575.172	1735.7	3.01771	1.59345	3.98137e-05	0.00176262
contig_6423|nac	135.331	65.8215	204.841	3.11207	1.63788	4.03751e-05	0.00178078
contig_32217|protein	129.136	46.5567	211.716	4.54749	2.18507	4.14499e-05	0.00181749
contig_2414|high-affinity	2650.33	859.984	4440.68	5.16368	2.3684	4.17074e-05	0.001827
contig_22306|axial	91.211	41.3273	141.095	3.41408	1.7715	4.20172e-05	0.00183343
contig_16715|pra1	1021.29	548.228	1494.35	2.72577	1.44667	4.24051e-05	0.00184678
contig_10018|integral	1427.51	779.729	2075.29	2.66155	1.41227	4.3573e-05	0.00189214
contig_17903|wrky	816.747	392.519	1240.98	3.16157	1.66064	4.37381e-05	0.00189565
contig_21122|probable	252.26	118.77	385.751	3.24788	1.6995	4.40376e-05	0.00190497
contig_29334|protein	80.9351	33.5607	128.31	3.82321	1.93479	4.40862e-05	0.00190523
contig_50013|3-ketoacyl-	36.0769	11.8493	60.3046	5.08931	2.34747	4.43998e-05	0.00191511
contig_4655|cysteine-rich	104.27	33.3578	175.182	5.25162	2.39276	4.47476e-05	0.00192641
contig_26251|cytochrome	195.371	101.673	289.069	2.84311	1.50747	4.54242e-05	0.00194809
contig_13941|chorismate	525.619	259.095	792.143	3.05735	1.61228	4.57987e-05	0.00195669
contig_59170|ribosomal	149.634	75.7457	223.523	2.95097	1.56119	4.59686e-05	0.00196208
contig_9618|jasmonate	1959.16	1002.59	2915.73	2.9082	1.54013	4.71619e-05	0.00199785
contig_26448|gdsl	430.592	218.15	643.034	2.94767	1.55957	4.89091e-05	0.00206216
contig_7026|lob	63.302	23.5312	103.073	4.38027	2.13102	4.90195e-05	0.00206295
contig_14450|tumor	1587.84	864.584	2311.1	2.67307	1.4185	4.89889e-05	0.00206295
contig_89329|pto-like	11.7098	1.62466	21.7949	13.415	3.74578	5.03619e-05	0.00211351
contig_33098|dna-binding	239.965	117.775	362.156	3.07499	1.62058	5.04591e-05	0.00211561
contig_56199|lrr	58.5485	22.2173	94.8797	4.27053	2.09441	5.0961e-05	0.00212878
contig_34774|protein	122.047	58.0988	185.995	3.20135	1.67868	5.10097e-05	0.00212878
contig_608|pentatricopeptide	2304.32	1147.36	3461.28	3.01673	1.59299	5.09762e-05	0.00212878
contig_62584|protein	24.3547	6.75858	41.9508	6.20705	2.63391	5.17702e-05	0.00215293
contig_81432|cytochrome	8.24511	0.431223	16.059	37.2405	5.2188	5.33436e-05	0.00221182
contig_2466|reversibly	608.849	308.716	908.982	2.9444	1.55797	5.34963e-05	0.002215
contig_13017|protein	1249.39	668.01	1830.77	2.74064	1.45451	5.3669e-05	0.00221714
contig_17302|efr3-like	147.56	64.7211	230.4	3.55989	1.83183	5.45009e-05	0.00224525
contig_11724|probable	449.537	243.262	655.812	2.69591	1.43077	5.45876e-05	0.00224525
contig_1575|protein	3553.08	2007.57	5098.6	2.53968	1.34465	5.45991e-05	0.00224525
contig_6643|chorismate	646.347	318.66	974.035	3.05666	1.61196	5.57312e-05	0.00228971
contig_56646|protein	117.537	53.3401	181.733	3.40706	1.76853	5.59235e-05	0.00229552
contig_60667|probable	26.4302	8.12318	44.7372	5.50736	2.46136	5.66901e-05	0.00232063
contig_37058|leucoanthocyanidin	2510.55	585.303	4435.79	7.57862	2.92193	5.76127e-05	0.00234772
contig_76740|conserved	21.3783	5.72252	37.0341	6.47164	2.69413	5.78586e-05	0.00235561
contig_48448|protein	78.341	34.2694	122.413	3.57207	1.83676	5.80483e-05	0.00235728
contig_78977|pectinesterase	11.0307	0.431223	21.6301	50.1599	5.64846	5.81738e-05	0.00235732
contig_39359|alcohol	22.3806	4.94101	39.8201	8.05911	3.01062	5.92497e-05	0.00239275
contig_13580|feronia	1114.1	596.86	1631.34	2.7332	1.45059	5.98783e-05	0.00241164
contig_17051|beta-glucosidase	260.248	134.738	385.758	2.86303	1.51754	6.04915e-05	0.00243199
contig_51095|proton-dependent	40.5899	13.011	68.1688	5.23934	2.38938	6.08881e-05	0.00243921
contig_7584|bifunctional	699.346	342.231	1056.46	3.08698	1.6262	6.0726e-05	0.00243921
contig_8267|lrr	282.03	151.428	412.632	2.72494	1.44623	6.08537e-05	0.00243921
contig_61542|phosphate	99.1628	43.9588	154.367	3.51163	1.81214	6.13385e-05	0.00245071
contig_26833|mitogen-activated	265.33	127.049	403.61	3.17679	1.66757	6.17572e-05	0.00246525
contig_1777|monoglyceride	1460.58	726.952	2194.2	3.01836	1.59376	6.35071e-05	0.00252614
contig_100114|auxin-induced	13.3095	2.20166	24.4172	11.0904	3.47124	6.37359e-05	0.002533
contig_26156|nitrate	492.407	195.267	789.548	4.04342	2.01558	6.39976e-05	0.00253891
contig_71098|atp	15.1584	3.11356	27.2033	8.73704	3.12714	6.4101e-05	0.00254077
contig_2504|octicosapeptide	1068.88	538.4	1599.35	2.97057	1.57074	6.48033e-05	0.00256184
contig_14039|cupredoxin-like	759.637	428.697	1090.58	2.54393	1.34706	6.47733e-05	0.00256184
contig_697|histone	228.793	117.386	340.2	2.89813	1.53512	6.48723e-05	0.00256231
contig_29866|long-chain-alcohol	440.859	72.0074	809.711	11.2448	3.49119	6.57894e-05	0.00258944
contig_35060|chorismate	149.409	59.7365	239.082	4.00228	2.00082	6.57619e-05	0.00258944
contig_1758|vacuolar-processing	10954.5	6544.08	15364.9	2.34791	1.23138	6.56232e-05	0.00258944
contig_26646|mate	553.67	297.821	809.519	2.71814	1.44262	6.60546e-05	0.00259761
contig_38723|nitrate	395.704	78.8753	712.533	9.03367	3.17531	6.63414e-05	0.00260661
contig_11413|par1	642.14	327.121	957.159	2.92601	1.54893	6.71821e-05	0.00263734
contig_95453|serine-threonine	27.7316	8.10548	47.3578	5.84269	2.54663	6.80593e-05	0.00266727
contig_17413|-bisphosphoglycerate-dependent	31.2978	10.1576	52.438	5.16244	2.36805	6.94938e-05	0.00272096
contig_37285|low	92.2575	42.6039	141.911	3.33094	1.73593	7.02456e-05	0.00273905
contig_10754|aspartic	1065.84	585.214	1546.47	2.64257	1.40194	7.02601e-05	0.00273905
contig_18001|60s	1790.49	1024.56	2556.42	2.49514	1.31912	7.24798e-05	0.00281339
contig_7393|ribonuclease	60.751	25.3093	96.1927	3.80069	1.92626	7.26512e-05	0.00281685
contig_6584|protein	874.485	363.906	1385.06	3.8061	1.92832	7.29481e-05	0.00281784
contig_28342|at4g27020	68.9266	25.5995	112.254	4.38499	2.13258	7.43816e-05	0.00286277
contig_28984|pectinesterase	88.744	33.6061	143.882	4.28142	2.09809	7.46907e-05	0.00286825
contig_4965|protein	115.475	52.0036	178.945	3.44102	1.78284	7.47219e-05	0.00286825
contig_21557|protein	36.4522	10.9629	61.9415	5.65011	2.49828	7.51603e-05	0.00288009
contig_2672|ureide	356.016	186.005	526.027	2.82803	1.4998	7.51885e-05	0.00288009
contig_23368|sugar	152.048	76.6438	227.453	2.96766	1.56933	7.5533e-05	0.00288707
contig_21139|udp-glycosyltransferase	253.507	137.805	369.208	2.6792	1.4218	7.55282e-05	0.00288707
contig_76600|high	53.2314	17.6426	88.8201	5.03442	2.33183	7.571e-05	0.00289138
contig_22246|aquaporin	17.2848	3.59802	30.9716	8.60797	3.10567	7.66789e-05	0.00292074
contig_27203|lignan	17.8445	4.55315	31.1358	6.8383	2.77364	7.67384e-05	0.00292074
contig_3224|predicted	283.856	149.184	418.528	2.80544	1.48823	7.73423e-05	0.00293627
contig_20013|chaperonin	361.148	195.774	526.521	2.68943	1.4273	7.73122e-05	0.00293627
contig_28948|cytochrome	270.042	147.771	392.313	2.65488	1.40865	7.73025e-05	0.00293627
contig_21749|pectinesterase	49.2106	16.9793	81.442	4.79655	2.262	7.90443e-05	0.00299835
contig_57163|integral	114.306	57.1998	171.412	2.99673	1.58339	7.91684e-05	0.00300053
contig_28737|monocopper	232.511	88.2905	376.731	4.26695	2.0932	8.24244e-05	0.00309783
contig_10942|probable	401.795	215.453	588.138	2.72978	1.44878	8.30197e-05	0.00311241
contig_21192|nadh:flavin	48.2109	18.7474	77.6744	4.14321	2.05075	8.36978e-05	0.00313522
contig_5391|arogenate	1380.12	303.564	2456.68	8.0928	3.01664	8.37822e-05	0.00313577
contig_162|cysteine-rich	190.313	97.619	283.008	2.8991	1.53561	8.45463e-05	0.00316174
contig_2969|flavonol	1401.73	141.469	2661.98	18.8167	4.23394	8.56635e-05	0.0031929
contig_2752|PREDICTED:	154.385	76.7271	232.042	3.02425	1.59658	8.61992e-05	0.00321021
contig_26335|electron	84.9889	35.4395	134.538	3.79628	1.92459	8.63618e-05	0.0032136
contig_20313|PREDICTED:	313.105	157.219	468.992	2.98305	1.57679	8.68328e-05	0.00322579
contig_26766|plastidic	66.5943	27.0026	106.186	3.93245	1.97543	8.72374e-05	0.00323815
contig_26145|glucose	81.7234	33.6632	129.783	3.85535	1.94686	8.97625e-05	0.00331547
contig_15438|phenazine	557.36	304.697	810.024	2.65845	1.41059	8.9961e-05	0.00332007
contig_2493|quercetin	278.638	140.394	416.881	2.96936	1.57015	9.0064e-05	0.00332115
contig_2805|phosphatidylinositol	709.923	370.914	1048.93	2.82796	1.49976	9.26024e-05	0.00339804
contig_79096|protein	8.80079	0.559299	17.0423	30.4708	4.92936	9.42577e-05	0.00345034
contig_12415|gras	661.063	358.077	964.049	2.6923	1.42884	9.42057e-05	0.00345034
contig_22609|heme	480.936	251.497	710.375	2.82459	1.49804	9.45569e-05	0.00345286
contig_5061|f-box	213.204	102.276	324.131	3.16918	1.66411	9.605e-05	0.00350138
contig_29965|xyloglucan	48.7351	19.96	77.5103	3.88328	1.95728	9.65975e-05	0.00351312
contig_16286|protein	105.069	47.7449	162.394	3.40128	1.76608	9.68026e-05	0.00351773
contig_42634|nc	11.9749	1.66397	22.2859	13.3932	3.74343	9.75764e-05	0.00353443
contig_38574|purple	62.066	19.9076	104.224	5.2354	2.3883	9.80584e-05	0.00354903
contig_46067|alcohol	77.4276	18.6747	136.18	7.29223	2.86636	9.88103e-05	0.0035705
contig_7372|exostosin	390.807	212.158	569.457	2.68412	1.42445	9.98177e-05	0.00360112
contig_7118|nitrate	161.603	63.7926	259.414	4.06653	2.0238	0.000101896	0.00367021
contig_6187|btb	181.077	86.5252	275.629	3.18553	1.67153	0.000102383	0.0036848
contig_30827|protein	24.5363	6.95758	42.1149	6.0531	2.59767	0.000104026	0.00374094
contig_240|udp-glucose	2105.71	1125.93	3085.5	2.74041	1.45439	0.000104375	0.00375051
contig_1035|protein	101.186	44.4029	157.968	3.55761	1.83091	0.000105474	0.00378695
contig_15812|nad	75.4073	30.2068	120.608	3.99274	1.99738	0.000105615	0.00378899
contig_4276|amino	79.9555	34.7147	125.196	3.60644	1.85057	0.000108151	0.00386151
contig_89663|rrna	12.1924	1.77044	22.6144	12.7734	3.67507	0.000111091	0.00395301
contig_34308|nitrate	176.507	90.6598	262.354	2.89383	1.53298	0.000112143	0.00397563
contig_49909|protein	34.4959	11.3078	57.684	5.10125	2.35085	0.000114712	0.00405712
contig_28715|PREDICTED:	189.846	97.8304	281.861	2.88112	1.52663	0.000114836	0.00405832
contig_22574|stress	153.164	79.3668	226.962	2.85965	1.51584	0.000115228	0.00406898
contig_76083|receptor-like	21.9927	6.13213	37.8532	6.17293	2.62596	0.00011591	0.00408664
contig_31073|ankyrin	17.52	3.90494	31.1351	7.97325	2.99517	0.000116129	0.00408795
contig_25191|myo-inositol	174.102	80.28	267.925	3.33738	1.73872	0.000117362	0.0041217
contig_3095|40s	518.144	294.595	741.692	2.51766	1.33209	0.000117281	0.0041217
contig_21731|gata	201.043	107.936	294.151	2.72525	1.44639	0.000119351	0.00417525
contig_62493|pentatricopeptide	75.0301	31.743	118.317	3.72735	1.89815	0.000120323	0.00420598
contig_1345|cinnamate	10801.6	5816.7	15786.4	2.71398	1.44041	0.000121804	0.00424128
contig_8570|unknown	89.4897	40.8337	138.146	3.38312	1.75836	0.000125611	0.00436369
contig_57427|alcohol	58.3686	14.151	102.586	7.24938	2.85786	0.000126133	0.00437171
contig_20124|allantoate	246.687	136.129	357.244	2.62431	1.39194	0.000126551	0.00437944
contig_25358|cinnamyl	23.6505	6.00637	41.2947	6.87515	2.78139	0.000127398	0.00440535
contig_20756|u-box	90.639	36.0854	145.193	4.02359	2.00848	0.000127826	0.00441338
contig_5156|cellulose	1785.26	623.705	2946.82	4.72469	2.24022	0.000128775	0.00443594
contig_11499|tpr	424.785	60.5034	789.067	13.0417	3.70506	0.00013018	0.00447748
contig_26799|btb	169.575	58.6099	280.54	4.78656	2.25899	0.000130895	0.00449863
contig_17530|rhomboid-like	601.712	334.245	869.18	2.60043	1.37875	0.000131629	0.0045144
contig_5120|alpha	83.96	38.2975	129.623	3.38462	1.759	0.000131907	0.00451614
contig_22665|probable	106.536	53.6232	159.449	2.9735	1.57216	0.000131847	0.00451614
contig_40377|cytochrome	32.3245	3.19987	61.4492	19.2037	4.26331	0.000132267	0.00452503
contig_26530|isocitrate	117.635	61.4034	173.866	2.83154	1.50159	0.000132684	0.00453587
contig_33198|predicted	29.3216	9.31662	49.3265	5.29446	2.40448	0.000134395	0.00457174
contig_4277|pinus	72.2937	32.9912	111.596	3.3826	1.75813	0.000134683	0.00457636
contig_56089|-linalool	7.81786	0.559299	15.0764	26.9559	4.75253	0.000134953	0.0045821
contig_4507|atp	284.986	145.391	424.581	2.92027	1.5461	0.000137822	0.00466707
contig_44094|cysteine-rich	11.0987	1.54982	20.6475	13.3225	3.7358	0.000138695	0.00469145
contig_26776|protein	12.2226	1.83136	22.6137	12.3481	3.62621	0.000138867	0.00469373
contig_1386|auxin-induced	842.123	463.398	1220.85	2.63456	1.39756	0.000139528	0.00471022
contig_6568|cold	5532.67	3281.01	7784.33	2.37254	1.24643	0.000139669	0.00471022
contig_51463|phosphatidic	170.844	91.2909	250.397	2.74284	1.45567	0.000140572	0.00473357
contig_41810|s-adenosyl-l-methionine:salicylic	12.2988	0.673451	23.9242	35.5248	5.15075	0.000141845	0.0047553
contig_34264|tryptophan	24.3322	3.43441	45.2299	13.1696	3.71914	0.000141918	0.0047553
contig_108042|wall-associated	29.1315	8.93863	49.3244	5.51812	2.46418	0.000141957	0.0047553
contig_4021|calmodulin	1219.86	674.014	1765.7	2.61967	1.38939	0.000141688	0.0047553
contig_9008|PREDICTED:	558.267	295.385	821.148	2.77993	1.47505	0.000142685	0.00477612
contig_12118|potassium	503.48	267.416	739.545	2.76552	1.46755	0.000144224	0.00482405
contig_27927|aldo	275.437	145.134	405.74	2.79562	1.48317	0.000144516	0.00483023
contig_58033|unknown	71.9727	32.351	111.594	3.44949	1.78638	0.000144915	0.00483995
contig_92254|retroelement	45.8388	21.704	69.9737	3.22399	1.68885	0.000145336	0.00484769
contig_3515|cytochrome	289.03	153.796	424.264	2.75861	1.46394	0.000145362	0.00484769
contig_8908|myosin	1206.96	654.134	1759.79	2.69026	1.42775	0.000147318	0.004904
contig_88871|PREDICTED:	12.175	2.39066	21.9594	9.18551	3.19936	0.000148578	0.00493665
contig_12944|transmembrane	1663.43	973.143	2353.72	2.41867	1.27422	0.000150134	0.00498467
contig_13262|solanesyl	872.982	493.156	1252.81	2.54039	1.34505	0.000150491	0.00499285
contig_29021|probable	39.7808	16.1438	63.4179	3.92831	1.97391	0.000151303	0.00501261
contig_25863|udp-galactose	69.4145	30.0195	108.809	3.62462	1.85783	0.00015131	0.00501261
contig_8354|auxin-induced	32.6937	13.1113	52.276	3.98709	1.99533	0.000151724	0.00501314
contig_6759|protein	260.914	132.476	389.351	2.93903	1.55534	0.000151771	0.00501314
contig_44078|PREDICTED:	231.561	131.115	332.007	2.53219	1.34038	0.000152836	0.00504091
contig_14142|inorganic	284.794	153.843	415.745	2.7024	1.43424	0.00015355	0.00505332
contig_6606|caffeoyl-	301.753	161.218	442.288	2.74342	1.45597	0.000154225	0.00507182
contig_5444|PREDICTED:	1121.18	605.091	1637.26	2.70581	1.43606	0.000155484	0.00510579
contig_62751|pirin-like	290.369	150.248	430.489	2.86519	1.51863	0.000156228	0.00512274
contig_13168|reticuline	26.3084	7.88095	44.7358	5.67645	2.50499	0.000156914	0.00514147
contig_14209|glucan	238.172	123.532	352.812	2.85604	1.51401	0.00015805	0.00517493
contig_22751|nitrate	929.56	494.703	1364.42	2.75805	1.46365	0.000158261	0.00517747
contig_9161|ring	851.363	466.801	1235.92	2.64765	1.40471	0.000158471	0.00517747
contig_12184|probable	425.738	229.259	622.218	2.71404	1.44044	0.000159719	0.00520686
contig_5197|cytochrome	312.368	186.375	438.361	2.35203	1.23391	0.000162331	0.00528435
contig_31845|cytochrome	124.309	63.9343	184.684	2.88865	1.5304	0.000163721	0.00531804
contig_25556|monogalactosyldiacylglycerol	104.076	53.7845	154.368	2.87013	1.52111	0.00016406	0.00532135
contig_26686|mitogen-activated	107.828	19.8365	195.819	9.87165	3.30329	0.000166233	0.00538797
contig_55918|alcohol	101.879	49.8817	153.876	3.08481	1.62518	0.000166799	0.00539027
contig_28571|peptide	97.7396	48.487	146.992	3.03158	1.60007	0.000166766	0.00539027
contig_10072|cytochrome	306.409	161.344	451.474	2.7982	1.4845	0.000166706	0.00539027
contig_9606|thylakoid	343.998	183.27	504.725	2.754	1.46153	0.000166903	0.00539027
contig_2163|minor	1788.34	1046.33	2530.35	2.41832	1.274	0.000167198	0.00539592
contig_52028|beta-galactosidase	40.2247	17.0302	63.4193	3.72393	1.89683	0.000167532	0.00540281
contig_841|cytochrome	740.506	105.758	1375.25	13.0038	3.70086	0.000168764	0.00543475
contig_30602|probable	36.0574	13.45	58.6649	4.3617	2.12489	0.000168663	0.00543475
contig_26011|flavonol	25.9673	9.16316	42.7714	4.66776	2.22273	0.00016929	0.00544779
contig_28158|60s	781.188	366.419	1195.96	3.2639	1.7066	0.000169667	0.00545603
contig_25163|dna-directed	265.897	140.955	390.839	2.77279	1.47134	0.000169929	0.00546056
contig_122772|hypothetical	15.0264	3.34187	26.711	7.99283	2.99871	0.000171301	0.00549679
contig_1540|adenosine	2671.38	1470.99	3871.76	2.63207	1.3962	0.000171521	0.00549992
contig_68978|omega-hydroxypalmitate	252.352	128.948	375.756	2.91401	1.543	0.000172165	0.00551663
contig_23294|probable	540.315	138.343	942.287	6.81123	2.76792	0.000173184	0.00554139
contig_43947|nadh-cytochrome	177.948	87.6344	268.263	3.06115	1.61408	0.000173502	0.00554762
contig_8163|alcohol	371.938	30.7384	713.137	23.2002	4.53607	0.000173851	0.00554987
contig_24228|probable	56.4986	10.7384	102.259	9.52276	3.25138	0.000173851	0.00554987
contig_16964|lectin	199.057	101.021	297.093	2.94089	1.55626	0.000173942	0.00554987
contig_55566|hypothetical	60.786	31.7692	89.8027	2.82672	1.49913	0.000174445	0.00556195
contig_2703|atp-citrate	9374.47	5295.96	13453	2.54024	1.34496	0.000175376	0.00558768
contig_68444|s-linalool	359.015	45.3154	672.715	14.8452	3.89192	0.000175668	0.00559062
contig_111508|hypothetical	22.0471	1.98104	42.1132	21.2581	4.40994	0.000176449	0.00559904
contig_8008|60s	479.49	276.284	682.697	2.471	1.30509	0.000176479	0.00559904
contig_5321|18s	224.671	124.873	324.469	2.5984	1.37762	0.000178782	0.00566014
contig_57933|nitrite	16.9445	3.73756	30.1514	8.06715	3.01206	0.000179367	0.00567465
contig_2077|quinone-oxidoreductase-like	57.7416	26.5003	88.9829	3.35781	1.74752	0.00018059	0.00570934
contig_6010|beta-galactosidase	792.783	436.336	1149.23	2.63382	1.39715	0.000181562	0.00572799
contig_73957|predicted	26.3006	9.66677	42.9344	4.44145	2.15103	0.000181962	0.00572848
contig_26592|anion	45.8806	17.692	74.0692	4.18658	2.06577	0.000181948	0.00572848
contig_20599|24	180.849	95.5708	266.128	2.78462	1.47748	0.000182613	0.005741
contig_2070|at1g69870-like	264.951	59.413	470.489	7.91895	2.98531	0.000182744	0.00574112
contig_6827|atp	167.119	93.3446	240.893	2.58068	1.36775	0.000186402	0.00583973
contig_17421|protein	29.8659	10.2423	49.4895	4.83187	2.27258	0.00018799	0.00588537
contig_510|rna-dependent	119.054	55.069	183.04	3.32383	1.73285	0.000188503	0.00589624
contig_78039|PREDICTED:	58.7145	24.6789	92.7501	3.75827	1.91007	0.000189882	0.00592399
contig_14545|protein	67.5511	29.4071	105.695	3.5942	1.84567	0.00019341	0.00602989
contig_859|60s	2855.78	1719.11	3992.45	2.3224	1.21562	0.000194769	0.00606385
contig_52541|pinus	19.8341	5.74645	33.9218	5.9031	2.56147	0.000195404	0.00607848
contig_22137|hypothetical	498.737	282.662	714.813	2.52886	1.33849	0.000195509	0.00607848
contig_7828|heat	1957.03	584.299	3329.76	5.69873	2.51064	0.000195945	0.00608363
contig_9937|dehydration-responsive	1625.17	920.083	2330.25	2.53265	1.34065	0.000196093	0.00608404
contig_91736|nodulin	10.9544	1.58913	20.3197	12.7867	3.67657	0.000197421	0.00611678
contig_44457|protein	41.2891	16.2108	66.3674	4.09401	2.03352	0.00019739	0.00611678
contig_2128|l-ascorbate	899.122	504.975	1293.27	2.56106	1.35674	0.000198488	0.0061456
contig_63114|ferredoxin	43.7226	11.8986	75.5465	6.3492	2.66657	0.000202654	0.00626168
contig_95879|polyprotein	24.1029	9.36753	38.8383	4.14605	2.05174	0.000204098	0.006297
contig_29493|protein	106.889	52.5288	161.249	3.06971	1.6181	0.000204217	0.006297
contig_1638|glutamine	17125.7	9647.48	24603.9	2.55029	1.35066	0.000204681	0.00630266
contig_26515|blue	134.921	51.7349	218.107	4.21586	2.07583	0.000205198	0.00631233
contig_755|heat	2338.98	921.805	3756.15	4.07478	2.02672	0.000206878	0.00633059
contig_11775|60s	2033.63	1111.3	2955.96	2.65991	1.41138	0.000206995	0.00633059
contig_21713|histone	85.9571	40.1632	131.751	3.28039	1.71387	0.000208557	0.00636969
contig_29166|dof	157.795	80.2701	235.319	2.93159	1.55169	0.00020996	0.00640386
contig_51217|sodium	38.665	14.4034	62.9266	4.36887	2.12726	0.000211813	0.0064424
contig_28766|aldo	222.131	117.836	326.427	2.77018	1.46998	0.00021194	0.0064424
contig_20330|sodium	1903.64	1130.09	2677.2	2.36902	1.24429	0.00021334	0.00647184
contig_28320|mlo-like	328.486	185.185	471.787	2.54765	1.34917	0.000215301	0.00651813
contig_8574|o-fucosyltransferase	1563.63	880.417	2246.84	2.55202	1.35164	0.000216999	0.00655633
contig_16248|atp	37.7593	16.0336	59.4851	3.71003	1.89143	0.000218935	0.00660592
contig_54178|transcription	15.9246	4.48208	27.3671	6.1059	2.6102	0.000220045	0.00662716
contig_78833|phototropic-responsive	91.64	44.6435	138.637	3.10541	1.63478	0.000222261	0.00667496
contig_9338|beta-	380.848	205.192	556.505	2.71212	1.43942	0.000224918	0.00674126
contig_7195|endoplasmic	785.057	436.289	1133.83	2.59879	1.37784	0.000225425	0.00675194
contig_27856|phenylalanyl-trna	343.906	200.615	487.196	2.42851	1.28007	0.000225934	0.00676269
contig_14669|translocon-associated	1477.04	860.763	2093.32	2.43193	1.2821	0.000226164	0.00676336
contig_7174|molybdenum	377.816	209.123	546.509	2.61333	1.38589	0.000229906	0.00686332
contig_27230|starch	194.235	56.9507	331.52	5.82118	2.54131	0.000231864	0.00691006
contig_13225|leucine-rich	179.692	89.1631	270.22	3.03063	1.59962	0.000235561	0.00700889
contig_20870|protein	732.168	395.407	1068.93	2.70337	1.43476	0.00023582	0.00701193
contig_1134|agmatine	697.322	381.108	1013.54	2.65945	1.41113	0.000238806	0.00707981
contig_15513|gdp-mannose	779.65	427.617	1131.68	2.64648	1.40408	0.000239308	0.00707981
contig_8353|geranylgeranyl	979.532	538.966	1420.1	2.63486	1.39773	0.000239282	0.00707981
contig_13887|peroxisomal	894.374	517.266	1271.48	2.45808	1.29753	0.000239361	0.00707981
contig_26614|sulfate	1048.05	606.179	1489.92	2.4579	1.29742	0.000240205	0.00710009
contig_2218|cellulose	756.588	382.816	1130.36	2.95276	1.56206	0.000242143	0.00714799
contig_29130|60s	193.198	108.964	277.431	2.54608	1.34828	0.000242069	0.00714799
contig_24700|unknown	49.4067	21.9574	76.8559	3.50023	1.80745	0.000242688	0.00715785
contig_2609|60s	2455.77	1494.94	3416.6	2.28544	1.19247	0.000243576	0.00716677
contig_14759|gibberellin	527.942	287.012	768.873	2.67889	1.42164	0.000243878	0.00717097
contig_51706|lipase	45.2297	12.623	77.8364	6.16626	2.6244	0.000245175	0.007195
contig_23392|cytochrome	66.5057	29.1176	103.894	3.56807	1.83514	0.000245031	0.007195
contig_13951|harpin-induced	85.3325	41.863	128.802	3.07675	1.62141	0.00024769	0.00722742
contig_8268|serine-threonine	74.532	37.4656	111.598	2.97869	1.57468	0.000247652	0.00722742
contig_6076|ferredoxin-nadp+	723.826	373.325	1074.33	2.87773	1.52493	0.000247065	0.00722742
contig_57167|actin	120.662	65.4879	175.837	2.68503	1.42494	0.000247725	0.00722742
contig_7441|60s	359.396	209.471	509.32	2.43146	1.28182	0.000247569	0.00722742
contig_1803|b	1152.34	545.691	1758.98	3.2234	1.68858	0.00025179	0.00733649
contig_7266|conserved	2156.1	1257.29	3054.91	2.42975	1.28081	0.000251709	0.00733649
contig_42083|receptor-like	21.2287	6.40597	36.0515	5.62779	2.49257	0.000252764	0.00735058
contig_52895|lrr	25.5642	8.68639	42.4421	4.88605	2.28867	0.000252676	0.00735058
contig_43759|phosphate	32.5979	11.4474	53.7485	4.69527	2.23121	0.000254052	0.00737028
contig_9007|uncharacterized	82.591	39.8192	125.363	3.14831	1.65458	0.000254727	0.00737523
contig_14139|40s	642.186	330.296	954.076	2.88855	1.53034	0.000254765	0.00737523
contig_764|exostosin	134.965	71.1532	198.776	2.79363	1.48214	0.000254923	0.00737523
contig_29729|adp-glucose	505.758	291.465	720.05	2.47045	1.30477	0.000256455	0.00741154
contig_7692|iaa-amino	589.906	351.925	827.887	2.35245	1.23417	0.000256672	0.00741154
contig_2844|nac	1257.39	627.194	1887.59	3.00958	1.58956	0.000256868	0.00741243
contig_2708|ctf2a	247.23	133.123	361.337	2.7143	1.44058	0.00025722	0.00741307
contig_53820|mitochondrial	201.432	109.367	293.496	2.6836	1.42417	0.000257144	0.00741307
contig_25000|g-type	95.2026	47.1833	143.222	3.03544	1.6019	0.000258046	0.00743212
contig_22409|wall-associated	13.0116	2.42619	23.597	9.72596	3.28184	0.000259146	0.00745903
contig_7078|cytochrome	890.163	404.987	1375.34	3.39601	1.76384	0.000259996	0.00747871
contig_66392|protein	108.536	39.9233	177.149	4.43723	2.14966	0.000260171	0.00747897
contig_2437|uridylate	1235.59	706.282	1764.9	2.49885	1.32127	0.000264164	0.00757165
contig_29240|pinus	341.232	189.701	492.762	2.59758	1.37717	0.00026575	0.00760857
contig_4160|protein	118.107	57.924	178.289	3.07798	1.62199	0.000266751	0.0076291
contig_25520|mitochondrial	149.541	80.1474	218.934	2.73164	1.44977	0.000267682	0.0076496
contig_68840|protein	12.9191	2.40458	23.4336	9.74541	3.28472	0.00027501	0.00782387
contig_87|chloroplast	3231.59	488.836	5974.35	12.2216	3.61136	0.000279245	0.00789283
contig_9590|gdp-l-galactose	100.755	43.8618	157.647	3.59419	1.84567	0.000279291	0.00789283
contig_11311|photolyase	1864.25	1032.02	2696.49	2.61282	1.38561	0.000278845	0.00789283
contig_1265|probable	460.016	251.435	668.597	2.65913	1.41095	0.000279527	0.00789415
contig_58911|protein	77.7819	34.301	121.263	3.53526	1.82181	0.000281312	0.00793956
contig_14510|heat	795.691	332.721	1258.66	3.78293	1.9195	0.000284582	0.00801677
contig_14463|aminotransferase	952.262	564.037	1340.49	2.3766	1.2489	0.000285506	0.00803274
contig_12487|lignan	114.103	57.9424	170.264	2.9385	1.55508	0.000287346	0.00806936
contig_23175|protein	383.251	207.873	558.629	2.68736	1.42619	0.000287033	0.00806936
contig_31232|protein	16.2146	4.24362	28.1856	6.64186	2.73159	0.000288606	0.00809638
contig_749|l-ascorbate	1779.36	930.289	2628.43	2.8254	1.49845	0.000288668	0.00809638
contig_9253|dna	49.9361	23.0165	76.8556	3.33915	1.73948	0.00028915	0.00810485
contig_22613|serine	206.099	108.056	304.141	2.81467	1.49297	0.000289659	0.00811405
contig_73|carrier	2260	1329.57	3190.42	2.39958	1.26278	0.000292092	0.00817204
contig_5587|protein	180.324	34.3912	326.256	9.4866	3.24589	0.000292477	0.00817772
contig_73614|protein	579.293	128.297	1030.29	8.0305	3.00549	0.00029342	0.00819064
contig_46174|brassinosteroid	23.5689	7.15427	39.9835	5.58877	2.48253	0.000296432	0.00826264
contig_43312|protein	18.9663	5.1593	32.7734	6.35229	2.66728	0.000299017	0.00831407
contig_50850|trehalose-6-phosphate	17.1034	4.71038	29.4964	6.26199	2.64662	0.000302365	0.00838657
contig_29459|glutaredoxin	72.4087	33.5491	111.268	3.31658	1.7297	0.000309514	0.00855309
contig_87718|conserved	9.68118	1.66397	17.6984	10.6362	3.41091	0.000309929	0.0085593
contig_23565|leucine-rich	139.472	70.1753	208.769	2.97496	1.57287	0.000311094	0.00858619
contig_72707|transcription	151.915	88.5014	215.329	2.43306	1.28277	0.000312306	0.00860909
contig_51513|uncharacterized	116.764	61.9531	171.575	2.76943	1.46959	0.000314071	0.00864714
contig_2205|probable	658.095	211.731	1104.46	5.21633	2.38304	0.000316181	0.00869459
contig_26146|serine	42.53	16.5634	68.4966	4.13541	2.04803	0.000317116	0.00870965
contig_24902|carboxyl-terminal	65.6072	31.2539	99.9606	3.19834	1.67732	0.00031982	0.00876477
contig_25535|udp-glucose:protein	769.239	422.537	1115.94	2.64105	1.40111	0.000319878	0.00876477
contig_13297|cytochrome	1299.63	780.758	1818.5	2.32915	1.2198	0.000319524	0.00876477
contig_15878|40s	1276.64	771.967	1781.31	2.30749	1.20633	0.000319902	0.00876477
contig_21206|btb	119.793	60.9663	178.619	2.92979	1.5508	0.000323025	0.00882346
contig_91277|rubber	36.8602	16.5295	57.191	3.45994	1.79075	0.000326711	0.00891332
contig_8448|protein	501.607	271.704	731.511	2.69231	1.42885	0.000328944	0.00895794
contig_5714|protein	71.2218	25.4422	117.001	4.59872	2.20123	0.000329696	0.00897054
contig_21723|isoleucine	60.4154	10.3859	110.445	10.6341	3.41063	0.000330788	0.00899183
contig_13557|ras-related	417.7	240.379	595.022	2.47534	1.30763	0.000331865	0.00901566
contig_33582|gh3	272.292	150.637	393.946	2.6152	1.38692	0.000336425	0.00911752
contig_16807|pentatricopeptide	292.767	158.978	426.555	2.6831	1.4239	0.000339515	0.00919019
contig_56985|cytochrome	184.135	100.017	268.253	2.68208	1.42335	0.000342172	0.00925099
contig_8816|myb-related	526.965	240.457	813.473	3.38303	1.75832	0.000342892	0.00926487
contig_29400|small	713.41	402.608	1024.21	2.54394	1.34707	0.000343445	0.00927425
contig_17706|conserved	150.107	84.2277	215.985	2.5643	1.35857	0.000344142	0.00928325
contig_14709|serine	676.502	397.629	955.374	2.40268	1.26464	0.000344191	0.00928325
contig_21157|methyltransferase	380.857	220.936	540.778	2.44767	1.29141	0.000344841	0.0092952
contig_583|alcohol	242.648	128.878	356.418	2.76554	1.46756	0.000346066	0.00932265
contig_60148|stromal	49.9393	25.316	74.5625	2.94528	1.5584	0.000349158	0.00938906
contig_13421|phosphoserine	717.262	397.066	1037.46	2.61282	1.38561	0.00035127	0.00943458
contig_21611|protein	291.177	155.149	427.205	2.75351	1.46127	0.000355431	0.00952361
contig_16562|PREDICTED:	50.7005	24.3813	77.0197	3.15897	1.65945	0.000355658	0.009524
contig_109865|upf0481	8.63403	1.5359	15.7322	10.243	3.35656	0.000358976	0.00957867
contig_53732|acyl-	43.1119	19.6927	66.5311	3.37847	1.75637	0.000358776	0.00957867
contig_16633|transmembrane	1253.53	747.556	1759.5	2.35367	1.23491	0.000359353	0.0095817
contig_2056|protein	624.505	360.003	889.007	2.46944	1.30419	0.000360339	0.00959794
contig_25808|pectate	13.2598	2.59357	23.926	9.22509	3.20556	0.000362209	0.00964205
contig_17416|probable	444.503	247.135	641.872	2.59726	1.37699	0.000363418	0.00966851
contig_23405|-like	623.749	364.232	883.265	2.42501	1.27799	0.000365069	0.0097067
contig_16102|gibberellin	21.1715	6.29182	36.0511	5.72984	2.51849	0.000365714	0.00971502
contig_14915|60s	954.708	531.726	1377.69	2.59098	1.3735	0.000365814	0.00971502
contig_49076|protein	36.896	13.98	59.8119	4.27839	2.09707	0.000369316	0.00980225
contig_25674|l-type	40.3779	18.1565	62.5994	3.44777	1.78566	0.000370243	0.00982104
contig_100065|protein	13.5463	3.00319	24.0894	8.02127	3.00383	0.000372675	0.00987787
contig_36263|pentatricopeptide	50.9817	21.5008	80.4626	3.74231	1.90393	0.000373402	0.00987977
contig_127994|gcn5-related	65.8536	32.5636	99.1436	3.04461	1.60626	0.000373508	0.00987977
contig_30081|isocitrate	213.093	122.691	303.494	2.47364	1.30663	0.000373555	0.00987977
contig_16479|conserved	121.462	67.7445	175.18	2.58589	1.37066	0.000376767	0.00992389
contig_34260|trehalose-phosphate	33.8007	13.1962	54.4053	4.1228	2.04363	0.00037825	0.00995129
contig_41751|benzoate	14.1013	0.673451	27.5291	40.8777	5.35324	0.000384121	0.0100704
contig_12630|udp-glycosyltransferase	560.797	301.762	819.832	2.71682	1.44192	0.000388857	0.0101768
contig_30170|pi-plc	32.2744	12.6013	51.9474	4.12237	2.04347	0.000391088	0.0102292
contig_5244|salt	137.628	67.4711	207.784	3.07961	1.62275	0.000391601	0.0102349
contig_56190|calmodulin	348.968	207.954	489.982	2.3562	1.23646	0.000394487	0.0102942
contig_27842|gdsl	159.252	84.004	234.5	2.79153	1.48105	0.000396423	0.0103208
contig_35354|cytochrome	59.9657	28.328	91.6034	3.23367	1.69317	0.000397648	0.010341
contig_46867|plastidic	135.903	76.7986	195.008	2.53922	1.34438	0.00039766	0.010341
contig_9169|protein	886.717	510.647	1262.79	2.47292	1.30621	0.000402223	0.0104415
contig_51198|transcription	111.113	63.7598	158.466	2.48535	1.31345	0.000403789	0.0104762
contig_5710|progesterone	42.96	7.92026	77.9998	9.84814	3.29985	0.000408297	0.0105662
contig_28227|probable	112.113	56.5885	167.638	2.9624	1.56676	0.000408305	0.0105662
contig_23230|alpha	223.696	125.219	322.173	2.57288	1.36338	0.000408668	0.0105662
contig_29143|heat	218.276	107.657	328.895	3.05504	1.61119	0.000410256	0.010583
contig_9399|PREDICTED:	722.394	419.942	1024.85	2.44045	1.28715	0.000410259	0.010583
contig_127818|auxin-induced	128.213	20.6056	235.819	11.4444	3.51657	0.00041119	0.0106009
contig_28131|cytochrome	315.96	184.055	447.866	2.43333	1.28293	0.000411524	0.0106035
contig_139|lipoxygenase	4074.41	841.913	7306.91	8.67894	3.11752	0.000412723	0.0106222
contig_50436|at1g76620	161.451	83.161	239.74	2.88284	1.52749	0.000413723	0.0106418
contig_9493|hydroxycinnamoyl-	1124.82	663.041	1586.6	2.39292	1.25877	0.000414215	0.0106484
contig_86086|racemase	21.6929	6.02421	37.3616	6.20191	2.63271	0.000415779	0.0106825
contig_210|probable	3027.27	1740.62	4313.91	2.47838	1.30939	0.000417074	0.0107051
contig_35521|voltage-dependent	474.094	274.513	673.675	2.45407	1.29518	0.000419631	0.0107446
contig_11590|protein	29.3724	10.5671	48.1777	4.55923	2.18879	0.000422045	0.010788
contig_2931|porin	106.739	59.7673	153.712	2.57183	1.3628	0.000421964	0.010788
contig_7226|protein	463.804	220.654	706.955	3.20391	1.67983	0.000426538	0.0108782
contig_13780|dem	179.164	98.1027	260.226	2.65259	1.4074	0.000426344	0.0108782
contig_5913|amino	362.512	202.593	522.431	2.57872	1.36666	0.000429518	0.0109418
contig_2469|ubiquitin-conjugating	3504.72	2100.5	4908.95	2.33704	1.22468	0.000430574	0.0109625
contig_8651|ap2	931.974	553.956	1309.99	2.3648	1.24172	0.000431394	0.0109771
contig_132713|predicted	24.7115	6.9792	42.4439	6.08148	2.60442	0.000432171	0.0109846
contig_7836|polyphenol	3800.18	1236.21	6364.14	5.14813	2.36405	0.000432836	0.0109913
contig_2876|long-chain	76.2698	37.8311	114.708	3.03212	1.60033	0.000435879	0.0110428
contig_2301|udp-glycosyltransferase	812.66	484.455	1140.86	2.35494	1.23569	0.000438078	0.0110787
contig_13456|mfp1	716.212	431.978	1000.44	2.31596	1.21161	0.000438095	0.0110787
contig_7359|thioredoxin-like	500.281	288.219	712.344	2.47154	1.30541	0.000446892	0.0112758
contig_5019|iaa-amino	644.85	354.498	935.202	2.6381	1.3995	0.000447543	0.0112859
contig_33375|pore-forming	15.7604	4.31847	27.2023	6.29906	2.65514	0.000450738	0.0113474
contig_12584|er	244.556	141.047	348.066	2.46774	1.30319	0.000452301	0.0113677
contig_47097|vq	38.204	15.7758	60.6321	3.84336	1.94237	0.000454933	0.0114274
contig_56346|elf4-like	42.2188	17.5793	66.8583	3.80323	1.92723	0.000457724	0.0114847
contig_7800|40s	349.634	208.798	490.47	2.34901	1.23206	0.000457622	0.0114847
contig_5731|cyclic	34.2324	14.878	53.5868	3.60175	1.8487	0.000461894	0.01157
contig_14914|60s	521.946	276.632	767.26	2.77358	1.47175	0.000462937	0.0115832
contig_11245|transposon	402.047	223.172	580.923	2.60303	1.38019	0.000464609	0.0116186
contig_24138|protein	42.4156	16.4987	68.3325	4.14168	2.05022	0.00046506	0.0116234
contig_5198|secologanin	554.135	331.687	776.583	2.34131	1.22732	0.000471989	0.0117559
contig_102107|conserved	10.1177	0.242228	19.9932	82.5388	6.367	0.000475325	0.0118166
contig_37333|zinc	42.224	17.7531	66.6949	3.7568	1.90951	0.000475241	0.0118166
contig_31658|pinus	41.0088	16.4694	65.5482	3.97999	1.99276	0.000475818	0.01182
contig_20692|chaperone	1464.35	730.659	2198.05	3.00831	1.58895	0.000476897	0.0118403
contig_14720|heat	384.283	227.467	541.099	2.3788	1.25024	0.000479126	0.0118891
contig_48|glutathione	1325.34	755.697	1894.98	2.5076	1.32631	0.000480044	0.0119053
contig_36086|serine-threonine	28.9632	11.5515	46.3749	4.01462	2.00526	0.000481371	0.0119316
contig_9675|long-chain	57.8745	30.0442	85.7048	2.85262	1.51229	0.000489229	0.0120934
contig_10617|stromal	667.769	396.058	939.48	2.37208	1.24615	0.000489242	0.0120934
contig_5226|glutathione	179.585	97.6347	261.535	2.67871	1.42154	0.000492436	0.0121458
contig_27223|serine-threonine	49.2547	21.6541	76.8552	3.54922	1.8275	0.000494489	0.0121564
contig_42673|protein	120.791	62.145	179.436	2.88738	1.52976	0.000493542	0.0121564
contig_779|40s	2290.91	1364.65	3217.17	2.35752	1.23727	0.000500961	0.0122819
contig_3973|vq	48.6264	22.2011	75.0517	3.38054	1.75725	0.00050342	0.0123287
contig_35915|dof	73.135	37.2943	108.976	2.92204	1.54698	0.000506998	0.0123961
contig_53969|at4g31100-like	36.3208	14.4684	58.1732	4.02072	2.00745	0.000510058	0.0124506
contig_85236|vacuolar	8.98835	1.58913	16.3876	10.3123	3.36629	0.00051046	0.0124537
contig_7973|60s	183.078	103.633	262.523	2.5332	1.34096	0.000511357	0.0124688
contig_5933|hydroxycinnamoyl	1018.28	581.227	1455.34	2.50391	1.32418	0.000512596	0.0124922
contig_9039|predicted	718.539	387.134	1049.94	2.7121	1.43941	0.000515519	0.0125499
contig_25513|gram	470.588	276.022	665.155	2.40979	1.26891	0.000515797	0.0125499
contig_975|tubulin	314.707	184.173	445.241	2.41752	1.27353	0.000517744	0.0125768
contig_11851|af151216_1proline-rich	144.253	35.8253	252.681	7.05315	2.81827	0.000520387	0.0126274
contig_2986|jumonji	222.631	130.134	315.128	2.42158	1.27595	0.000520299	0.0126274
contig_23832|cysteine-rich	38.4065	15.3624	61.4506	4.00005	2.00002	0.000521664	0.0126516
contig_2060|glutamate	1303.31	765.528	1841.08	2.40498	1.26603	0.000523421	0.0126873
contig_15756|leucoanthocyanidin	14619.2	2798.73	26439.7	9.44705	3.23986	0.000523813	0.01269
contig_68110|exosome	147.903	84.7376	211.069	2.49086	1.31664	0.000525668	0.0127099
contig_24|cyclin-dependent	311.93	180.589	443.27	2.45458	1.29547	0.000525481	0.0127099
contig_24257|low	400.301	228.689	571.913	2.50084	1.32241	0.000527688	0.0127427
contig_30115|unnamed	60.3569	27.3079	93.4059	3.42047	1.7742	0.00053553	0.0129044
contig_10204|unknown	714.995	412.191	1017.8	2.46924	1.30406	0.000539141	0.0129705
contig_29003|tetratricopeptide	507.2	297.14	717.26	2.41388	1.27135	0.000538949	0.0129705
contig_83336|long-chain-alcohol	175.933	99.8283	252.038	2.52472	1.33612	0.000541532	0.0130211
contig_9563|pentatricopeptide	184.188	94.0594	274.317	2.91643	1.5442	0.000543295	0.0130565
contig_8101|low	35.8813	15.0647	56.6979	3.76364	1.91213	0.000546953	0.0131234
contig_156120|copper	36.7322	17.4212	56.0432	3.21695	1.68569	0.000548043	0.0131425
contig_6599|protein	588.541	330.367	846.715	2.56296	1.35781	0.000550607	0.0131829
contig_7942|shikimate	268.353	135.23	401.475	2.96882	1.56989	0.000559072	0.013343
contig_54108|proton-dependent	91.278	39.657	142.899	3.60337	1.84935	0.000559893	0.0133555
contig_9985|protein	2161.77	1342.7	2980.84	2.22003	1.15058	0.000563721	0.0134397
contig_22623|ethylene-responsive	779.818	359.638	1200	3.33669	1.73842	0.000564669	0.0134485
contig_58451|cytochrome	18.1941	6.56335	29.8249	4.54416	2.18402	0.000565131	0.0134519
contig_6868|nadph	375.844	223.198	528.49	2.36781	1.24355	0.000569303	0.013544
contig_38575|purple	55.7075	27.676	83.7389	3.02569	1.59726	0.00057227	0.0136074
contig_809|pho1-like	181.126	95.309	266.944	2.80082	1.48585	0.000575492	0.0136552
contig_12232|protein	419.546	206.047	633.046	3.07233	1.61934	0.000578221	0.0136953
contig_918|mitochondrial	1354.4	834.251	1874.55	2.24698	1.16799	0.000583604	0.0137967
contig_27507|lysosomal	218.933	126.834	311.031	2.45227	1.29412	0.000584761	0.0138096
contig_28546|cytochrome	74.7574	40.5387	108.976	2.6882	1.42664	0.000587883	0.0138615
contig_2657|beta-glucosidase	48.255	14.7358	81.7741	5.54933	2.47231	0.00059175	0.0139313
contig_4774|protein	453.361	269.907	636.815	2.35939	1.23841	0.000591659	0.0139313
contig_8584|40s	1246.45	758.777	1734.11	2.28541	1.19245	0.000597292	0.014026
contig_1298|udp-glucose	7585.74	1771.21	13400.3	7.56561	2.91946	0.000606145	0.014188
contig_22352|inactive	64.807	29.4913	100.123	3.39499	1.76341	0.00060956	0.0142456
contig_1303|protein	207.428	113.991	300.865	2.63937	1.40019	0.000609502	0.0142456
contig_65358|peroxidase	142.599	72.0034	213.194	2.96089	1.56603	0.000620829	0.0144639
contig_40118|zeatin	34.216	4.68877	63.7433	13.5949	3.76499	0.000623022	0.0145
contig_761|pppde	637.135	239.616	1034.65	4.31797	2.11035	0.000624159	0.014519
contig_27723|protein	11.9984	2.6938	21.3029	7.90812	2.98334	0.00062828	0.0145922
contig_52957|heavy	240.968	143.21	338.725	2.36524	1.24199	0.000633792	0.0147126
contig_16378|wall-associated	316.642	176.251	457.034	2.59309	1.37467	0.00063584	0.0147525
contig_51472|af389293_1	63.1969	30.8566	95.5373	3.09617	1.63048	0.0006374	0.0147811
contig_9694|transcription	102.067	54.0263	150.108	2.77842	1.47426	0.00063977	0.0147974
contig_698|arginine	7385.59	4113.9	10657.3	2.59056	1.37326	0.000638563	0.0147974
contig_5010|af386960_1	2300.6	1418.45	3182.74	2.24381	1.16595	0.00064039	0.0147974
contig_9127|peroxidase	215.886	113.374	318.398	2.80839	1.48974	0.000640981	0.0148031
contig_47485|cationic	32.5972	14.2299	50.9645	3.5815	1.84056	0.000641387	0.0148049
contig_7829|geraniol	115.748	37.8063	193.69	5.12322	2.35705	0.000644144	0.0148533
contig_13956|mitochondrial	505.355	291.644	719.065	2.46556	1.30191	0.000647482	0.014915
contig_2202|3-dehydroquinate	2462.81	1453.54	3472.08	2.38871	1.25623	0.000648047	0.0149203
contig_23483|salicylate	11.8072	0.673451	22.9409	34.0647	5.09021	0.000651654	0.0149957
contig_25948|cyclin	83.4113	44.0821	122.741	2.78437	1.47735	0.000652945	0.0150069
contig_6408|phosphate	7089.09	3645.47	10532.7	2.88925	1.5307	0.000655442	0.0150367
contig_17550|ring	334.169	197.699	470.639	2.38058	1.25131	0.000656328	0.0150417
contig_70437|vinorine	24.8897	10.1221	39.6574	3.91792	1.97009	0.000658049	0.0150719
contig_13018|protein	446.227	266.785	625.669	2.34522	1.22972	0.000663543	0.015153
contig_3775|phosphate	53.2284	23.8674	82.5894	3.46035	1.79092	0.000668162	0.0152416
contig_49|glutathione	3761.99	2237.48	5286.49	2.3627	1.24043	0.000668436	0.0152416
contig_21399|protein	15.1369	4.21824	26.0556	6.17689	2.62688	0.000676661	0.0153979
contig_101422|ankyrin	26.3341	10.5533	42.1149	3.99069	1.99664	0.000680247	0.0154717
contig_24979|protein	23.4092	8.63694	38.1814	4.42072	2.14428	0.000683722	0.0155271
contig_22962|ras-related	379.36	224.659	534.062	2.37721	1.24927	0.000689065	0.0156248
contig_57568|protein	218.017	124.843	311.19	2.49265	1.31768	0.000691057	0.0156621
contig_71848|receptor-like	38.5079	15.729	61.2868	3.89643	1.96215	0.000696631	0.0157725
contig_12379|cc-nbs-lrr	32.4251	12.4125	52.4376	4.22459	2.07881	0.000698252	0.0158013
contig_11082|dna-binding	283.293	147.25	419.336	2.84778	1.50984	0.000698829	0.0158064
contig_2771|adenylate	749.864	443.574	1056.15	2.38101	1.25157	0.000700387	0.0158337
contig_24442|proton-dependent	27.5452	10.8448	44.2456	4.07988	2.02853	0.000701389	0.0158457
contig_17033|unnamed	78.2563	40.984	115.529	2.81887	1.49512	0.000701622	0.0158457
contig_4115|calmodulin	686.589	407.976	965.203	2.36583	1.24235	0.00070588	0.0159099
contig_24184|sieve	885.137	169.805	1600.47	9.42532	3.23654	0.000706625	0.0159187
contig_5380|nb-arc	67.7636	36.7112	98.816	2.69171	1.42852	0.000707104	0.0159215
contig_8525|burp	458.569	193.992	723.147	3.72772	1.8983	0.000713285	0.0160139
contig_25397|udp-glucose	86.8484	37.8513	135.846	3.58893	1.84355	0.000714214	0.0160139
contig_55116|hypothetical	43.102	21.638	64.566	2.98391	1.57721	0.00071441	0.0160139
contig_43095|proline-rich	144.68	79.2771	210.084	2.64999	1.40599	0.000713352	0.0160139
contig_6983|udp-	38.0153	16.7093	59.3213	3.55019	1.8279	0.000715855	0.0160282
contig_6070|secologanin	550.451	315.638	785.263	2.48786	1.31491	0.000716117	0.0160282
contig_1801|guanine	1374.22	863.409	1885.02	2.18323	1.12647	0.000715671	0.0160282
contig_2297|f-box	258.007	156.803	359.212	2.29085	1.19588	0.000716699	0.0160333
contig_63744|protein	50.426	24.9783	75.8737	3.03759	1.60293	0.000717852	0.016051
contig_8130|ribosomal	512.216	323.878	700.555	2.16302	1.11305	0.000723587	0.0161712
contig_88080|cytochrome	10.5859	2.16235	19.0095	8.79115	3.13605	0.000728041	0.0162224
contig_20855|60s	107.786	61.3706	154.202	2.51263	1.3292	0.000728018	0.0162224
contig_51969|wd	177.223	101.264	253.183	2.50022	1.32206	0.000727696	0.0162224
contig_21495|u-box	145.441	83.7473	207.135	2.47333	1.30645	0.000730595	0.0162713
contig_57275|vq	98.9982	52.3142	145.682	2.78476	1.47755	0.000732083	0.0162904
contig_20638|unc93-like	220.916	127.691	314.141	2.46016	1.29875	0.000732177	0.0162904
contig_9094|alpha-xylosidase	199.934	107.851	292.017	2.70761	1.43702	0.000735711	0.0163401
contig_13170|translocon-associated	1909.64	1186.65	2632.62	2.21852	1.1496	0.000736456	0.0163452
contig_27364|dnak-type	274.757	82.005	467.509	5.70098	2.51121	0.000738059	0.0163727
contig_3356|peroxidase	623.667	304.73	942.604	3.09324	1.62912	0.000741702	0.0164454
contig_59993|protein	14.1607	3.4128	24.9085	7.29857	2.86761	0.000742621	0.0164505
contig_21606|potassium	552.575	338.717	766.434	2.26276	1.17808	0.000746943	0.0165372
contig_17478|probable	16.2181	4.742	27.6943	5.84021	2.54602	0.000751356	0.0166267
contig_17312|coiled-coil	464.638	277.23	652.047	2.35201	1.23389	0.000755928	0.0167196
contig_33462|poz	68.9277	31.9968	105.859	3.30841	1.72614	0.000757426	0.0167363
contig_17489|stress-inducible	1135.92	705.864	1565.97	2.21852	1.1496	0.000761487	0.0168095
contig_17853|c2h2	519.097	320.922	717.273	2.23504	1.1603	0.000762879	0.016832
contig_5764|mitogen-activated	34.8339	14.7715	54.8962	3.71635	1.89389	0.000765333	0.0168772
contig_9769|glycine	70.8788	35.2409	106.517	3.02253	1.59576	0.000772537	0.0169536
contig_2544|60s	104.379	58.8143	149.944	2.54945	1.35019	0.000775194	0.0170036
contig_27030|protein	179.213	83.6084	274.818	3.28697	1.71676	0.00077588	0.0170104
contig_22580|nucleic	387.23	227.289	547.171	2.40738	1.26746	0.000777729	0.0170343
contig_77749|predicted	7.93399	1.61074	14.2572	8.85136	3.1459	0.00077974	0.01707
contig_65196|kinase-like	31.1001	12.056	50.1442	4.15929	2.05634	0.000780312	0.0170743
contig_13560|asparagine	830.235	370.447	1290.02	3.48234	1.80006	0.000783139	0.0171195
contig_10545|auxin	301.288	101.966	500.611	4.9096	2.2956	0.000785773	0.017163
contig_9329|delta-12	7627.81	4582.87	10672.8	2.32884	1.21961	0.000787749	0.0171868
contig_1705|protein	2245.96	1195.26	3296.66	2.75813	1.46369	0.00078848	0.0171915
contig_8289|amino	405.786	204.907	606.664	2.96067	1.56593	0.000791444	0.0172304
contig_7498|precursor	337.075	191.881	482.27	2.51339	1.32963	0.000791662	0.0172304
contig_9448|PREDICTED:	27.913	9.45079	46.3752	4.90702	2.29485	0.000795172	0.0172984
contig_39299|udp-glucose	35.4544	12.7355	58.1732	4.5678	2.1915	0.000796357	0.0173159
contig_53924|unnamed	25.4842	9.673	41.2954	4.26914	2.09395	0.000819732	0.0177726
contig_25181|pectate	83.8077	43.4009	124.214	2.86202	1.51704	0.00082561	0.0178828
contig_6382|protein	218.704	89.5187	347.889	3.88621	1.95836	0.000828711	0.0179241
contig_15155|isp4-like	1591.69	442.218	2741.16	6.19866	2.63196	0.000831833	0.0179756
contig_6765|class	534.414	263.08	805.749	3.06275	1.61483	0.000833463	0.0179878
contig_14576|udp-d-glucuronic	1968.26	1199.05	2737.47	2.28304	1.19095	0.000843916	0.0182004
contig_9800|glycogen	227.996	135.296	320.695	2.37032	1.24508	0.000845038	0.0182159
contig_44448|myb	7.95124	0.990522	14.9119	15.0546	3.91214	0.000846365	0.0182183
contig_9543|integral	968.492	257.412	1679.57	6.52483	2.70594	0.00086328	0.0184939
contig_29747|transcription	289.903	176.676	403.13	2.28175	1.19014	0.00087198	0.0186361
contig_11849|farnesylcysteine	187.214	103.058	271.369	2.63316	1.3968	0.000876162	0.0187075
contig_20528|transcription	13.8388	4.24362	23.434	5.52216	2.46523	0.000876924	0.0187149
contig_76197|wrky	20.5519	7.01851	34.0853	4.85648	2.27991	0.000877566	0.0187197
contig_3657|sodium	621.179	135.449	1106.91	8.17215	3.03072	0.000878171	0.0187238
contig_243|6-phosphogluconate	3887.72	2350.8	5424.63	2.30757	1.20637	0.000880264	0.0187595
contig_29185|dna	477.007	274.783	679.231	2.47188	1.30561	0.000882179	0.0187914
contig_9823|thylakoid	342.459	185.612	499.306	2.69005	1.42763	0.000887849	0.0188943
contig_37625|phosphorylase	24.0288	8.72802	39.3295	4.50612	2.17189	0.000891757	0.0189416
contig_200|major	2451.69	1430.36	3473.03	2.42807	1.27981	0.000898856	0.0190564
contig_8508|protein	219.646	117.127	322.164	2.75055	1.45972	0.000899526	0.0190616
contig_12974|beta-ketoacyl-acp	132.072	72.4164	191.728	2.64758	1.40467	0.00090142	0.0190748
contig_84480|g-type	31.5758	12.6801	50.4714	3.98037	1.9929	0.000904707	0.0191218
contig_26410|protein	41.059	17.3903	64.7276	3.72204	1.8961	0.000904917	0.0191218
contig_126001|zinc	51.7413	23.3475	80.1351	3.43227	1.77916	0.000904481	0.0191218
contig_2168|protein	1990.38	1195.73	2785.03	2.32915	1.2198	0.000910372	0.019219
contig_9359|hydroxycinnamoyl	124.55	15.2661	233.834	15.3172	3.93708	0.000911407	0.0192319
contig_20189|glucan	103.903	57.8631	149.943	2.59135	1.3737	0.000911882	0.0192329
contig_29780|mitochondrial	55.1872	27.9459	82.4285	2.94957	1.5605	0.00092484	0.0194788
contig_21378|wd-repeat	297.468	182.629	412.306	2.25761	1.1748	0.000926934	0.0194955
contig_22362|cbl-interacting	19.8576	7.43203	32.2832	4.34379	2.11895	0.000929182	0.0195337
contig_34714|protein	22.3045	7.90256	36.7065	4.64489	2.21564	0.000931168	0.0195571
contig_74427|protein	17.3174	5.79344	28.8413	4.97827	2.31564	0.000940211	0.0197194
contig_29353|probable	480.025	300.784	659.266	2.19182	1.13213	0.000943459	0.0197599
contig_21719|cytochrome	86.0666	44.6427	127.49	2.8558	1.51389	0.000944968	0.0197731
contig_11349|strubbelig-receptor	393.39	219.794	566.985	2.57963	1.36716	0.000945824	0.0197818
contig_21726|low	172.107	99.2309	244.983	2.46882	1.30382	0.000947701	0.0197915
contig_20649|ap2	401.167	243.531	558.802	2.29458	1.19823	0.000948044	0.0197915
contig_5108|c-4	691.036	423.913	958.159	2.26027	1.1765	0.000947883	0.0197915
contig_28991|oligopeptide	590.939	372.016	809.861	2.17695	1.12231	0.000954662	0.0199019
contig_2772|adenylate	296.512	163.674	429.35	2.6232	1.39133	0.000960656	0.0199713
contig_44114|cytochrome	84.9954	47.4141	122.577	2.58524	1.3703	0.000961746	0.019978
contig_4615|peroxisomal	148.918	90.3776	207.459	2.29547	1.19879	0.000961866	0.019978
contig_46533|serine	42.6422	21.3742	63.9102	2.99007	1.58018	0.000962602	0.0199841
contig_13760|auxin-induced	168.799	93.1022	244.496	2.6261	1.39292	0.00096803	0.0200782
contig_6456|protein	564.513	345.716	783.311	2.26577	1.18	0.0009698	0.0201057
contig_1280|chitinase-like	4563.83	2424.75	6702.91	2.76437	1.46695	0.000971334	0.020119
contig_17932|probable	62.4064	24.8543	99.9585	4.02178	2.00784	0.000972474	0.0201333
contig_62249|myb-related	23.8897	8.45026	39.3292	4.6542	2.21853	0.000973997	0.0201555
contig_7683|cytochrome	55.1999	25.3486	85.0511	3.35526	1.74642	0.000980485	0.0202526
contig_9474|s-adenosyl-l-methionine-dependent	123.738	70.6586	176.818	2.50242	1.32332	0.000983197	0.0202899
contig_12645|subtilase	330.401	192.622	468.179	2.43056	1.28129	0.000983062	0.0202899
contig_22221|protein	48.4584	10.3959	86.5208	8.32258	3.05703	0.000985223	0.0203131
contig_94329|receptor-like	16.0345	4.70269	27.3664	5.8193	2.54085	0.000985187	0.0203131
contig_53293|uncharacterized	475.215	177.1	773.33	4.36663	2.12652	0.000987991	0.0203515
contig_51285|leucine-rich	119.933	65.3443	174.522	2.67081	1.41728	0.000988535	0.0203534
contig_26903|at4g22720-like	49.3832	26.4979	72.2685	2.72732	1.44749	0.000989842	0.020371
contig_24112|sugar	210.673	118.026	303.32	2.56993	1.36173	0.000990694	0.0203792
contig_34887|probable	24.5322	10.8818	38.1825	3.50883	1.81099	0.000992999	0.0204173
contig_1127|atp	523.76	153.796	893.724	5.8111	2.53881	0.00100921	0.0207033
contig_61829|glycoprotease	60.4795	31.4845	89.4745	2.84186	1.50683	0.0010123	0.0207478
contig_31225|protein	22.1974	7.52457	36.8703	4.89998	2.29278	0.00101501	0.0207844
contig_9632|40s	645.061	360.791	929.332	2.57581	1.36503	0.00101494	0.0207844
contig_17411|nicotiana	869.906	558.284	1181.53	2.11636	1.08158	0.00101794	0.0208158
contig_6897|membrane	1041.01	624.08	1457.95	2.33616	1.22414	0.00101851	0.0208162
contig_2922|fatty	810.092	516.823	1103.36	2.13489	1.09416	0.0010215	0.020832
contig_25677|non-specific	1444.99	503.956	2386.03	4.73461	2.24324	0.0010233	0.0208497
contig_15207|cytochrome	266.01	91.0564	440.964	4.84276	2.27583	0.0010309	0.0209856
contig_58505|protein	19.0591	6.32736	31.7908	5.02434	2.32894	0.00103304	0.0210177
contig_8594|protein	849.979	520.902	1179.06	2.26349	1.17855	0.00103341	0.0210177
contig_2283|sorbitol	4534.38	2146.01	6922.75	3.22587	1.68969	0.00103408	0.0210218
contig_56764|homoserine	34.6748	16.5826	52.7669	3.18207	1.66997	0.00103507	0.021031
contig_5155|transcription	169.575	91.2153	247.934	2.71812	1.44261	0.001036	0.0210323
contig_56309|dead-box	17.4277	5.85059	29.0047	4.95757	2.30963	0.00103963	0.0210399
contig_7567|receptor-like	167.638	71.6138	263.663	3.68173	1.88039	0.00103762	0.0210399
contig_38199|receptor-like	31.9689	14.1197	49.8181	3.52828	1.81896	0.00103775	0.0210399
contig_8550|protein	760.524	437.391	1083.66	2.47755	1.30891	0.00103965	0.0210399
contig_27894|abc	714.465	437.667	991.263	2.26488	1.17943	0.00103873	0.0210399
contig_3241|phospholipase	90.4402	36.8414	144.039	3.90971	1.96706	0.00104022	0.021042
contig_17143|acid	29.4525	11.5476	47.3575	4.10107	2.036	0.00104136	0.0210462
contig_22238|pathogenesis-related	798.156	408.547	1187.77	2.90729	1.53968	0.00104498	0.0211099
contig_8194|plasma	2152.65	1113.67	3191.63	2.86586	1.51897	0.00104707	0.0211331
contig_7794|nuclear	1540.41	981.924	2098.9	2.13753	1.09595	0.00104795	0.0211414
contig_15755|protein	502.15	285.246	719.054	2.52082	1.33389	0.00105279	0.0212295
contig_67336|zinc	25.9451	9.1198	42.7703	4.68983	2.22954	0.00105567	0.0212685
contig_1647|calmodulin	493.129	291.447	694.811	2.38401	1.25339	0.00105527	0.0212685
contig_22883|uncharacterized	69.7249	35.2284	104.221	2.95844	1.56484	0.00105943	0.0213347
contig_5486|hydroxymethylglutaryl-	578.488	337.783	819.193	2.42521	1.27811	0.00106217	0.0213707
contig_1572|probable	5516.49	3434.26	7598.73	2.21262	1.14576	0.00106375	0.0213835
contig_11855|26s	973.516	617.197	1329.84	2.15464	1.10744	0.00106891	0.0214584
contig_51502|multiple	42.2983	20.6867	63.9099	3.08942	1.62734	0.00107014	0.0214735
contig_111312|lob	25.1542	8.84986	41.4585	4.68465	2.22794	0.00107172	0.0214956
contig_37036|leucoanthocyanidin	670.735	206.954	1134.52	5.48197	2.4547	0.00107449	0.0215416
contig_76533|probable	15.9667	4.40332	27.5302	6.25214	2.64435	0.00108038	0.0216403
contig_15331|ribosomal	332.448	206.049	458.846	2.22688	1.15503	0.00108597	0.0217233
contig_20480|protein	49.1914	24.8032	73.5796	2.96653	1.56878	0.00109056	0.021786
contig_49541|protein	16.0719	4.61393	27.5298	5.96668	2.57693	0.00109531	0.0218519
contig_81894|protein	23.4911	9.12762	37.8546	4.14726	2.05216	0.00109664	0.0218687
contig_13196|40s	1214.8	777.75	1651.85	2.12388	1.0867	0.001098	0.021886
contig_137129|defective	5.36505	0.242228	10.4879	43.2976	5.43622	0.00110107	0.0219376
contig_9301|ankyrin	223.292	127.692	318.891	2.49735	1.3204	0.00110634	0.0220133
contig_90887|receptor-like	17.7465	5.99636	29.4967	4.9191	2.29839	0.00110693	0.0220153
contig_6672|PREDICTED:	35.3696	14.5315	56.2077	3.868	1.95159	0.00111032	0.0220534
contig_6231|lysine	1039.28	623.712	1454.85	2.33257	1.22192	0.0011206	0.0222479
contig_9455|protein	28.0614	11.0578	45.0651	4.07543	2.02695	0.00112385	0.0222829
contig_8011|40s	756.919	482.581	1031.26	2.13696	1.09556	0.00113677	0.0224895
contig_17008|cytochrome	70.698	33.2433	108.153	3.25336	1.70193	0.00114228	0.0225884
contig_52827|gras	21.7113	7.53458	35.8881	4.76311	2.2519	0.00114957	0.0227028
contig_50587|plac8	97.892	42.8885	152.896	3.56495	1.83388	0.00114943	0.0227028
contig_22139|orcinol	16.8345	5.319	28.35	5.32996	2.41412	0.00115569	0.0227724
contig_2909|protein	3566.16	1324.4	5807.91	4.38531	2.13268	0.00116121	0.0228624
contig_76507|protein	22.4931	8.11563	36.8706	4.54316	2.1837	0.00116925	0.0229904
contig_1229|at4g12290	9398.66	4499.58	14297.7	3.17758	1.66793	0.00117572	0.0230874
contig_30295|receptor-like	22.9997	9.12908	36.8703	4.03877	2.01392	0.00118033	0.0231307
contig_13846|pdi-like	123.35	69.716	176.984	2.53865	1.34406	0.00118014	0.0231307
contig_158|clathrin	1323.13	806.488	1839.78	2.28122	1.18981	0.00117919	0.0231307
contig_24145|beta-amyrin	2102.06	1315.53	2888.59	2.19577	1.13473	0.0011837	0.0231834
contig_8172|nbs-lrr	401.322	256.128	546.517	2.13376	1.0934	0.00118489	0.0231965
contig_65924|transcription	7.00339	0.242228	13.7646	56.8249	5.82845	0.00118684	0.0232247
contig_11729|flavonoid	54.5321	17.1351	91.9292	5.36498	2.42357	0.00119173	0.0232605
contig_68845|upf0481	44.9003	18.8462	70.9545	3.76493	1.91262	0.00119022	0.0232605
contig_57719|protein	271.038	168.936	373.141	2.20877	1.14324	0.0011922	0.0232605
contig_73547|rna	107.704	60.8763	154.532	2.53846	1.34395	0.00119771	0.023336
contig_59740|lactosylceramide	13.9884	4.05085	23.926	5.9064	2.56228	0.00120064	0.0233829
contig_65673|at5g10210-like	45.6827	18.9325	72.4329	3.82586	1.93578	0.00120209	0.023401
contig_17901|plastid	633.358	393.28	873.437	2.2209	1.15115	0.00120412	0.0234101
contig_123604|predicted	9.45494	1.21114	17.6987	14.6133	3.86921	0.00120589	0.0234138
contig_78530|predicted	145.654	84.5029	206.806	2.44732	1.29121	0.00120639	0.0234138
contig_66115|gdsl	11.5583	2.63288	20.4838	7.77998	2.95977	0.00120989	0.0234716
contig_2971|atp	1227.12	736.397	1717.85	2.33278	1.22205	0.00121269	0.0235056
contig_22422|crt	186.133	101.879	270.386	2.65398	1.40816	0.00121424	0.0235255
contig_852|cytochrome	483.538	150.86	816.216	5.41042	2.43574	0.0012242	0.023688
contig_7715|dna	439.632	266.545	612.719	2.29874	1.20085	0.00123379	0.0238427
contig_81013|saur	18.3585	5.09069	31.6263	6.21258	2.63519	0.00123458	0.0238478
contig_2940|calmodulin	219.344	128.154	310.535	2.42314	1.27688	0.00123616	0.0238679
contig_5969|ferrochelatase-	1492.37	702.569	2282.17	3.24833	1.6997	0.00123687	0.0238714
contig_11068|mac	1647.34	998.839	2295.84	2.29851	1.2007	0.00123862	0.0238949
contig_73208|mitochondrial	15.6942	4.5137	26.8748	5.95404	2.57387	0.00124036	0.023908
contig_97053|60s	6.64565	0.673451	12.6179	18.7361	4.22775	0.00124265	0.023942
contig_12357|metal-nicotianamine	390.384	128.09	652.677	5.09547	2.34921	0.00124357	0.0239495
contig_21441|receptor	247.593	150.397	344.788	2.29253	1.19694	0.00124931	0.0240393
contig_34629|unnamed	19.2183	7.62872	30.8079	4.03841	2.01379	0.00125409	0.024064
contig_16459|cysteine-rich	34.9449	16.1399	53.7499	3.33025	1.73563	0.00125433	0.024064
contig_8429|leucoanthocyanidin	55.8319	28.5817	83.0821	2.90683	1.53945	0.00125354	0.024064
contig_20133|peptidyl	65.2367	34.1159	96.3575	2.82441	1.49795	0.00125189	0.024064
contig_16396|zf-hd	118.046	70.7439	165.348	2.33728	1.22483	0.00125415	0.024064
contig_17946|galactoside	765.649	464.005	1067.29	2.30018	1.20174	0.00127101	0.0243143
contig_7845|ap2	1402.48	893.384	1911.57	2.1397	1.09741	0.00127171	0.0243143
contig_201|general	877.232	532.147	1222.32	2.29695	1.19972	0.00127238	0.0243169
contig_4817|receptor	38.9966	17.8535	60.1398	3.36852	1.75212	0.00127425	0.0243422
contig_3208|probable	184.549	98.5458	270.552	2.74544	1.45704	0.00127846	0.0244019
contig_16914|ankyrin	49.7218	24.5549	74.8887	3.04985	1.60874	0.00127926	0.0244069
contig_140|protein	627.173	372.401	881.945	2.36826	1.24383	0.00129228	0.024624
contig_82905|retinol	50.5077	19.4055	81.61	4.20552	2.07228	0.0012939	0.0246274
contig_56068|nodulin-like	55.0791	29.2057	80.9525	2.77181	1.47083	0.00129548	0.0246431
contig_74833|3-ketoacyl-	15.0203	1.52821	28.5124	18.6574	4.22168	0.00129874	0.0246843
contig_23530|peptidyl-prolycis-trans	86.305	42.8245	129.786	3.03064	1.59962	0.00130048	0.0247069
contig_13740|protein	21.7078	8.01918	35.3964	4.41397	2.14208	0.00130428	0.0247582
contig_17234|oligopeptide	1526.68	617.341	2436.01	3.94597	1.98038	0.00130484	0.0247583
contig_1476|inositol	1884.06	997.296	2770.83	2.77834	1.47423	0.00130861	0.024809
contig_8381|alphavirus	551.471	324.888	778.053	2.39483	1.25993	0.00131013	0.0248274
contig_25038|f-box	490.837	318.805	662.869	2.07923	1.05605	0.00131826	0.0249604
contig_4623|2-hydroxyacyl-	372.283	226.734	517.831	2.28387	1.19148	0.00132295	0.0250386
contig_2865|potassium	721.574	453.205	989.943	2.18432	1.12718	0.00132754	0.0251044
contig_58158|probable	20.8441	7.7668	33.9215	4.3675	2.12681	0.00133403	0.025206
contig_70161|cxe	15.3672	5.49799	25.2364	4.59012	2.19853	0.00133579	0.0252285
contig_55325|stomatin-like	116.221	64.4705	167.971	2.6054	1.3815	0.00134264	0.0253473
contig_75479|gh3	614.453	174.197	1054.71	6.05471	2.59806	0.00134473	0.0253662
contig_10994|myb-like	237.139	143.42	330.858	2.30692	1.20597	0.00134726	0.0253814
contig_60327|epidermal	12.8089	3.49533	22.1225	6.32915	2.66201	0.00135158	0.0254307
contig_24082|copine	164.331	101.205	227.457	2.24749	1.16832	0.00136235	0.0256119
contig_28088|syringolide-induced	756.856	480.496	1033.22	2.15031	1.10454	0.00136178	0.0256119
contig_8148|multidrug	742.155	468.318	1015.99	2.16945	1.11733	0.00136542	0.025659
contig_6506|mate	189.723	36.3143	343.132	9.44897	3.24016	0.00137716	0.0257934
contig_17342|probable	489.112	253.898	724.326	2.85282	1.51239	0.00139012	0.0260021
contig_28945|serine	15.3523	4.64946	26.0552	5.60392	2.48644	0.0013919	0.0260046
contig_53731|dna	162.879	102.893	222.866	2.166	1.11504	0.00140953	0.0262574
contig_12419|nodulation	702.068	420.909	983.226	2.33596	1.22402	0.0014133	0.026295
contig_2930|porin	305.853	182.367	429.339	2.35425	1.23527	0.00141707	0.0263435
contig_85092|platz	123.344	71.1796	175.507	2.4657	1.302	0.00142187	0.0264217
contig_12218|white-brown-complex	610.496	279.2	941.792	3.37318	1.75411	0.00142665	0.0264669
contig_16464|vacuolar	87.392	47.7825	127.002	2.65791	1.41029	0.00142608	0.0264669
contig_63237|pi-plc	5.13185	0.431223	9.83247	22.8013	4.51105	0.00143574	0.0266246
contig_17262|carboxyl-terminal	51.7402	20.2363	83.2441	4.11361	2.0404	0.00143638	0.0266254
contig_64369|sigma	358.159	215.849	500.468	2.3186	1.21325	0.00143852	0.0266431
contig_28951|gdsl	194.257	108.623	279.891	2.57672	1.36553	0.00144651	0.026736
contig_27792|molybdenum	17.8335	5.67929	29.9877	5.28018	2.40059	0.00145602	0.0268897
contig_68413|rrna-processing	72.3325	31.7547	112.91	3.5557	1.83013	0.00146283	0.0269823
contig_13696|protein	278.224	174.46	381.988	2.18955	1.13063	0.0014657	0.027013
contig_34900|probable	226.746	117.383	336.108	2.86333	1.5177	0.00146841	0.027052
contig_17977|nac	150.401	84.1681	216.635	2.57383	1.36392	0.00147142	0.0270955
contig_20473|cytochrome	565.635	339.608	791.662	2.33111	1.22101	0.00148151	0.0272152
contig_7228|vacuolar-processing	3835.67	2528.96	5142.37	2.03339	1.02389	0.00149266	0.0273977
contig_5674|aspartic	266.482	157.37	375.593	2.38668	1.25501	0.00149901	0.0274511
contig_16727|glutathione	442.55	274.35	610.751	2.22618	1.15457	0.00149923	0.0274511
contig_21488|beta-galactosidase	194.663	121.556	267.77	2.20284	1.13937	0.00151087	0.0276081
contig_45516|probable	263.542	172.135	354.95	2.06205	1.04408	0.00151318	0.027639
contig_11859|60s	869.829	460.944	1278.71	2.77412	1.47203	0.00152814	0.0278783
contig_9408|probable	594.738	376.992	812.484	2.15518	1.10781	0.00153028	0.0278948
contig_2095|osmotin-like	413.886	202.592	625.181	3.08591	1.62569	0.00153341	0.0279178
contig_203070|conserved	38.0385	12.0051	64.0719	5.33707	2.41605	0.00154299	0.0280355
contig_143563|vacuolar-sorting	8.92029	1.45337	16.3872	11.2754	3.4951	0.00154567	0.0280616
contig_28561|anthranilate	16.43	5.3306	27.5295	5.16442	2.36861	0.00154927	0.0280816
contig_12129|40s	1647.63	1009.71	2285.55	2.26358	1.17861	0.00156756	0.0283333
contig_12628|bzip	85.2131	49.4877	120.938	2.44381	1.28913	0.00158275	0.028539
contig_12373|probable	379.707	229.619	529.794	2.30727	1.20619	0.00158585	0.0285834
contig_23195|af485267_1class	129.028	74.6854	183.371	2.45524	1.29587	0.0015926	0.0286707
contig_29184|zinc	60.8283	32.3455	89.3111	2.76116	1.46527	0.00160143	0.028795
contig_21827|e3	253.418	150.255	356.582	2.37318	1.24682	0.00160535	0.0288539
contig_27926|protein	54.296	21.0871	87.5048	4.14968	2.053	0.00160641	0.0288615
contig_31129|probable	15.034	5.32291	24.7451	4.64879	2.21686	0.00161429	0.0289916
contig_9674|long-chain	42.9547	20.1984	65.7109	3.25327	1.70189	0.00161786	0.0290324
contig_45927|nitrate	194.632	29.5526	359.712	12.1719	3.60548	0.00161902	0.0290416
contig_7069|phospholipase	883.324	572.669	1193.98	2.08494	1.06	0.00161977	0.0290434
contig_68821|nucleotide	108.061	62.4113	153.711	2.46287	1.30034	0.00162532	0.0291199
contig_9299|adenylate	187.875	108.64	267.11	2.45868	1.29788	0.00163434	0.0292699
contig_12265|beta-ketoacyl-coa	266.009	159.212	372.806	2.34156	1.22747	0.00163796	0.0293229
contig_2574|protein	177.565	101.134	253.997	2.51149	1.32854	0.00164451	0.0294285
contig_9158|conserved	595.987	361.971	830.003	2.29301	1.19724	0.00164551	0.0294346
contig_2385|protein	1295.16	591.48	1998.85	3.3794	1.75677	0.00164867	0.0294613
contig_64314|auxin-induced	25.4531	11.7404	39.1658	3.336	1.73812	0.00164937	0.0294613
contig_14365|rna	57.505	27.8318	87.1783	3.13233	1.64724	0.00164938	0.0294613
contig_9648|60s	1710.38	1069.33	2351.43	2.19898	1.13684	0.00165027	0.0294613
contig_6276|60s	1938.76	1273.9	2603.62	2.04383	1.03127	0.00164987	0.0294613
contig_9698|protein	640.057	217.875	1062.24	4.87547	2.28554	0.00165287	0.0294959
contig_4991|set	121.752	63.4057	180.099	2.84042	1.5061	0.00165373	0.0294996
contig_6334|serine	95.8394	51.2408	140.438	2.74074	1.45457	0.00165557	0.0295208
contig_7972|60s	166.266	61.4801	271.051	4.40876	2.14037	0.00166299	0.0296061
contig_3094|40s	573.198	381.433	764.964	2.0055	1.00396	0.00167093	0.0297357
contig_85235|vacuolar	11.5232	1.9062	21.1402	11.0902	3.47122	0.0016818	0.0298979
contig_29553|ankyrin	35.948	14.3779	57.5182	4.00046	2.00017	0.00168204	0.0298979
contig_53427|upf0481	5.20111	0.242228	10.16	41.944	5.39039	0.00169292	0.0300793
contig_10848|prolyl-trna	526.491	335.546	717.437	2.13812	1.09634	0.00169891	0.0301738
contig_77137|wall-associated	81.5355	25.5791	137.492	5.37517	2.42631	0.00170456	0.0302504
contig_10139|pirin-like	430.56	226.437	634.683	2.80291	1.48692	0.00170415	0.0302504
contig_2405|40s	564.785	365.59	763.98	2.08972	1.06331	0.00170707	0.0302711
contig_8761|PREDICTED:	53.6112	28.8909	78.3316	2.71129	1.43898	0.00170933	0.0302992
contig_14816|l-aspartate	822.809	522.109	1123.51	2.15187	1.10559	0.00171259	0.0303371
contig_29282|ankyrin	10.3383	2.65072	18.0259	6.80038	2.76562	0.00171417	0.0303372
contig_63851|zinc	47.3802	24.2962	70.4643	2.90022	1.53616	0.00173039	0.0305521
contig_40287|gh3	117.607	67.8975	167.316	2.46424	1.30114	0.0017359	0.0306253
contig_17519|chlorophyllase	56.9313	6.52245	107.34	16.457	4.04063	0.00174672	0.030756
contig_4411|ankyrin	38.7519	16.7093	60.7945	3.63835	1.86329	0.00174995	0.0308007
contig_37561|protein	93.0535	49.4405	136.666	2.76426	1.46689	0.00175632	0.0308405
contig_5111|conserved	144.997	83.0264	206.968	2.4928	1.31777	0.00175424	0.0308405
contig_33883|alcohol	112.78	64.1488	161.412	2.51621	1.33125	0.00176075	0.0308821
contig_55532|probable	38.0381	12.4963	63.5799	5.08788	2.34707	0.0017655	0.0309412
contig_24392|atp	457.432	279.046	635.817	2.27854	1.18811	0.00176495	0.0309412
contig_6370|transmembrane	289.289	183.151	395.427	2.15902	1.11038	0.00176971	0.0309957
contig_1171|at4g17090	698.712	406.839	990.585	2.43483	1.28382	0.00181093	0.0316267
contig_23390|cytochrome	7.50405	0.915679	14.0924	15.3902	3.94394	0.00181397	0.0316552
contig_63606|leucoanthocyanidin	116.78	61.656	171.904	2.78812	1.47929	0.00181591	0.0316743
contig_9334|pectin	34.3837	16.0018	52.7655	3.29747	1.72136	0.00181792	0.0316872
contig_2424|probable	591.691	365.505	817.878	2.23766	1.16199	0.00182136	0.0317349
contig_91134|dnaj	28.9658	10.902	47.0296	4.31386	2.10898	0.00182405	0.0317529
contig_78356|protein	78.9459	40.5574	117.334	2.89304	1.53259	0.00182497	0.0317529
contig_6049|protein	137.052	76.3102	197.793	2.59196	1.37404	0.00183819	0.0319415
contig_23571|sterol	71.0342	40.4679	101.6	2.51064	1.32805	0.0018418	0.0319548
contig_8561|cytochrome	477.826	210.222	745.43	3.54592	1.82616	0.0018453	0.0319908
contig_52775|polygalacturonase	27.217	10.8448	43.5892	4.01935	2.00696	0.00184627	0.0319953
contig_59719|trichome	25.6659	10.6914	40.6404	3.80123	1.92647	0.00185497	0.0320967
contig_2071|probable	142.602	83.3159	201.889	2.42317	1.27689	0.00185855	0.0321216
contig_31769|protein	15.0939	4.46047	25.7274	5.76786	2.52804	0.00187737	0.0324168
contig_323935|histone	36.7051	18.6765	54.7338	2.93063	1.55121	0.00188256	0.0324742
contig_24883|nhp2-like	1368.46	750.928	1986	2.64473	1.40312	0.00188858	0.0325655
contig_6101|protein	898.346	537.853	1258.84	2.34049	1.22681	0.00189076	0.0325665
contig_7847|amino	309.11	203.784	414.437	2.03371	1.02412	0.00189076	0.0325665
contig_87299|receptor-like	35.6238	17.8256	53.422	2.99692	1.58348	0.00189337	0.0325982
contig_24470|retrotransposon	37.5787	19.9337	55.2237	2.77037	1.47008	0.00189642	0.0326257
contig_16|cystathionine	6501	3989.53	9012.47	2.25903	1.1757	0.00190425	0.0327354
contig_54175|transcription	14.5134	4.44654	24.5803	5.52796	2.46675	0.00190651	0.0327366
contig_51698|pentatricopeptide	93.3702	53.0207	133.72	2.52203	1.33459	0.00190557	0.0327366
contig_9475|1-deoxy-d-xylulose	775.164	479.748	1070.58	2.23155	1.15805	0.0019087	0.0327617
contig_14995|PREDICTED:	36.3066	16.0775	56.5356	3.51644	1.81411	0.00192253	0.032974
contig_3609|protein	20.2813	7.78841	32.7741	4.20806	2.07315	0.00192532	0.0330093
contig_10687|polyol	866.876	550.27	1183.48	2.15073	1.10483	0.00192997	0.0330764
contig_55223|h(\+)-transporting	110.655	65.1435	156.167	2.39728	1.2614	0.00193795	0.0331753
contig_20761|calcium-binding	23.063	8.43648	37.6895	4.46744	2.15945	0.00193892	0.0331791
contig_17834|protein	147.483	67.0266	227.938	3.40071	1.76584	0.00194015	0.0331875
contig_27130|tcp	617.438	378.961	855.916	2.25859	1.17542	0.0019429	0.033218
contig_48169|alpha	19.9584	6.81559	33.1013	4.8567	2.27998	0.00195127	0.0333272
contig_7756|40s	1409.42	884.465	1934.37	2.18705	1.12899	0.00195321	0.0333476
contig_22885|gdsl	86.7247	49.2353	124.214	2.52287	1.33506	0.00195917	0.0334113
contig_58709|protein	51.6359	28.3811	74.8908	2.63876	1.39986	0.00196436	0.0334492
contig_30603|protein	32.4839	13.3496	51.6181	3.86663	1.95108	0.00197281	0.0335804
contig_7611|protein	78.7619	43.1425	114.381	2.65125	1.40667	0.00198144	0.0337144
contig_5543|protein	46.2817	25.0469	67.5165	2.6956	1.43061	0.00198405	0.0337387
contig_9810|ribosomal	3017.91	1847.2	4188.62	2.26756	1.18114	0.00198655	0.0337503
contig_13764|clathrin	420.605	266.182	575.027	2.16028	1.11122	0.0019957	0.0338547
contig_7434|60s	1624.59	948.218	2300.96	2.42662	1.27895	0.00199804	0.0338816
contig_8022|14	16.2486	5.62215	26.8751	4.78022	2.25708	0.00199987	0.0338999
contig_17057|calcium	234.94	131	338.879	2.58685	1.3712	0.00200393	0.0339461
contig_14403|lysine	337.21	193.465	480.955	2.486	1.31383	0.00201901	0.0341086
contig_45004|sodium	56.6511	29.5644	83.7379	2.83239	1.50202	0.00202707	0.0342266
contig_7442|60s	932.731	614.452	1251.01	2.03598	1.02572	0.00202752	0.0342266
contig_8966|galactomannan	418.835	237.095	600.576	2.53306	1.34088	0.00202969	0.0342504
contig_8895|at5g51550	627.285	386.715	867.854	2.24417	1.16618	0.0020328	0.0342772
contig_21240|protein	11.0274	2.55427	19.5005	7.63448	2.93253	0.00203466	0.0342797
contig_13924|beta-	480.949	301.659	660.238	2.18869	1.13007	0.00203675	0.0342924
contig_133795|senescence-inducible	19.482	1.60305	37.3609	23.3061	4.54264	0.00204564	0.034365
contig_21799|clathrin	99.7486	60.0408	139.456	2.32269	1.2158	0.00204438	0.034365
contig_21728|protein	656.091	420.394	891.788	2.12131	1.08496	0.00204491	0.034365
contig_7822|6-	67.1883	35.2345	99.1422	2.81378	1.49251	0.00204786	0.0343894
contig_5136|gdsl	130.66	76.4718	184.849	2.41721	1.27335	0.0020493	0.0344007
contig_11925|myb	360.717	229.485	491.948	2.14371	1.10011	0.00206685	0.0346308
contig_27057|retrotransposon	17.69	5.88221	29.4978	5.01474	2.32618	0.00206905	0.0346547
contig_24586|protein	108.447	65.9662	150.927	2.28795	1.19405	0.00207106	0.0346625
contig_39712|peroxiredoxin	69.9056	35.2624	104.549	2.96488	1.56798	0.00207288	0.0346802
contig_54455|protein	36.393	14.4489	58.337	4.03746	2.01345	0.00207938	0.0347758
contig_31560|atp	52.4362	26.3784	78.4939	2.97569	1.57322	0.00208892	0.0348748
contig_27844|protein	295.482	183.416	407.548	2.22199	1.15185	0.00208917	0.0348748
contig_36429|purple	20.9726	8.6787	33.2664	3.83311	1.93852	0.00209504	0.034921
contig_7456|udp-glycosyltransferase-like	39.7426	20.8185	58.6666	2.818	1.49467	0.00209388	0.034921
contig_9015|ac010924_11	168.514	100.558	236.469	2.35156	1.23362	0.00209472	0.034921
contig_14951|ribosomal	116.475	68.5861	164.364	2.39647	1.26091	0.00209985	0.0349752
contig_28332|transmembrane	632.873	417.536	848.211	2.03147	1.02252	0.00210208	0.0349994
contig_13524|purple	162.816	33.1113	292.521	8.83447	3.14314	0.00210711	0.0350442
contig_72753|protein	32.9642	15.9471	49.9812	3.13418	1.64809	0.00211193	0.0351018
contig_23070|protein	74.0649	41.4493	106.681	2.57376	1.36388	0.00211291	0.0351018
contig_12816|protein	269.037	155.443	382.632	2.46156	1.29957	0.00211291	0.0351018
contig_27886|ammonium	59.0536	30.6006	87.5065	2.85964	1.51583	0.00211786	0.035171
contig_59581|mitochondrial	8.5858	2.0952	15.0764	7.1957	2.84714	0.00212002	0.0351809
contig_57549|glucose-methanol-choline	6.91809	0.726683	13.1095	18.0402	4.17314	0.00212699	0.0352705
contig_98814|hydroxycinnamoyl-	24.8958	9.48023	40.3114	4.25216	2.08819	0.00213291	0.0353297
contig_29715|protein	78.2319	44.8658	111.598	2.48738	1.31462	0.00213696	0.0353837
contig_15819|bet	2548.72	1517.11	3580.33	2.35997	1.23877	0.00214273	0.0354401
contig_16955|acyl	315.411	191.805	439.018	2.28888	1.19464	0.00214511	0.0354664
contig_2717|lung	3430.8	2185.04	4676.56	2.14026	1.09779	0.00214673	0.0354672
contig_7019|lysine	1540.66	958.987	2122.33	2.21309	1.14607	0.00214803	0.0354728
contig_12976|dihydrolipoamide	1105.53	701.467	1509.59	2.15205	1.10571	0.00214915	0.0354728
contig_11933|dolichyl-diphosphooligosaccharide--protein	820.751	515.373	1126.13	2.18508	1.12769	0.00215656	0.0355773
contig_20047|4-coumarate-coa	446	292.06	599.939	2.05416	1.03855	0.0021722	0.0358091
contig_52362|cysteine-rich	49.7935	25.8461	73.7409	2.85308	1.51252	0.00218252	0.0359265
contig_26164|binding	1152.6	698.751	1606.46	2.29904	1.20103	0.00218551	0.0359626
contig_54913|conserved	81.752	47.4825	116.021	2.44345	1.28892	0.00219027	0.0360199
contig_14076|24	728.731	465.388	992.075	2.13172	1.09201	0.00219059	0.0360199
contig_49143|cytochrome	53.4565	29.7296	77.1835	2.59618	1.37639	0.00219686	0.036109
contig_26550|lignan	14.6279	5.65782	23.5981	4.17088	2.06035	0.00219908	0.0361198
contig_80058|unnamed	86.2407	21.2229	151.259	7.12714	2.83332	0.0022006	0.0361233
contig_9279|heparanase-like	181.326	74.0834	288.569	3.89519	1.96169	0.0022009	0.0361233
contig_31253|protein	384.811	238.682	530.94	2.22447	1.15346	0.00220529	0.0361691
contig_50332|receptor-like	19.4228	7.70979	31.1358	4.03847	2.01381	0.00220813	0.0362024
contig_10766|nucleotide	728.257	448.058	1008.46	2.25073	1.17039	0.00221213	0.0362547
contig_62429|probable	79.3031	40.1301	118.476	2.9523	1.56184	0.00222891	0.0364899
contig_8465|riboflavin	1728.31	1080.83	2375.79	2.19811	1.13626	0.00222992	0.0364932
contig_24021|feronia	111.022	62.764	159.28	2.53776	1.34355	0.00223608	0.0365674
contig_38689|conserved	17.1838	6.34505	28.0225	4.41643	2.14288	0.00223969	0.0366131
contig_77750|predicted	20.2034	3.69825	36.7086	9.92595	3.31121	0.00224366	0.0366514
contig_56940|growth-regulating	31.2325	14.2869	48.178	3.37218	1.75368	0.00224486	0.0366576
contig_74648|zf-hd	10.6303	2.57965	18.681	7.24166	2.85632	0.00225425	0.0367756
contig_2415|high-affinity	89.398	36.2323	142.564	3.93471	1.97626	0.00225502	0.0367756
contig_12112|protein	66.0826	30.8907	101.275	3.27848	1.71303	0.00225617	0.0367756
contig_22379|serine-threonine	73.0646	38.6312	107.498	2.78267	1.47647	0.00225597	0.0367756
contig_76510|probable	40.4986	20.2009	60.7962	3.00958	1.58956	0.00227143	0.0369975
contig_23016|peptidylprolyl	136.159	85.3376	186.981	2.19107	1.13164	0.00229494	0.0373067
contig_26413|at1g05070	241.754	152.978	330.53	2.16064	1.11146	0.00229539	0.0373067
contig_127089|ac068924_29	50.5273	12.2334	88.8212	7.26057	2.86008	0.00229813	0.0373377
contig_14324|at4g18560	115.705	62.2964	169.113	2.71465	1.44076	0.00229921	0.0373382
contig_73576|upf0405	73.6895	42.0085	105.37	2.50831	1.32672	0.00230599	0.0374249
contig_10138|PREDICTED:	56.1871	31.5849	80.7894	2.55785	1.35493	0.0023105	0.0374846
contig_14642|udp-glycosyltransferase	97.9572	53.675	142.239	2.65001	1.406	0.00231681	0.0375679
contig_7298|oligopeptide	1376.21	883.282	1869.13	2.11612	1.08142	0.00232228	0.0376351
contig_2150|cytochrome	267.294	153.911	380.678	2.47337	1.30648	0.00232837	0.0377201
contig_7929|nitrate	3061.62	708.743	5414.5	7.63958	2.93349	0.00233712	0.0378346
contig_54227|calmodulin-binding	20.9316	8.76124	33.102	3.77823	1.91771	0.00234251	0.0378878
contig_12538|protein	79.0325	43.0298	115.035	2.67339	1.41867	0.00234249	0.0378878
contig_24048|cytochrome	189.418	123.689	255.148	2.06282	1.04462	0.00234293	0.0378878
contig_50979|squamosa	141.229	84.9908	197.467	2.3234	1.21623	0.00235668	0.0380418
contig_59157|skp1-like	101.609	60.6464	142.571	2.35086	1.23319	0.00236928	0.0381987
contig_11731|dirigent-like	178.5	48.7692	308.231	6.32019	2.65997	0.00238861	0.0384457
contig_38496|glucose-6-phosphate	293.042	194.424	391.66	2.01446	1.01039	0.00240472	0.0386281
contig_2977|zinc	4765.3	3122.54	6408.06	2.0522	1.03717	0.00240601	0.0386301
contig_20474|protein	34.3118	17.9881	50.6355	2.81495	1.49311	0.00240836	0.0386403
contig_31092|nitrate	231.946	95.0084	368.884	3.88265	1.95704	0.00241652	0.0387247
contig_18143|dna	205.673	129.321	282.026	2.18083	1.12487	0.00241706	0.0387247
contig_68455|hypothetical	26.7631	11.2482	42.278	3.75864	1.91021	0.00242081	0.0387433
contig_91554|protein	95.4203	54.8267	136.014	2.4808	1.3108	0.00242189	0.0387468
contig_425|udp-glucose	27.0769	11.0569	43.0968	3.89773	1.96264	0.00243824	0.0389392
contig_9766|probable	281.634	172.764	390.504	2.26034	1.17654	0.00245144	0.0391085
contig_7396|magnesium-protoporphyrin	213.466	129.338	297.595	2.30091	1.20221	0.00245241	0.0391099
contig_61831|strictosidine	7.92301	1.58913	14.2569	8.97151	3.16535	0.0024542	0.0391246
contig_34287|cytochrome	387.038	247.226	526.849	2.13104	1.09156	0.00245827	0.0391618
contig_86602|retrotransposon	9.63421	0.915679	18.3527	20.0428	4.32501	0.00247152	0.0393021
contig_74835|calcium-binding	15.5628	5.72497	25.4005	4.43679	2.14952	0.0024732	0.0393021
contig_5181|protein	7715.79	4296.6	11135	2.59158	1.37383	0.00247	0.0393021
contig_24050|pentatricopeptide	98.7897	58.4533	139.126	2.38012	1.25104	0.00247293	0.0393021
contig_27192|phototropic-responsive	27.7126	12.1624	43.2627	3.55707	1.83069	0.00248676	0.0394897
contig_10202|cytochrome	361.356	236.829	485.884	2.05162	1.03676	0.00249577	0.0396048
contig_9137|endo-	1296.57	799.109	1794.04	2.24505	1.16675	0.00250071	0.0396553
contig_29128|60s	191.023	122.469	259.577	2.11953	1.08375	0.00250308	0.0396788
contig_6259|protein	252.586	151.381	353.791	2.33708	1.22471	0.002504	0.0396795
contig_30997|probable	53.8706	24.1692	83.572	3.45779	1.78985	0.00251287	0.0397694
contig_8821|plastid-dividing	226.304	139.12	313.488	2.25337	1.17208	0.00251719	0.0398043
contig_9850|nad	133.926	75.4716	192.381	2.54905	1.34996	0.00253018	0.0399536
contig_13373|unnamed	628.843	348.018	909.667	2.61385	1.38618	0.00253735	0.0400387
contig_54315|udp-glycosyltransferase-like	18.7545	6.70143	30.8075	4.59715	2.20074	0.00253995	0.0400656
contig_92955|predicted	31.3586	14.2106	48.5066	3.4134	1.77121	0.00256063	0.0403071
contig_75290|indole-3-acetic	11.3988	2.64057	20.1569	7.63355	2.93235	0.00256169	0.0403097
contig_28842|major	408.878	267.637	550.118	2.05546	1.03946	0.00257191	0.0404422
contig_6230|lysine	254.007	150.45	357.564	2.37662	1.24891	0.00257291	0.0404437
contig_7646|proton-dependent	239.001	93.9009	384.102	4.09051	2.03228	0.00258654	0.0406014
contig_26370|protein	333.393	208.767	458.019	2.19392	1.13351	0.00259024	0.040631
contig_33046|metal	58.6343	32.0569	85.2117	2.65814	1.41042	0.00259559	0.0406724
contig_3436|cdk5	33.6523	16.9948	50.3098	2.9603	1.56575	0.002598	0.040696
contig_6071|loxc	44.3086	15.8607	72.7566	4.58723	2.19762	0.0026102	0.0408018
contig_67717|probable	19.9179	7.88095	31.9549	4.0547	2.0196	0.00261295	0.0408165
contig_6223|lysine	74.7769	44.3492	105.205	2.37218	1.24622	0.00261273	0.0408165
contig_22224|protein	645.342	336.604	954.081	2.83443	1.50306	0.00262192	0.0409279
contig_54919|aspartic	46.057	25.5825	66.5315	2.60066	1.37888	0.00262371	0.0409279
contig_21269|alba	570.206	375.449	764.963	2.03746	1.02677	0.00262372	0.0409279
contig_5854|hydroxycinnamoyl-coenzyme	168.038	93.0607	243.016	2.61137	1.3848	0.002634	0.041074
contig_21212|serine	23.0412	5.93544	40.147	6.76394	2.75786	0.00263769	0.0410745
contig_68977|omega-hydroxypalmitate	59.8649	29.9294	89.8003	3.0004	1.58515	0.0026371	0.0410745
contig_77449|high	87.4088	16.184	158.634	9.80188	3.29306	0.00264598	0.0411751
contig_28807|hpp	168.683	101.714	235.652	2.31682	1.21215	0.00264926	0.041212
contig_21748|subtilisin-like	1497.81	996.364	1999.26	2.00656	1.00472	0.00265294	0.0412276
contig_10501|hypothetical	326.408	211.83	440.986	2.08179	1.05782	0.00265457	0.0412376
contig_21750|inorganic	116.241	66.6456	165.836	2.48833	1.31518	0.00266241	0.0413164
contig_54694|protein	30.0301	13.848	46.2122	3.3371	1.73859	0.00266887	0.0413882
contig_55083|trehalose-phosphate	96.3596	60.8011	131.918	2.16966	1.11747	0.00267105	0.0414077
contig_58649|fasciclin-like	27.5149	12.4225	42.6073	3.42985	1.77814	0.00267518	0.0414432
contig_77278|zeatin	79.9211	43.9873	115.855	2.63382	1.39716	0.00267646	0.0414487
contig_8140|60s	871.993	564.932	1179.05	2.08707	1.06148	0.00268675	0.0415508
contig_2289|o-acyltransferase	321.415	189.079	453.751	2.39979	1.26291	0.00269033	0.041592
contig_73685|protein	21.3565	7.48135	35.2316	4.70926	2.2355	0.00269557	0.0416484
contig_64|isocitrate	442.739	280.627	604.851	2.15535	1.10792	0.00269613	0.0416484
contig_22849|transcription	251.194	164.318	338.071	2.05743	1.04084	0.00269676	0.0416484
contig_67269|pollen	7.33506	1.23275	13.4374	10.9003	3.4463	0.00269783	0.0416506
contig_28848|snare	184.019	115.673	252.364	2.1817	1.12546	0.00270074	0.0416812
contig_12625|oligosaccharyltransferase	720.191	478.283	962.099	2.01157	1.00832	0.00270524	0.0417364
contig_14198|60s	1836.66	1181.29	2492.03	2.10958	1.07696	0.00271252	0.0418343
contig_172|unnamed	43.8456	12.4772	75.2141	6.02813	2.59171	0.0027173	0.0418794
contig_55482|subtilisin-like	12.1404	2.81419	21.4667	7.62802	2.93131	0.00271941	0.0418976
contig_5959|glutaredoxin	604.801	364.011	845.591	2.32298	1.21598	0.0027223	0.0419276
contig_28154|ring	61.1703	34.0135	88.3271	2.59682	1.37675	0.00272633	0.0419628
contig_9751|xanthine	725.222	448.052	1002.39	2.23722	1.16171	0.00272738	0.0419628
contig_5022|autoinhibited	281.431	178.746	384.116	2.14895	1.10363	0.00273307	0.0420218
contig_100834|myb	45.511	15.9664	75.0556	4.70084	2.23292	0.00273614	0.0420544
contig_25326|rho	360.432	190.728	530.136	2.77954	1.47484	0.00274597	0.0421479
contig_22902|udp-glycosyltransferase	110.133	62.4594	157.806	2.52653	1.33716	0.00274694	0.0421485
contig_1525|protein	4583.02	2854.43	6311.6	2.21116	1.1448	0.00275586	0.0422421
contig_546|purine	145.474	92.4985	198.45	2.14544	1.10127	0.0027741	0.0424639
contig_74488|high	62.2254	14.8169	109.634	7.39923	2.88738	0.0027779	0.0424931
contig_76040|lrr	9.09811	0.990522	17.2057	17.3703	4.11855	0.00278256	0.0425498
contig_21479|histone	98.7768	58.4261	139.127	2.38125	1.25172	0.00279048	0.042613
contig_9599|steroid	1164.65	765.952	1563.34	2.04104	1.0293	0.0027998	0.0427391
contig_10463|u6	139.49	87.4123	191.568	2.19155	1.13195	0.00280435	0.0427813
contig_9771|l-ascorbate	161.984	92.2583	231.709	2.51152	1.32856	0.00280626	0.0427959
contig_2695|40s	2626.16	1487.46	3764.86	2.53106	1.33974	0.00280915	0.0428255
contig_61226|heat	139.944	78.3222	201.566	2.57354	1.36376	0.00282033	0.0429654
contig_5437|protein	535.494	318.151	752.837	2.36629	1.24263	0.00282203	0.0429654
contig_66845|sigma	41.5101	20.7486	62.2715	3.00124	1.58556	0.00282465	0.042989
contig_24555|origin	562.195	358.768	765.621	2.13403	1.09358	0.00282645	0.0430018
contig_65038|nucleotide-diphospho-sugar	33.1861	14.9157	51.4565	3.44982	1.78652	0.00282916	0.0430285
contig_52735|ankyrin	23.9785	8.62925	39.3278	4.5575	2.18824	0.00283346	0.0430647
contig_200445|limonene	6.41227	0.862447	11.9621	13.87	3.79389	0.00283831	0.0430926
contig_37628|phosphorylase	9.08388	1.45337	16.7144	11.5005	3.52362	0.00283769	0.0430926
contig_10216|sterol	114.982	63.7995	166.164	2.60446	1.38099	0.00283913	0.0430926
contig_45867|s-adenosyl-l-methionine:salicylic	24.7842	1.06537	48.5031	45.5272	5.50866	0.00284151	0.043101
contig_61695|glycerol-3-phosphate	149.274	88.3025	210.246	2.38097	1.25155	0.00285596	0.0432606
contig_91232|nuclease	42.0746	20.4035	63.7457	3.12425	1.64351	0.00285935	0.0432683
contig_29572|protein	38.2117	19.2334	57.1899	2.97346	1.57214	0.00285801	0.0432683
contig_26190|dolichyl-diphosphooligosaccharide--protein	93.8515	53.9864	133.717	2.47686	1.30851	0.00287692	0.043433
contig_26252|cytochrome	136.297	81.5228	191.072	2.34379	1.22884	0.00287688	0.043433
contig_8877|multidrug	811.297	506.79	1115.8	2.2017	1.13862	0.00287351	0.043433
contig_13219|nicotinate	805.759	526.846	1084.67	2.0588	1.04181	0.002877	0.043433
contig_5639|probable	1036.86	681.792	1391.94	2.04159	1.02969	0.00287322	0.043433
contig_9339|beta-	656.506	403.201	909.81	2.25647	1.17407	0.00287823	0.043437
contig_26430|sec14	218.559	139.198	297.921	2.14027	1.09779	0.00288521	0.0434986
contig_13890|transmembrane	616.664	403.969	829.358	2.05302	1.03775	0.00288798	0.0435112
contig_75721|zinc	5.52359	0.559299	10.4879	18.7518	4.22896	0.00288975	0.0435233
contig_5649|plasma	3871.52	2532.81	5210.22	2.05709	1.04061	0.00289268	0.0435528
contig_5399|auxin-induced	43.951	23.1723	64.7297	2.79341	1.48203	0.00291345	0.0438362
contig_45370|vesicle	133.31	80.9515	185.668	2.29357	1.19759	0.00291944	0.043897
contig_4508|atp	570.074	161.055	979.093	6.07925	2.60389	0.00292203	0.0439212
contig_82149|protein	9.99483	2.78257	17.2071	6.18388	2.62851	0.00294051	0.0441105
contig_3981|ap2	190.343	113.906	266.781	2.34212	1.22781	0.00294049	0.0441105
contig_10140|hexose	929.303	634.96	1223.65	1.92712	0.946448	0.00294722	0.044167
contig_46293|nitrate	70.3013	17.3671	123.235	7.09589	2.82698	0.00296183	0.0443564
contig_33478|60s	140.123	85.4036	194.842	2.28142	1.18993	0.00296904	0.0444496
contig_6725|alpha	178.755	92.8655	264.645	2.84977	1.51085	0.00298074	0.0445655
contig_77448|high	60.2645	12.8614	107.668	8.37138	3.06546	0.00299645	0.0447408
contig_9967|nac	155.169	96.9779	213.361	2.2001	1.13757	0.00300676	0.044865
contig_29343|transmembrane	632.882	381.991	883.773	2.3136	1.21014	0.00301538	0.0449788
contig_5442|succinyl-	1252.4	817.581	1687.22	2.06368	1.04522	0.00302866	0.0451469
contig_5577|f-box	151.362	85.7636	216.96	2.52975	1.33899	0.00303475	0.0452029
contig_21053|u3	153.003	95.9196	210.086	2.19023	1.13108	0.00303643	0.0452029
contig_28006|leucine	71.5973	39.3008	103.894	2.64356	1.40248	0.00305108	0.0453759
contig_2244|somatic	12.2227	3.46994	20.9754	6.04488	2.59571	0.00305254	0.0453826
contig_24611|cytochrome	23.6582	9.46239	37.8539	4.00046	2.00017	0.00306034	0.0454318
contig_31704|carboxypeptidase	47.93	25.2305	70.6294	2.79936	1.4851	0.00306737	0.0454978
contig_13259|gibberellic	540.675	370.632	710.718	1.91759	0.939292	0.00306734	0.0454978
contig_20275|aspartyl	469.796	280.335	659.258	2.35168	1.23369	0.00307044	0.0455283
contig_21635|wrky	412.654	250.614	574.694	2.29314	1.19733	0.00307644	0.0455606
contig_10658|polyadenylate-binding	2362.42	1317.88	3406.96	2.58519	1.37027	0.00308741	0.0456486
contig_29140|axonemal	289.865	192.335	387.395	2.01417	1.01018	0.00309068	0.0456779
contig_35284|protein	30.4658	12.9184	48.0132	3.71665	1.894	0.0030958	0.0457386
contig_20316|protein	36.9851	16.7803	57.1899	3.40817	1.769	0.00310671	0.0458696
contig_839|cytochrome	1149.77	742.763	1556.77	2.09592	1.06759	0.00311009	0.0458894
contig_343729|ap2	14.1269	4.65715	23.5967	5.06676	2.34106	0.0031203	0.0460186
contig_38504|glycosyl	61.0447	35.5648	86.5246	2.43287	1.28266	0.00312295	0.0460338
contig_70186|protein	45.581	24.7932	66.3688	2.67689	1.42056	0.00312928	0.0461121
contig_60414|long-chain-alcohol	81.9097	17.641	146.178	8.28629	3.05073	0.00313196	0.0461363
contig_7127|src2-like	83.0862	49.8242	116.348	2.33518	1.22353	0.00313781	0.0461974
contig_11357|pyrophosphate-dependent	1566.6	1031.71	2101.5	2.03691	1.02638	0.00315062	0.0463506
contig_988|transcription	282.042	51.5163	512.567	9.94962	3.31464	0.00316117	0.0464734
contig_52582|cinnamoyl	10.171	2.97157	17.3705	5.84557	2.54734	0.00316265	0.0464734
contig_11450|omega-hydroxypalmitate	914.678	214.47	1614.89	7.52965	2.91258	0.00316955	0.0465529
contig_24015|2-dehydro-3-deoxyphosphooctonate	210.045	127.744	292.346	2.28853	1.19442	0.0031706	0.0465532
contig_26764|protein	29.3637	13.0086	45.7188	3.51449	1.81332	0.00317466	0.0465824
contig_8041|protein	141.825	87.1646	196.485	2.25418	1.1726	0.0031745	0.0465824
contig_13499|poly	901.431	618.38	1184.48	1.91546	0.937691	0.00318579	0.0467305
contig_52658|cytochrome	179.594	116.492	242.696	2.08338	1.05892	0.0031908	0.0467887
contig_21304|mate	181.461	107.121	255.801	2.38797	1.25579	0.00320946	0.0470011
contig_11739|probable	691.669	431.886	951.452	2.20302	1.13948	0.00321731	0.0471007
contig_51247|serine-threonine	13.8169	3.87332	23.7604	6.13438	2.61692	0.00321869	0.0471056
contig_25706|non-imprinted	445.198	291.115	599.282	2.05857	1.04165	0.00322313	0.0471552
contig_16800|auxin	2920.68	1849.22	3992.15	2.15883	1.11025	0.00325077	0.0475132
contig_60243|u3	55.6301	29.9788	81.2814	2.7113	1.43898	0.00325586	0.0475566
contig_2001|unnamed	303.246	182.401	424.092	2.32505	1.21726	0.00326059	0.0475948
contig_53838|structural	190.42	120.939	259.902	2.14904	1.10369	0.00326911	0.0476728
contig_8709|zeatin	45.3387	20.7051	69.9723	3.37947	1.7568	0.00327631	0.0477469
contig_92120|dna	15.1991	4.83454	25.5636	5.2877	2.40264	0.00328403	0.0478089
contig_37480|protein	20.21	8.1371	32.2828	3.96736	1.98818	0.00328482	0.0478089
contig_6192|malate	427.258	282.765	571.752	2.02201	1.01579	0.00328345	0.0478089
contig_2329|mechanosensitive	137.906	81.3008	194.512	2.3925	1.25852	0.00328983	0.0478664
contig_17965|g-type	149.579	43.8554	255.302	5.82145	2.54138	0.00329161	0.0478664
contig_22377|anthranilate	31.7492	15.3207	48.1777	3.14462	1.65289	0.00329411	0.0478664
contig_5942|unknown	69.8728	41.0929	98.6526	2.40072	1.26347	0.00329515	0.0478664
contig_64047|cytochrome	266.525	173.676	359.375	2.06923	1.04909	0.00329436	0.0478664
contig_25718|70	89.4219	51.8454	126.998	2.44956	1.29252	0.00330161	0.0479448
contig_5896|leucoanthocyanidin	229.722	130.055	329.388	2.53269	1.34067	0.00331427	0.0480975
contig_89884|receptor-like	10.8228	2.96388	18.6817	6.30312	2.65607	0.0033216	0.0481107
contig_4304|sphingolipid	29.9944	14.1042	45.8846	3.25327	1.70189	0.00331687	0.0481107
contig_59250|dna	46.4428	27.1729	65.7127	2.41832	1.27401	0.00332013	0.0481107
contig_63607|leucoanthocyanidin	51.4944	30.72	72.2688	2.3525	1.2342	0.00332127	0.0481107
contig_2372|cytochrome	4034.15	2686.41	5381.88	2.00337	1.00243	0.00333921	0.0483036
contig_8420|lhc-related	82.4031	16.5086	148.298	8.98304	3.1672	0.00334195	0.0483278
contig_139264|aspartic	55.1579	5.5969	104.719	18.7102	4.22575	0.00336391	0.0485766
contig_56851|probable	12.4725	4.29686	20.6482	4.80543	2.26466	0.00336593	0.0485766
contig_10325|ribonuclease	485.495	324.018	646.971	1.99671	0.997626	0.00336672	0.0485766
contig_133182|immediate-early	56.1131	29.964	82.2622	2.74537	1.457	0.00337176	0.0486181
contig_28344|acyl-activating	455.066	295.118	615.015	2.08396	1.05933	0.00337167	0.0486181
contig_23928|low	29.3723	12.5342	46.2104	3.68675	1.88235	0.00337832	0.0486972
contig_2251|protein	1102.51	749.979	1455.03	1.9401	0.95613	0.00338145	0.0487267
contig_22771|transcription	35.8257	16.4277	55.2237	3.36163	1.74916	0.00338647	0.0487741
contig_10633|probable	143.855	83.5316	204.179	2.44433	1.28944	0.00338691	0.0487741
contig_20327|periodic	395.101	259.911	530.291	2.04028	1.02876	0.00340539	0.0489462
contig_34676|probable	77.005	39.789	114.221	2.87067	1.52139	0.00340705	0.0489545
contig_10881|rna-dependent	187.78	122.703	252.858	2.06073	1.04315	0.00340842	0.0489586
contig_9814|rac	359.642	176.557	542.728	3.07396	1.6201	0.00343261	0.0492274
contig_66721|myb-like	71.4229	40.4256	102.42	2.53355	1.34116	0.00345082	0.0494255
contig_15895|endo-	58.6059	30.0335	87.1783	2.90271	1.5374	0.00345852	0.0495201
contig_70017|triacylglycerol	14.1594	1.77044	26.5483	14.9953	3.90644	0.00347771	0.0496999
contig_55233|protein	124.496	75.4524	173.54	2.3	1.20163	0.0034772	0.0496999
contig_45975|chalcone	16.0185	5.65391	26.3831	4.66635	2.22229	0.00348422	0.0497455
contig_5990|protein	364.14	234.696	493.584	2.10308	1.0725	0.00348959	0.0498063
