# Supplementary material for: De novo assembly of Phlomis purpurea after challenging with Phytophthora cinnamomi
Source: BMC Genomics. 2017 Sep 6;18:700. doi: 10.1186/s12864-017-4042-6 (PMC5585901; doi:10.1186/s12864-017-4042-6)
Supplement: Supplementary file 11 — List of Phlomis purpurea unigenes up-regulated (fold increase > 4) at 24 h post-challenge with Phytophthora cinnamomi. (XLSX 162 kb) [file 12864_2017_4042_MOESM11_ESM.xlsx]

## Sheet: Sheet1
Table S6. List of Phlomis purpurea unigenes up-regulated (fold increase > 4) at 24 h post-challenge with Phytophthora cinnamomi
id	baseMean	baseMeanA	baseMeanB	foldChange	log2FoldChange	pval	padj
contig_217571|translationally	79.3159	0.516693	158.115	306.014	8.25745	0.000418124	0.0151033
contig_231043|subfamily	44.5699	0.516693	88.6231	171.52	7.42223	0.00148214	0.0387585
contig_245391|60s	38.4432	0.516693	76.3698	147.805	7.20755	0.00330191	0.0672383
contig_129482|cc-nbs-lrr	34.2864	0.516693	68.0561	131.715	7.04127	2.22515e-15	1.38666e-12
contig_230247|-epimerase	33.1524	0.516693	65.788	127.325	6.99237	0.00139519	0.0371387
contig_228451|protein	57.2395	1.03339	113.446	109.781	6.77848	0.00215241	0.0504209
contig_152496|ribosomal	142.33	2.58346	282.076	109.185	6.77063	0.000967825	0.028442
contig_229539|mitochondrial	27.4898	0.516693	54.4629	105.407	6.71982	0.00373453	0.0728815
contig_222770|atp	51.4891	1.03339	101.945	98.6512	6.62427	0.00250077	0.0558104
contig_235134|sugar	25.1192	0.516693	49.7217	96.2307	6.58843	0.010314	0.142054
contig_70928|seed	24.9229	0.516693	49.3291	95.4709	6.57699	3.60511e-11	1.10813e-08
contig_231518|expressed	23.2749	0.516693	46.0331	89.0919	6.47722	0.00400818	0.0763127
contig_232913|prohibitin-like	23.1859	0.516693	45.855	88.7472	6.47163	0.00434152	0.0804826
contig_229662|adenosine	23.0263	0.516693	45.5359	88.1295	6.46155	0.00731651	0.114542
contig_113694|ribosomal	112.07	2.58346	221.556	85.7592	6.42222	0.00177659	0.0439721
contig_134351|cysteine	44.62	1.03339	88.2067	85.357	6.41544	0.00321584	0.0663358
contig_156933|protein	153.573	3.61685	303.53	83.9211	6.39096	0.0021058	0.0498943
contig_230708|pyruvate	21.5138	0.516693	42.5109	82.275	6.36238	0.0032909	0.0671644
contig_229027|trifunctional	21.1326	0.516693	41.7486	80.7996	6.33628	0.000724134	0.0229244
contig_163385|protein	20.6598	0.516693	40.8028	78.9693	6.30322	0.00709035	0.112154
contig_113078|menthofuran	67.2725	1.71651	132.829	77.3828	6.27394	1.42788e-07	1.9218e-05
contig_230646|ppp1r13b	19.6654	0.516693	38.8142	75.1204	6.23113	0.00455443	0.0831335
contig_214805|cysteine	19.3415	0.516693	38.1662	73.8663	6.20685	0.00792391	0.120641
contig_342075|60s	18.6409	0.516693	36.7651	71.1546	6.15289	0.00443068	0.0818022
contig_234169|t-complex	18.2481	0.516693	35.9795	69.6343	6.12173	0.00410056	0.0773715
contig_228850|large	17.9482	0.516693	35.3798	68.4736	6.09748	0.00653271	0.106279
contig_218435|cysteine	17.9054	0.516693	35.2941	68.3076	6.09397	0.00965512	0.136732
contig_175633|dihydrolipoyl	70.8795	2.06677	139.692	67.5896	6.07873	0.00272267	0.0592684
contig_150380|amp-dependent	17.6044	0.516693	34.6922	67.1428	6.06916	0.00628198	0.103731
contig_232366|rab	17.4981	0.516693	34.4796	66.7313	6.06029	0.00630047	0.103886
contig_230369|vacuolar	17.1612	0.516693	33.8057	65.427	6.03182	0.00658558	0.106713
contig_230886|expressed	33.8979	1.03339	66.7624	64.6055	6.01358	0.00428847	0.0799288
contig_228563|heat	16.692	0.516693	32.8673	63.611	5.9912	0.00429348	0.0799465
contig_206416|atp	222.151	6.88344	437.418	63.5464	5.98974	0.00289089	0.0618882
contig_228900|cysteine	33.2925	1.03339	65.5516	63.4338	5.98718	0.00393848	0.075599
contig_223339|adenylate	16.6365	0.516693	32.7563	63.396	5.98632	0.00680695	0.108959
contig_210794|elongation	115.346	3.61685	227.076	62.7827	5.97229	0.00191751	0.0465481
contig_210154|protein	16.1818	0.516693	31.8469	61.636	5.9457	0.00519474	0.0908571
contig_234975|fatty	16.1795	0.516693	31.8423	61.6272	5.9455	0.0104881	0.143238
contig_235088|conserved	16.0996	0.516693	31.6825	61.3178	5.93823	0.00396239	0.0759297
contig_224336|trans-2-enoyl-	16.0758	0.516693	31.6348	61.2256	5.93606	0.0114974	0.151958
contig_223100|mitochondria-targeted	15.7687	0.516693	31.0208	60.0372	5.90778	0.00562124	0.0959195
contig_168310|calreticulin	31.5025	1.03339	61.9716	59.9695	5.90616	0.0106175	0.144618
contig_218925|bidirectional	77.8511	2.58346	153.119	59.2687	5.8892	0.0441561	0.344613
contig_229582|aps	15.5003	0.516693	30.4839	58.9981	5.8826	0.00424198	0.0793161
contig_140479|ribosomal	201.37	6.71701	396.024	58.9584	5.88162	0.00276444	0.0599141
contig_229971|protein	15.4704	0.516693	30.4241	58.8823	5.87976	0.0128039	0.163492
contig_238469|protein	15.449	0.516693	30.3814	58.7997	5.87774	0.0109734	0.147518
contig_231099|ribophorin	15.2329	0.516693	29.9491	57.963	5.85706	0.0110769	0.148609
contig_227931|eukaryotic	15.2192	0.516693	29.9216	57.9099	5.85574	0.00581682	0.0984079
contig_231785|p	30.1075	1.03339	59.1816	57.2696	5.8397	0.00500954	0.0885369
contig_228249|asparaginyl-trna	15.0383	0.516693	29.5598	57.2097	5.83819	0.00609846	0.1014
contig_144314|elongation	781.137	26.868	1535.41	57.1462	5.83659	0.00269375	0.0587474
contig_208205|nucleolar	14.6952	0.516693	28.8738	55.8819	5.80431	0.00550197	0.0947014
contig_227956|serine	43.8898	1.55008	86.2296	55.6292	5.79777	0.00482276	0.086207
contig_222384|eucarytic	29.1525	1.03339	57.2716	55.4213	5.79237	0.00638688	0.104703
contig_233028|sterol	28.9878	1.03339	56.9422	55.1026	5.78405	0.00714306	0.112713
contig_241946|flagellar	14.3583	0.516693	28.1999	54.5776	5.77024	0.00680496	0.108959
contig_171713|superoxide	14.3327	0.516693	28.1486	54.4785	5.76761	0.00645924	0.10551
contig_228962|dynein	14.1827	0.516693	27.8488	53.8981	5.75216	0.00876117	0.128238
contig_218000|40s	70.6369	2.58346	138.69	53.6839	5.74642	0.00330797	0.0673016
contig_152156|ec	46.6967	1.71651	91.6769	53.4088	5.73901	4.23234e-15	2.56717e-12
contig_236950|50s	13.946	0.516693	27.3753	52.9817	5.72742	0.0082676	0.123883
contig_232109|mitochondrial	13.6707	0.516693	26.8247	51.9161	5.69811	0.00472917	0.0848341
contig_178919|elongation	13.5377	0.516693	26.5587	51.4013	5.68373	0.0125347	0.161218
contig_165265|ribosomal	175.055	6.71701	343.393	51.1229	5.6759	0.00292904	0.0623235
contig_225107|nadh-ubiquinone	13.4152	0.516693	26.3137	50.9271	5.67036	0.0062507	0.103478
contig_229356|mu	13.3398	0.516693	26.163	50.6355	5.66208	0.00707121	0.112085
contig_220354|cathepsin	146.166	5.68362	286.648	50.434	5.65632	0.00397766	0.0759911
contig_236434|ribosome	53.0074	2.06677	103.948	50.2949	5.65234	0.0238175	0.238223
contig_176421|isoleucyl-trna	13.1153	0.516693	25.7139	49.7664	5.6371	0.0108118	0.146341
contig_229568|vacuolar	25.8421	1.03339	50.6509	49.0145	5.61514	0.00627919	0.103731
contig_232975|protein	25.662	1.03339	50.2906	48.6659	5.60484	0.0054434	0.0940847
contig_236448|inosine-5	12.8144	0.516693	25.1121	48.6015	5.60293	0.0129715	0.164959
contig_229130|drug	12.8083	0.516693	25.0999	48.5779	5.60223	0.00855828	0.126407
contig_234287|cytochrome	25.5805	1.03339	50.1277	48.5082	5.60016	0.00525489	0.0915571
contig_228214|cell	50.9878	2.06677	99.9088	48.3405	5.59516	0.00466739	0.0841574
contig_230278|26s	12.7286	0.516693	24.9406	48.2697	5.59304	0.015052	0.180576
contig_221694|60s	24.8107	1.03339	48.5881	47.0183	5.55515	0.00896806	0.130004
contig_200213|serine	24.7506	1.03339	48.4678	46.902	5.55158	0.00607373	0.101285
contig_224704|alanine	36.935	1.55008	72.32	46.6557	5.54398	0.00732422	0.114542
contig_231751|alanyl-trna	12.16	0.516693	23.8033	46.0686	5.52571	0.00654472	0.106305
contig_179167|hydroxysteroid	24.1202	1.03339	47.2071	45.682	5.51355	2.96267e-07	3.48263e-05
contig_231047|vacuolar	12.0529	0.516693	23.5892	45.6542	5.51268	0.00844506	0.125586
contig_95716|tyrosine	23.8001	1.03339	46.5668	45.0623	5.49385	5.11295e-09	1.04304e-06
contig_230939|protein	11.7348	0.516693	22.9528	44.4226	5.47322	0.0053478	0.0928203
contig_161885|retroelement	35.1774	1.55008	68.8046	44.3878	5.47209	3.345e-13	1.47739e-10
contig_231584|protein	62.1803	2.7499	121.611	44.2237	5.46675	0.00793308	0.1207
contig_135704|60s	189.961	8.43352	371.488	44.0489	5.46104	0.00392095	0.0753792
contig_223873|ribosomal	208.692	9.30047	408.083	43.8776	5.45541	0.00404845	0.0767961
contig_230520|myosin	11.4717	0.516693	22.4266	43.4042	5.43976	0.0145091	0.176484
contig_228482|glycoprotein	11.4219	0.516693	22.3272	43.2117	5.43335	0.0117819	0.154372
contig_128390|retrotransposon	11.3835	0.516693	22.2503	43.063	5.42838	0.00337672	0.0683273
contig_257128|nucleolysin	11.3405	0.516693	22.1643	42.8964	5.42278	0.0156978	0.185198
contig_235146|20s	11.1982	0.516693	21.8796	42.3455	5.40414	0.00895501	0.129905
contig_223561|dynein	22.3956	1.03339	43.7577	42.344	5.40409	0.00762348	0.117801
contig_156109|protein	11.1733	0.516693	21.8299	42.2493	5.40085	0.00946113	0.135093
contig_230623|glucokinase	22.2702	1.03339	43.507	42.1014	5.3958	0.0053804	0.0933505
contig_228378|asymmetric	11.1175	0.516693	21.7182	42.0332	5.39346	0.00911121	0.131546
contig_234840|acetyl-coenzyme	22.1692	1.03339	43.305	41.906	5.38908	0.0129817	0.164962
contig_229944|cell	11.0662	0.516693	21.6158	41.8348	5.38663	0.0151717	0.181533
contig_164010|splicing	14.5849	0.683127	28.4866	41.7004	5.38199	0.00504991	0.0890084
contig_98079|protein	51.0103	2.39964	99.6211	41.515	5.37556	1.61584e-10	4.48219e-08
contig_232037|protein	14.4786	0.683127	28.274	41.3891	5.37118	0.00472839	0.0848341
contig_222743|h+-translocating	109.324	5.16693	213.48	41.3167	5.36865	0.00631653	0.103925
contig_238702|serine	21.8341	1.03339	42.6348	41.2574	5.36658	0.00965787	0.136732
contig_228455|nad	10.8234	0.516693	21.1301	40.8949	5.35385	0.00588614	0.099175
contig_228786|isovaleryl-	10.7729	0.516693	21.0291	40.6995	5.34694	0.00991776	0.138696
contig_92335|invertase	10.6605	0.516693	20.8043	40.2644	5.33143	1.7395e-05	0.00113697
contig_54459|haloacid	31.6336	1.55008	61.7171	39.8155	5.31526	0.00732277	0.114542
contig_233881|clathrin-adaptor	10.5055	0.516693	20.4943	39.6644	5.30977	0.0181064	0.202682
contig_229898|stress-inducible	10.3931	0.516693	20.2695	39.2293	5.29386	0.0133705	0.16821
contig_222135|zz-type	72.267	3.61685	140.917	38.9613	5.28397	0.0119209	0.15584
contig_23194|tyrosine	1722.46	86.5858	3358.34	38.7863	5.27748	3.30122e-09	7.15138e-07
contig_225300|cysteine	41.0504	2.06677	80.0341	38.7242	5.27516	0.00739602	0.115305
contig_231827|g-protein	20.4726	1.03339	39.9118	38.6224	5.27136	0.0105701	0.144141
contig_230197|protein	10.2302	0.516693	19.9437	38.5987	5.27048	0.00961087	0.136332
contig_65169|tyrosine	1196.04	60.4183	2331.66	38.592	5.27023	2.20202e-09	4.86283e-07
contig_228280|heat	10.13	0.516693	19.7433	38.2109	5.25591	0.0146826	0.177786
contig_64134|rna-directed	10.1199	0.516693	19.7231	38.1719	5.25444	0.0504866	0.373513
contig_236541|f-actin-capping	10.099	0.516693	19.6813	38.091	5.25138	0.00966012	0.136732
contig_228418|30s	10.0929	0.516693	19.6691	38.0674	5.25048	0.00649833	0.105958
contig_231672|succinate	10.0485	0.516693	19.5804	37.8956	5.24396	0.0169174	0.194462
contig_225270|soluble	20.0806	1.03339	39.1278	37.8637	5.24274	0.0105353	0.143709
contig_234851|expressed	10.0057	0.516693	19.4946	37.7296	5.23763	0.0159924	0.187144
contig_228186|sterol	29.9738	1.55008	58.3976	37.6739	5.2355	0.00849234	0.125837
contig_97013|low-temperature-induced	49.2873	2.58346	95.9911	37.156	5.21552	1.52226e-15	9.61817e-13
contig_238811|f-box	19.7147	1.03339	38.396	37.1555	5.21551	0.029183	0.269742
contig_230375|mitochondrial	19.6167	1.03339	38.2001	36.966	5.20813	0.00747493	0.116256
contig_100555|cytochrome	19.4994	1.03339	37.9654	36.7388	5.19923	0.236868	0.804232
contig_228566|dolichyl-diphosphooligosaccharide--protein	9.73721	0.516693	18.9577	36.6905	5.19734	0.0118997	0.155647
contig_219562|regulatory	9.71845	0.516693	18.9202	36.6179	5.19448	0.0168549	0.194086
contig_230677|glutaminyl-trna	9.68138	0.516693	18.8461	36.4744	5.18881	0.0125645	0.161556
contig_222214|adrenodoxin-type	9.66872	0.516693	18.8208	36.4254	5.18687	0.0198281	0.213738
contig_229301|atp	57.9227	3.10016	112.745	36.3676	5.18458	0.00648499	0.105816
contig_230694|aminophospholipid	9.55555	0.516693	18.5944	35.9874	5.16942	0.0159333	0.186966
contig_207513|cysteine	174.96	9.4669	340.452	35.9624	5.16842	0.00607907	0.101321
contig_232457|nadh	19.0682	1.03339	37.1031	35.9044	5.16609	0.0123936	0.160219
contig_232529|upf0451	9.468	0.516693	18.4193	35.6485	5.15577	0.0111387	0.148905
contig_77019|bzip-like	18.7841	1.03339	36.5349	35.3545	5.14382	0.00322692	0.0664583
contig_218485|probable	9.37465	0.516693	18.2326	35.2871	5.14107	0.015981	0.187144
contig_229664|unknown	18.7252	1.03339	36.417	35.2405	5.13916	0.0117273	0.153949
contig_233282|exosome	27.8573	1.55008	54.1645	34.9431	5.12694	0.0152509	0.182167
contig_250078|alpha-glucosidase	9.16203	0.516693	17.8074	34.4641	5.10702	0.0180944	0.202597
contig_230701|binding	9.14402	0.516693	17.7713	34.3944	5.1041	0.0188483	0.207765
contig_237085|golgi	9.06257	0.516693	17.6084	34.0791	5.09082	0.016992	0.195103
contig_220916|inorganic	9.05571	0.516693	17.5947	34.0526	5.08969	0.0205583	0.218248
contig_230682|os03g0726500	8.96312	0.516693	17.4095	33.6942	5.07443	0.0222361	0.228654
contig_227980|serine	17.8135	1.03339	34.5937	33.476	5.06506	0.00630915	0.103887
contig_252191|vacuolar	8.79336	0.516693	17.07	33.0371	5.04601	0.0236762	0.237225
contig_104551|protein	316.602	18.7326	614.471	32.8022	5.03572	1.43554e-32	1.08842e-28
contig_132371|cytochrome	8.71132	0.516693	16.9059	32.7195	5.03208	0.0101107	0.14023
contig_230573|peptidyl-prolyl	8.61246	0.516693	16.7082	32.3369	5.01511	0.0212356	0.22249
contig_234978|aminopeptidase	17.0191	1.03339	33.0049	31.9386	4.99723	0.0151202	0.181024
contig_228918|s-adenosylmethionine	25.5261	1.55008	49.502	31.9352	4.99707	0.010782	0.146155
contig_230293|set	8.49394	0.516693	16.4712	31.8781	4.99449	0.00737468	0.11513
contig_227659|conserved	8.47443	0.516693	16.4322	31.8026	4.99107	0.044924	0.348335
contig_145605|auxin-induced	19.5604	1.19982	37.9211	31.6056	4.98211	0.000208772	0.00873729
contig_158604|retrotransposon	8.41371	0.516693	16.3107	31.5675	4.98037	0.00120728	0.0334355
contig_168453|pectinesterase	8.40045	0.516693	16.2842	31.5162	4.97802	0.000208653	0.00873729
contig_341172|atp	8.36382	0.516693	16.211	31.3744	4.97152	0.0289596	0.268311
contig_227972|mitochondrial	41.7802	2.58346	80.977	31.3443	4.97013	0.0109378	0.147258
contig_228816|long	16.6152	1.03339	32.1971	31.1569	4.96148	0.0195408	0.212261
contig_230772|26s	8.28237	0.516693	16.0481	31.0592	4.95695	0.0227358	0.23175
contig_236789|phosphoglycerate	8.27627	0.516693	16.0359	31.0356	4.95585	0.0182209	0.203263
contig_14754|fructose-bisphosphate	57.8375	3.61685	112.058	30.9823	4.95337	0.0102651	0.141718
contig_229307|small	8.1692	0.516693	15.8217	30.6211	4.93646	0.0220322	0.22769
contig_60597|af202179_1disease	10.6803	0.683127	20.6774	30.2688	4.91976	5.19634e-06	0.000402382
contig_235977|tryptophanyl-trna	8.02688	0.516693	15.5371	30.0702	4.91026	0.0418337	0.333702
contig_234482|26s	7.97534	0.516693	15.434	29.8707	4.90066	0.0199116	0.214193
contig_50096|reticuline	87.5714	5.68362	169.459	29.8154	4.89798	0.0259431	0.251835
contig_231656|chaperonin	10.5131	0.683127	20.343	29.7793	4.89624	0.00260244	0.0573317
contig_231036|short-chain	7.83912	0.516693	15.1615	29.3434	4.87497	0.0266335	0.255006
contig_228801|anoctamin-like	7.79444	0.516693	15.0722	29.1705	4.86644	0.0166712	0.192694
contig_230091|phenylalanyl-trna	7.70764	0.516693	14.8986	28.8345	4.84973	0.00401661	0.0763575
contig_231716|protein	7.70184	0.516693	14.887	28.8121	4.8486	0.0213823	0.22346
contig_83580|late	104.755	7.04987	202.461	28.7183	4.8439	4.76302e-05	0.00260119
contig_22075|hypothetical	10.131	0.683127	19.5789	28.6607	4.841	9.42611e-06	0.00067212
contig_238644|dolichyl-diphosphooligosaccharide-protein	7.60924	0.516693	14.7018	28.4536	4.83054	0.105394	0.553805
contig_57361|polygalacturonase	68.0033	4.65024	131.356	28.2473	4.82004	0.00186581	0.0455852
contig_231902|expressed	7.47045	0.516693	14.4242	27.9164	4.80304	0.0235706	0.236967
contig_247168|plastid-lipid-associated	7.45749	0.516693	14.3983	27.8663	4.80045	0.014327	0.175276
contig_228534|kinesin-like	29.538	2.06677	57.0093	27.5837	4.78575	0.0150683	0.18064
contig_250769|blue	7.32556	0.516693	14.1344	27.3556	4.77376	0.0614041	0.415391
contig_12622|bed	7.30907	0.516693	14.1014	27.2917	4.77039	0.0525828	0.383042
contig_225700|60s	145.38	10.3339	280.427	27.1367	4.76218	0.00846792	0.125766
contig_176390|eukaryotic	21.7192	1.55008	41.8883	27.0233	4.75613	0.0152526	0.182167
contig_145269|translation	9.52303	0.683127	18.3629	26.8807	4.7485	0.228997	0.794588
contig_229692|prolyl-trna	14.2353	1.03339	27.4372	26.5508	4.73068	0.0195095	0.212073
contig_243559|hydroxymethylbutenyl	7.06472	0.516693	13.6128	26.3459	4.71951	0.0111124	0.148771
contig_239445|major	7.00234	0.516693	13.488	26.1044	4.70622	0.0300897	0.274317
contig_251044|ubiquitin	6.98938	0.516693	13.4621	26.0543	4.70345	0.014361	0.175399
contig_220834|protein	13.9668	1.03339	26.9003	26.0312	4.70217	0.0158921	0.186813
contig_239528|protein	6.97061	0.516693	13.4245	25.9817	4.69942	0.0246226	0.243673
contig_233956|pre-mrna-processing	6.95261	0.516693	13.3885	25.912	4.69555	0.0394051	0.322065
contig_233227|coatomer	13.8537	1.03339	26.674	25.8122	4.68998	0.0148387	0.178709
contig_237647|t-complex	13.5546	1.03339	26.0757	25.2333	4.65726	0.0202779	0.216515
contig_166084|retrotransposon	8.93302	0.683127	17.1829	25.1533	4.65268	3.32429e-05	0.00195386
contig_296756|40s	6.67851	0.516693	12.8403	24.851	4.63523	0.0533438	0.385377
contig_126912|hypothetical	6.63963	0.516693	12.7626	24.7005	4.62647	0.00164056	0.0416708
contig_50212|polygalacturonase	234.096	18.2507	449.941	24.6534	4.62371	3.42057e-05	0.00199243
contig_227989|24-sterol	48.4768	3.78328	93.1704	24.6269	4.62216	0.0109106	0.147153
contig_230799|triosephosphate	19.5389	1.55008	37.5277	24.2102	4.59754	0.0109365	0.147258
contig_237394|upf0360	6.5025	0.516693	12.4883	24.1697	4.59513	0.0272899	0.258754
contig_52586|integral	8.58282	0.683127	16.4825	24.1281	4.59264	6.02338e-05	0.00316781
contig_212931|axonemal	6.45277	0.516693	12.3888	23.9772	4.58359	0.0316847	0.282738
contig_243235|sporangia	6.35331	0.516693	12.1899	23.5922	4.56024	0.0575873	0.400943
contig_97551|auxin-induced	20.9924	1.71651	40.2682	23.4593	4.55209	0.00783253	0.119736
contig_143969|at3g23130-like	12.5842	1.03339	24.135	23.3553	4.54568	0.0255122	0.249485
contig_234207|sodium-coupled	6.2528	0.516693	11.9889	23.2032	4.53625	0.00915764	0.131919
contig_230901|coatomer	12.4126	1.03339	23.7917	23.0231	4.52501	0.0320323	0.284873
contig_243397|flavin-binding	6.1587	0.516693	11.8007	22.8389	4.51342	0.032834	0.28925
contig_227796|myosin	6.15184	0.516693	11.787	22.8124	4.51174	0.0756301	0.465507
contig_234702|p	14.2497	1.19982	27.2996	22.7531	4.50799	0.00696441	0.110739
contig_264736|peptidyl-prolyl	6.10897	0.516693	11.7012	22.6464	4.50121	0.0294641	0.271411
contig_13714|light-regulated	7083.4	599.224	13567.6	22.6419	4.50092	1.95498e-38	4.44679e-34
contig_229270|protein	12.0489	1.03339	23.0645	22.3193	4.48022	0.019473	0.211829
contig_221188|atpase	6.00951	0.516693	11.5023	22.2615	4.47648	0.0384839	0.317964
contig_236104|lysine-specific	11.849	1.03339	22.6646	21.9323	4.45499	0.01071	0.145482
contig_235880|methionyl-trna	5.92121	0.516693	11.3257	21.9196	4.45415	0.0449344	0.348357
contig_227961|26s	5.87148	0.516693	11.2263	21.7272	4.44143	0.0350965	0.301406
contig_230888|tetratricopeptide-like	5.79689	0.516693	11.0771	21.4384	4.42213	0.0318108	0.283546
contig_73998|proto-oncogene	22.992	2.06677	43.9173	21.2492	4.40934	0.00525397	0.0915571
contig_232742|protein	17.1735	1.55008	32.7968	21.1582	4.40314	0.0239664	0.239149
contig_237231|dynein	11.4129	1.03339	21.7924	21.0883	4.39837	0.0265555	0.254866
contig_87999|heat	5.70445	0.516693	10.8922	21.0806	4.39785	0.102611	0.54641
contig_221378|aminopeptidase-like	62.6363	5.68362	119.589	21.041	4.39513	0.0240052	0.239274
contig_89673|poligalacturonase	152.104	14.1171	290.09	20.5488	4.36098	2.6308e-08	4.36789e-06
contig_232778|serine	5.5594	0.516693	10.6021	20.5192	4.3589	0.0348049	0.300046
contig_171324|protein	18.4211	1.71651	35.1258	20.4635	4.35498	2.21851e-07	2.74251e-05
contig_90118|protein	23.8834	2.23321	45.5336	20.3893	4.34974	1.38451e-06	0.000132878
contig_237959|ruvb-like	5.47871	0.516693	10.4407	20.2068	4.33677	0.025908	0.251678
contig_242362|signal	10.9567	1.03339	20.8799	20.2054	4.33667	0.0194098	0.211719
contig_236912|intraflagellar	5.45309	0.516693	10.3895	20.1077	4.32967	0.0412228	0.33127
contig_43037|polygalacturonase	227.863	21.7011	434.026	20.0002	4.32194	0.000112052	0.00527688
contig_236697|dead	5.41022	0.516693	10.3037	19.9417	4.31772	0.0561959	0.395126
contig_65789|retrotransposon	5.39636	0.516693	10.276	19.8881	4.31383	0.00820919	0.12343
contig_229584|eukaryotic	10.7448	1.03339	20.4562	19.7953	4.30709	0.0156443	0.184711
contig_231469|acetyl-	5.32923	0.516693	10.1418	19.6282	4.29486	0.0255934	0.249857
contig_175636|hydroxysteroid	10.6197	1.03339	20.2061	19.5533	4.28934	0.000140158	0.00632545
contig_90108|uncharacterized	5.27799	0.516693	10.0393	19.4299	4.28021	0.021178	0.22209
contig_168545|protein	31.6333	3.10016	60.1664	19.4075	4.27855	7.60444e-05	0.00382678
contig_233079|synaptobrevin-like	5.19074	0.516693	9.86478	19.0922	4.25491	0.0513302	0.377127
contig_224799|adenine	5.18539	0.516693	9.85409	19.0715	4.25334	0.0248656	0.245437
contig_230012|trifunctional	25.9192	2.58346	49.2549	19.0654	4.25289	0.0204618	0.217551
contig_94254|rwp-rk	5.17349	0.516693	9.83028	19.0254	4.24985	0.129421	0.613243
contig_122329|cytochrome	27.3161	2.73251	51.8997	18.9935	4.24743	0.00148285	0.0387585
contig_229304|conserved	10.3137	1.03339	19.5941	18.9611	4.24497	0.0295546	0.271664
contig_227975|protein	5.09128	0.516693	9.66587	18.7072	4.22552	0.0378143	0.31466
contig_86380|transcription	5.05942	0.516693	9.60215	18.5839	4.21598	0.0118107	0.154706
contig_252291|qc-snare	5.00373	0.516693	9.49077	18.3683	4.19915	0.0198365	0.213738
contig_129739|g-type	31.5791	3.26659	59.8916	18.3346	4.1965	3.7525e-09	7.90318e-07
contig_263665|wd	9.96308	1.03339	18.8928	18.2824	4.19238	0.046696	0.356983
contig_62111|carotenoid	9.94496	1.03339	18.8565	18.2473	4.18961	0.00035253	0.0132848
contig_40558|protein	4.95295	0.516693	9.38921	18.1717	4.18362	0.0472655	0.359228
contig_63725|chloroplast	341.384	35.9151	646.853	18.0106	4.17078	9.52643e-09	1.85998e-06
contig_110532|class	4.90964	0.516693	9.30259	18.0041	4.17025	0.0155642	0.184387
contig_169791|hypothetical	4.86616	0.516693	9.21562	17.8358	4.1567	0.0129573	0.164837
contig_55266|retrotransposon	11.2388	1.19982	21.2778	17.7342	4.14846	3.60353e-05	0.00208192
contig_133049|subtilisin-like	19.3537	2.06677	36.6406	17.7284	4.14799	0.00792064	0.120631
contig_228385|stearoyl-	9.67587	1.03339	18.3183	17.7265	4.14784	0.0491188	0.367216
contig_55781|thioredoxin	559.45	60.9524	1057.95	17.357	4.11744	0.000101084	0.00483779
contig_230565|flagellar	4.74138	0.516693	8.96607	17.3528	4.1171	0.0226864	0.231401
contig_72099|transcription	4.70982	0.516693	8.90294	17.2306	4.1069	0.017067	0.19557
contig_112515|protein	9.41781	1.03339	17.8022	17.2271	4.10661	0.283619	0.859368
contig_125214|ac099402_4	13.9987	1.55008	26.4474	17.0619	4.09271	0.000584942	0.019653
contig_135608|transposon	4.66039	0.516693	8.80408	17.0393	4.09079	0.015811	0.186147
contig_142716|swr1	4.61082	0.516693	8.70495	16.8474	4.07446	0.0257364	0.25076
contig_13141|beta-xylosidase	16125.3	1811.57	30439	16.8025	4.07061	7.06548e-06	0.000521791
contig_104943|protein	39.7055	4.46641	74.9445	16.7796	4.06863	4.88347e-05	0.00265897
contig_50213|polygalacturonase-inhibiting	272.469	30.6513	514.287	16.7786	4.06855	0.00288806	0.0618568
contig_235249|dnaj	4.49199	0.516693	8.46728	16.3875	4.03452	0.0484251	0.364017
contig_15850|predicted	35.7825	4.13354	67.4315	16.3133	4.02797	1.50756e-09	3.46373e-07
contig_253556|ribosomal	4.47141	0.516693	8.42614	16.3078	4.02749	0.407067	0.959398
contig_97295|rna-directed	4.44166	0.516693	8.36663	16.1927	4.01727	0.0214201	0.223804
contig_228966|ubiquitin	8.87766	1.03339	16.7219	16.1817	4.01629	0.0372713	0.312831
contig_238044|er	4.4354	0.516693	8.35411	16.1684	4.01511	0.0517162	0.378996
contig_245819|adenosine	8.83223	1.03339	16.6311	16.0938	4.00843	0.11977	0.591145
contig_7525|membrane	523.695	61.3125	986.077	16.0828	4.00745	1.77561e-05	0.00115891
contig_231991|obtusifoliol	13.1758	1.55008	24.8015	16.0002	4.00001	0.0262722	0.253591
contig_67463|protein	14.4367	1.71651	27.1569	15.821	3.98377	0.0419073	0.334171
contig_236089|anoctamin-like	8.64703	1.03339	16.2607	15.7353	3.97594	0.0485382	0.3645
contig_266517|carbamoyl-phosphate	4.32299	0.516693	8.12928	15.7333	3.97575	0.0266368	0.255006
contig_83722|predicted	4.31659	0.516693	8.11648	15.7085	3.97348	0.0251156	0.246964
contig_202235|avirulence-associated	4.30423	0.516693	8.09176	15.6607	3.96907	0.0579341	0.402217
contig_262301|40s	4.29051	0.516693	8.06433	15.6076	3.96418	0.379632	0.939309
contig_92698|g-type	72.7934	8.76639	136.82	15.6074	3.96416	2.04966e-05	0.00130228
contig_227196|hypothetical	4.28517	0.516693	8.05364	15.5869	3.96226	0.0363168	0.307983
contig_243927|copper	4.27936	0.516693	8.04203	15.5644	3.96018	0.0512426	0.376904
contig_68195|atoep16-2	15.539	1.88295	29.195	15.505	3.95466	1.21687e-06	0.000118539
contig_228689|aspartyl	8.4506	1.03339	15.8678	15.3552	3.94065	0.226674	0.791057
contig_150418|anthocyanin	4.21057	0.516693	7.90446	15.2982	3.93529	0.0264032	0.253956
contig_239069|alpha	4.19791	0.516693	7.87914	15.2492	3.93066	0.0798568	0.478762
contig_52261|hypothetical	394.059	48.5616	739.556	15.2292	3.92877	4.00032e-26	1.01101e-22
contig_51466|proton-dependent	4.18647	0.516693	7.85624	15.2049	3.92646	0.0500129	0.371823
contig_108135|uncharacterized	4.18587	0.516693	7.85505	15.2025	3.92624	0.0295188	0.271548
contig_85325|disease	4.12988	0.516693	7.74307	14.9858	3.90553	0.0274443	0.259334
contig_243011|myoferlin-like	8.25426	1.03339	15.4751	14.9752	3.9045	0.0826152	0.48702
contig_129297|af375430_1	28.362	3.59946	53.1245	14.759	3.88352	2.39857e-07	2.92536e-05
contig_80527|zinc-	4.0669	0.516693	7.6171	14.742	3.88186	0.0344983	0.298138
contig_208805|mads-box	4.06139	0.516693	7.60609	14.7207	3.87978	0.0333818	0.29232
contig_97213|gag-pol	9.42794	1.19982	17.6561	14.7156	3.87927	0.0236192	0.237225
contig_244337|zinc	4.04873	0.516693	7.58077	14.6717	3.87497	0.0617747	0.416757
contig_242061|40s	5.31758	0.683127	9.95203	14.5684	3.86477	0.0161205	0.188207
contig_115044|predicted	4.01137	0.516693	7.50604	14.5271	3.86067	0.0320322	0.284873
contig_330476|h+-transporting	4.01107	0.516693	7.50544	14.5259	3.86056	0.0353872	0.303
contig_168451|hydroxyacid	3.99215	0.516693	7.4676	14.4527	3.85327	0.0561747	0.395124
contig_113519|protein	3.97965	0.516693	7.4426	14.4043	3.84843	0.0359017	0.306038
contig_90024|uncharacterized	3.97965	0.516693	7.4426	14.4043	3.84843	0.0359017	0.306038
contig_35450|senescence-associated	288.902	37.5968	540.207	14.3684	3.84483	2.2963e-08	3.93793e-06
contig_169396|retrotransposon	3.92412	0.516693	7.33154	14.1894	3.82674	0.0381893	0.316392
contig_96845|probable	9.0663	1.19982	16.9328	14.1128	3.81893	0.000328868	0.0125721
contig_242026|axonemal	3.89269	0.516693	7.26869	14.0677	3.81432	0.0726318	0.454765
contig_237469|eukaryotic	3.88584	0.516693	7.25498	14.0412	3.81159	0.0736779	0.458767
contig_226857|xyloglucan	3.85487	0.516693	7.19305	13.9213	3.79922	0.0380509	0.315763
contig_161407|integral	38.4428	5.16693	71.7186	13.8803	3.79497	3.72483e-09	7.88139e-07
contig_124137|retroelement	3.82406	0.516693	7.13143	13.8021	3.78681	0.0426234	0.337456
contig_135153|sesquiterpene	3.80439	0.516693	7.09208	13.7259	3.77883	0.133866	0.623689
contig_24095|PREDICTED:	8.82287	1.19982	16.4459	13.707	3.77684	0.000488625	0.0170464
contig_67164|lysine	3.74826	0.516693	6.97983	13.5087	3.75581	0.0487947	0.365755
contig_60926|dehydrodolichyl	3.74186	0.516693	6.96703	13.4839	3.75316	0.054264	0.388842
contig_232219|hect	3.73665	0.516693	6.95661	13.4637	3.75101	0.0875302	0.502317
contig_161723|lipid	18.6241	2.58346	34.6648	13.418	3.74609	3.97955e-05	0.00225452
contig_121551|Os06g0165300	3.7167	0.516693	6.9167	13.3865	3.74271	0.0609933	0.413826
contig_117663|bidirectional	20.3682	2.91633	37.8201	12.9684	3.69693	0.00639673	0.104791
contig_242389|protein	3.60548	0.516693	6.69426	12.956	3.69555	0.0848229	0.493744
contig_97454|predicted	3.59938	0.516693	6.68206	12.9324	3.69291	0.0799078	0.478941
contig_235905|leucine	3.58061	0.516693	6.64453	12.8597	3.68479	0.107623	0.559286
contig_79009|nuclease	4.73095	0.683127	8.77876	12.8509	3.68379	0.00632218	0.10398
contig_86279|retrotransposon	3.57391	0.516693	6.63114	12.8338	3.68188	0.0583435	0.403921
contig_234324|glutamine-fructose-6-phosphate	7.14141	1.03339	13.2494	12.8214	3.68048	0.0339822	0.295304
contig_83065|ribosomal	3.56706	0.516693	6.61742	12.8073	3.67889	0.0648799	0.427683
contig_92045|histone	3.5547	0.516693	6.5927	12.7594	3.67349	0.0588387	0.40599
contig_21786|swi	64.8832	9.43212	120.334	12.7579	3.67332	9.13009e-14	4.71984e-11
contig_177979|myb	15.2895	2.23321	28.3457	12.6929	3.66594	0.00124861	0.0343394
contig_90442|conserved	15.2578	2.23321	28.2823	12.6645	3.66271	2.71962e-05	0.00166516
contig_253678|dead	3.52403	0.516693	6.53136	12.6407	3.66001	0.0623049	0.418807
contig_111489|p-hydroxybenzoic	3.50497	0.516693	6.49324	12.5669	3.65156	0.0601489	0.41054
contig_90697|reverse	4.63073	0.683127	8.57834	12.5575	3.65047	0.00909433	0.131423
contig_66797|polygalacturonase	13.939	2.06677	25.8113	12.4887	3.64255	0.000130097	0.00596645
contig_13369|peroxidase	3357.82	498.268	6217.38	12.478	3.64131	4.84624e-21	6.68076e-18
contig_235773|glutamate-rich	6.9483	1.03339	12.8632	12.4476	3.6378	0.0130894	0.165683
contig_23647|at1g04360	23.0719	3.43302	42.7108	12.4412	3.63705	2.72064e-07	3.24849e-05
contig_120543|unnamed	13.8879	2.06677	25.7091	12.4393	3.63683	0.0315405	0.281949
contig_79549|cytochrome	7.97936	1.19982	14.7589	12.3009	3.6207	0.00142497	0.0376669
contig_228940|orm1-like	3.42457	0.516693	6.33246	12.2557	3.61539	0.13417	0.624464
contig_53108|myb	67.475	10.2643	124.686	12.1475	3.60259	2.68974e-06	0.000232185
contig_228674|dead-box	3.39285	0.516693	6.26901	12.133	3.60086	0.0651472	0.428648
contig_94367|non-ltr	4.45639	0.683127	8.22965	12.047	3.59061	0.00911416	0.131546
contig_240826|u2	3.34998	0.516693	6.18327	11.967	3.58099	0.264406	0.834323
contig_230225|mitochondriale	3.34313	0.516693	6.16956	11.9405	3.57779	0.0804566	0.480477
contig_245794|tenascin-like	6.67254	1.03339	12.3117	11.9139	3.57458	0.101424	0.542822
contig_97904|alanine--glyoxylate	33.3043	5.16693	61.4417	11.8913	3.57184	0.062315	0.418807
contig_154122|reverse	6.65423	1.03339	12.2751	11.8785	3.57028	0.0117293	0.153949
contig_227949|retrotransposon	3.31766	0.516693	6.11864	11.8419	3.56583	0.0799313	0.479019
contig_166991|retrotransposon	3.31111	0.516693	6.10552	11.8165	3.56274	0.080152	0.479988
contig_232064|dynein	3.2934	0.516693	6.0701	11.748	3.55434	0.13028	0.615312
contig_89557|protein	85.1546	13.434	156.875	11.6775	3.54565	6.32977e-08	9.63358e-06
contig_202401|urate	16.2972	2.58346	30.011	11.6166	3.53811	0.0604893	0.411574
contig_230423|unknown	3.24367	0.516693	5.97065	11.5555	3.53051	0.213684	0.770522
contig_76625|ac068924_29	3.24307	0.516693	5.96945	11.5532	3.53022	0.0824972	0.486782
contig_234533|beta-ketoacyl	6.39904	1.03339	11.7647	11.3846	3.50901	0.0732753	0.457129
contig_24827|polygalacturonase	44.5515	7.2337	81.8693	11.3178	3.50052	0.0011086	0.0313244
contig_104405|integral	14.7101	2.39964	27.0206	11.2603	3.49317	3.68452e-05	0.00212441
contig_77498|ac011808_5	28.2393	4.65024	51.8284	11.1453	3.47837	0.000597605	0.0200046
contig_240008|gtp-binding	9.39226	1.55008	17.2344	11.1184	3.47488	0.0474267	0.359829
contig_234923|dna-directed	3.1305	0.516693	5.74431	11.1175	3.47475	0.0866129	0.499264
contig_272547|dna-directed	3.1305	0.516693	5.74431	11.1175	3.47475	0.0866129	0.499264
contig_169699|polygalacturonase	31.1501	5.16693	57.1332	11.0575	3.46695	3.0306e-07	3.52604e-05
contig_3128|mps	3.10504	0.516693	5.69339	11.0189	3.46191	0.107391	0.559055
contig_32636|zinc	3.09924	0.516693	5.68178	10.9964	3.45896	0.0970416	0.530284
contig_73919|ac079131_10	3.09284	0.516693	5.66898	10.9717	3.45571	0.10791	0.559754
contig_71485|racemase	9.22433	1.55008	16.8986	10.9018	3.44649	0.0282419	0.263761
contig_51465|proton-dependent	4.05706	0.683127	7.43099	10.8779	3.44333	0.0140992	0.173666
contig_109642|hypothetical	20.3787	3.43302	37.3244	10.8722	3.44257	3.0353e-06	0.000254295
contig_235138|apoplastic	3.05591	0.516693	5.59513	10.8287	3.43679	0.0950149	0.523993
contig_240244|serine	3.04905	0.516693	5.58141	10.8022	3.43325	0.139219	0.636645
contig_132241|protein	9.13722	1.55008	16.7244	10.7894	3.43154	0.0795831	0.477561
contig_91013|retrotransposon	41.3349	7.03248	75.6374	10.7554	3.42699	8.56174e-10	2.03922e-07
contig_52423|phospholipase	3.03045	0.516693	5.54421	10.7302	3.4236	0.110625	0.568135
contig_82638|putative	6.03617	1.03339	11.039	10.6823	3.41715	0.0231986	0.234418
contig_16740|stress-induced	1899.78	325.643	3473.92	10.6679	3.4152	2.10277e-14	1.15252e-11
contig_113347|cytochrome	38.1138	6.53318	69.6945	10.6678	3.41519	1.36524e-08	2.54203e-06
contig_94627|hypothetical	3.01169	0.516693	5.50668	10.6576	3.4138	0.111462	0.570633
contig_43036|poligalacturonase	39.0281	6.71701	71.3392	10.6207	3.4088	8.03149e-08	1.17482e-05
contig_14630|ankyrin	220.708	38.0787	403.337	10.5922	3.40493	6.09018e-06	0.000460989
contig_92736|pinus	24.901	4.29998	45.5021	10.5819	3.40353	0.0290984	0.269109
contig_42900|esterase	6.91195	1.19982	12.6241	10.5217	3.39529	0.00362679	0.0716413
contig_112408|hypothetical	2.96806	0.516693	5.41943	10.4887	3.39076	0.11345	0.575562
contig_83396|kinase	2.96806	0.516693	5.41943	10.4887	3.39076	0.11345	0.575562
contig_87065|copia	2.96806	0.516693	5.41943	10.4887	3.39076	0.11345	0.575562
contig_82004|transcription	3.91338	0.683127	7.14364	10.4573	3.38643	0.018888	0.208102
contig_244521|40s	15.7263	2.7499	28.7027	10.4377	3.38374	0.217841	0.777664
contig_244285|amino	2.9496	0.516693	5.3825	10.4172	3.3809	0.103422	0.548414
contig_250380|protein	2.9496	0.516693	5.3825	10.4172	3.3809	0.103422	0.548414
contig_99584|hypothetical	2.9432	0.516693	5.3697	10.3924	3.37746	0.114608	0.578855
contig_272076|40s	11.7499	2.06677	21.433	10.3703	3.37438	0.0814125	0.483501
contig_76408|retrotransposon	2.93664	0.516693	5.35658	10.3671	3.37393	0.114917	0.57948
contig_129532|cyanidin-3-o-glucoside	79.0034	13.9333	144.073	10.3402	3.37019	0.00252306	0.0560719
contig_53854|protein	5.85648	1.03339	10.6796	10.3346	3.3694	0.121882	0.596712
contig_102144|ap2	2.92414	0.516693	5.33158	10.3187	3.36718	0.128081	0.610264
contig_100189|protein	26.3063	4.65024	47.9625	10.314	3.36653	0.00509082	0.0895213
contig_154753|gag-pol	3.8632	0.683127	7.04327	10.3103	3.36602	0.0194164	0.211719
contig_105936|invertase	18.2853	3.26659	33.3039	10.1953	3.34983	0.000358779	0.0134113
contig_24304|atp	3.81317	0.683127	6.94322	10.1639	3.34538	0.0222323	0.228654
contig_81399|calcineurin-like	2.88051	0.516693	5.24433	10.1498	3.34338	0.130273	0.615312
contig_231820|dynein	2.86815	0.516693	5.21961	10.102	3.33656	0.11822	0.586935
contig_38640|unknown	100.807	18.2159	183.398	10.068	3.33171	2.22785e-05	0.00140568
contig_239630|50s	5.71829	1.03339	10.4032	10.0671	3.33158	0.077806	0.472567
contig_7935|importin	2.84955	0.516693	5.1824	10.0299	3.32624	0.131866	0.619031
contig_68913|poz	3.75214	0.683127	6.82115	9.98519	3.31979	0.309332	0.884094
contig_49212|probable	24.4024	4.46641	44.3383	9.92706	3.31137	0.0250827	0.24691
contig_228203|phosphatidylinositol	2.81842	0.516693	5.12015	9.90947	3.30881	0.120714	0.593541
contig_234912|abnormal	5.63074	1.03339	10.2281	9.89766	3.30709	0.0461595	0.354232
contig_54167|gdsl-motif	53.272	9.78238	96.7615	9.89141	3.30618	1.49192e-10	4.2419e-08
contig_107069|retrotransposon	2.81202	0.516693	5.10735	9.88469	3.3052	0.13384	0.623689
contig_21252|o-fucosyltransferase	2.79982	0.516693	5.08294	9.83746	3.29829	0.134493	0.624727
contig_83236|rna-directed	8.35464	1.55008	15.1592	9.77963	3.28978	0.0894572	0.507303
contig_60652|replication	25.9355	4.81667	47.0542	9.76904	3.28822	0.00366164	0.071986
contig_252792|40s	8.32409	1.55008	15.0981	9.74022	3.28395	0.0659667	0.431048
contig_90146|tgf-beta-inducible	9.18842	1.71651	16.6603	9.70592	3.27886	0.0024011	0.0541634
contig_70499|predicted	5.52993	1.03339	10.0265	9.70256	3.27837	0.0273563	0.259139
contig_72722|duf246	2.76259	0.516693	5.00849	9.69337	3.277	0.123615	0.600225
contig_111844|transposon	2.75544	0.516693	4.99418	9.66567	3.27287	0.151783	0.661581
contig_129534|cyanidin-3-o-glucoside	301.786	56.635	546.937	9.65722	3.27161	0.0071364	0.112686
contig_8734|mip	123.665	23.3133	224.018	9.60902	3.26439	3.14804e-07	3.63478e-05
contig_121631|polyprotein	10.9528	2.06677	19.8388	9.59895	3.26288	0.0716224	0.451093
contig_65826|cc-nbs-lrr	2.73163	0.516693	4.94656	9.57351	3.25905	0.234359	0.801613
contig_259500|protein	2.73012	0.516693	4.94354	9.56766	3.25817	0.439036	0.981832
contig_95759|plastid	2.72477	0.516693	4.93285	9.54696	3.25504	0.138622	0.635233
contig_128813|protein	5.4494	1.03339	9.86542	9.54669	3.255	0.0309448	0.278706
contig_55248|arylacetamide	36.1661	6.86605	65.4662	9.53477	3.2532	0.00180052	0.0444434
contig_70043|hypothetical	3.56988	0.683127	6.45663	9.45159	3.24056	0.0282679	0.263883
contig_67381|unnamed	2.69961	0.516693	4.88252	9.44957	3.24025	0.15504	0.667916
contig_137765|gdsl-motif	35.6297	6.86605	64.3933	9.37852	3.22936	0.00025395	0.0102965
contig_132326|h+-transporting	2.68085	0.516693	4.845	9.37694	3.22912	0.156161	0.669753
contig_113590|retrotransposon	2.67474	0.516693	4.8328	9.35332	3.22548	0.156529	0.670531
contig_6678|protein	2.67474	0.516693	4.8328	9.35332	3.22548	0.156529	0.670531
contig_117824|protein	8.02378	1.55008	14.4975	9.35273	3.22539	0.00795818	0.120879
contig_68567|lrr	2.66238	0.516693	4.80807	9.30547	3.21808	0.142215	0.642424
contig_86628|hypothetical	2.66179	0.516693	4.80688	9.30316	3.21772	0.174728	0.70618
contig_116268|conserved	2.64942	0.516693	4.78215	9.25531	3.21028	0.15807	0.673635
contig_30178|plasma	189.661	37.1323	342.189	9.2154	3.20405	4.94853e-15	2.96208e-12
contig_92511|gdsl	3.47653	0.683127	6.26993	9.17828	3.19822	0.029755	0.272456
contig_95259|retrotransposon	5.25568	1.03339	9.47797	9.17177	3.1972	0.0330939	0.290864
contig_32339|af446875_1	505.368	99.3814	911.354	9.17027	3.19696	2.19023e-13	1.0272e-10
contig_113963|PREDICTED:	5.24347	1.03339	9.45356	9.14815	3.19348	0.0332362	0.29158
contig_1693|disease	5.23586	1.03339	9.43834	9.13341	3.19115	0.135836	0.627866
contig_65246|2-oxoglutarate-dependent	2.61206	0.516693	4.70742	9.11068	3.18756	0.177902	0.71236
contig_77237|amino	2.61206	0.516693	4.70742	9.11068	3.18756	0.177902	0.71236
contig_92076|retrotransposon	24.3213	4.81667	43.8258	9.09879	3.18567	0.050976	0.375802
contig_92729|phytoalexin-deficient	2.60625	0.516693	4.69582	9.08822	3.184	0.160757	0.678569
contig_74276|transcription	105.305	20.9658	189.644	9.04541	3.17719	8.35158e-13	3.44574e-10
contig_269618|trafficking	2.58093	0.516693	4.64517	8.99021	3.16835	0.162369	0.680802
contig_93660|glutamate-gated	7.73791	1.55008	13.9257	8.9839	3.16734	0.0276898	0.260861
contig_95617|hypothetical	5.15517	1.03339	9.27695	8.97724	3.16627	0.0413997	0.331752
contig_58719|protein	5.98257	1.19982	10.7653	8.97245	3.1655	0.00878556	0.128471
contig_41637|rrp6-like	2.57453	0.516693	4.63237	8.96543	3.16437	0.180365	0.717047
contig_127862|PREDICTED:	12.817	2.58346	23.0505	8.92232	3.15742	0.00277959	0.0601851
contig_54713|cyclic	5.12404	1.03339	9.2147	8.917	3.15656	0.129942	0.614228
contig_24143|esterase	140.166	28.3833	251.95	8.87668	3.15002	5.21666e-06	0.000402511
contig_50146|ubiquitin	2.54997	0.516693	4.58324	8.87035	3.14899	0.164378	0.684727
contig_148231|lil3	5.91333	1.19982	10.6268	8.85703	3.14682	0.00997086	0.139226
contig_67009|solute	58.2195	11.8318	104.607	8.84122	3.14425	0.000424158	0.0152657
contig_102680|protein	2.53747	0.516693	4.55824	8.82195	3.1411	0.182858	0.721345
contig_143539|retrotransposon	17.6463	3.59946	31.6932	8.80498	3.13832	0.0374961	0.313838
contig_64533|enhancer	20.2596	4.13354	36.3857	8.80255	3.13792	8.46106e-05	0.00416119
contig_147445|low	3.34505	0.683127	6.00698	8.79336	3.13641	0.0396551	0.323439
contig_16088|seed	109.013	22.4637	195.562	8.70569	3.12196	2.80069e-14	1.4815e-11
contig_235696|expressed	2.50634	0.516693	4.49599	8.70148	3.12126	0.167281	0.690935
contig_236124|glutamate	2.49949	0.516693	4.48228	8.67494	3.11685	0.261113	0.830495
contig_163165|protein	24.8677	5.16693	44.5684	8.62571	3.10864	0.00101948	0.0295214
contig_11346|bifunctional	2753.15	574.339	4931.95	8.58719	3.10219	0.00234852	0.0534195
contig_56490|cytochrome	2.46822	0.516693	4.41975	8.55392	3.09659	0.20828	0.763504
contig_148549|fasciclin-like	2.46242	0.516693	4.40814	8.53146	3.09279	0.188094	0.729849
contig_6648|chlorophyll	6408.18	1349.56	11466.8	8.49671	3.0869	9.01887e-05	0.00439972
contig_152161|ap2	2.45022	0.516693	4.38374	8.48422	3.08478	0.18897	0.731503
contig_36448|peroxidase	5.68196	1.19982	10.1641	8.47136	3.08259	0.110664	0.568207
contig_246826|adenosylhomocysteinase	12.2186	2.58346	21.8537	8.45907	3.0805	0.0483547	0.363752
contig_164860|ribonuclease	2.44352	0.516693	4.37034	8.4583	3.08037	0.421854	0.970197
contig_263796|60s	2.4429	0.516693	4.36911	8.45591	3.07996	0.515291	1
contig_115875|amino	7.32562	1.55008	13.1012	8.45194	3.07928	0.023709	0.237414
contig_5997|tumor-related	18596.1	3935.88	33256.3	8.44954	3.07887	0.00414019	0.0778931
contig_67441|PREDICTED:	121.694	25.7999	217.587	8.43366	3.07616	1.14254e-08	2.1931e-06
contig_70252|non-ltr	12.0415	2.56607	21.5169	8.38516	3.06784	0.000109661	0.00518039
contig_42511|transcription	110.737	23.7331	197.74	8.33184	3.05863	0.0001449	0.00648799
contig_98525|probable	36.894	7.91683	65.8711	8.32039	3.05665	0.00228144	0.0523386
contig_152567|-beta-glucan	5.56907	1.19982	9.93832	8.28318	3.05018	0.142898	0.644139
contig_176601|unknown	9.51119	2.04938	16.973	8.28202	3.04998	0.00809851	0.122357
contig_146761|protease	1152.49	248.358	2056.62	8.28088	3.04978	0.0185463	0.205328
contig_105572|ap2	7.17403	1.55008	12.798	8.25635	3.0455	0.0193699	0.211465
contig_173197|intron-binding	7.16837	1.55008	12.7867	8.24904	3.04423	0.11074	0.568409
contig_164753|reverse	2.36831	0.516693	4.21993	8.16718	3.02984	0.324629	0.899325
contig_79731|alanine--glyoxylate	62.0766	13.5657	110.588	8.15202	3.02716	0.00391251	0.0752591
contig_70469|unnamed	85.4677	18.7152	152.22	8.1335	3.02388	2.40212e-09	5.27909e-07
contig_58621|copia-type	3.11367	0.683127	5.54421	8.11593	3.02076	0.0558768	0.393911
contig_55396|potassium	4.70017	1.03339	8.36695	8.09664	3.01732	0.0639956	0.424761
contig_125487|hypothetical	3.1013	0.683127	5.51948	8.07973	3.01431	0.0503218	0.373144
contig_172509|protein	11.7252	2.58346	20.8669	8.0771	3.01384	0.0113012	0.150458
contig_66060|nicotinamidase	330.058	72.7319	587.384	8.07601	3.01364	0.000402916	0.0146753
contig_115129|abc	2.3436	0.516693	4.17052	8.07156	3.01285	0.241944	0.810317
contig_3042|protein	2.3436	0.516693	4.17052	8.07156	3.01285	0.241944	0.810317
contig_84806|disease	7.01662	1.55008	12.4832	8.05325	3.00957	0.485616	1
contig_38164|serine	4.66845	1.03339	8.30351	8.03525	3.00634	0.0712229	0.449309
contig_128798|rnase	23.2389	5.16693	41.3108	7.99524	2.99914	0.0691386	0.443431
contig_140910|pectinesterase	23.1759	5.16693	41.1849	7.97087	2.99474	5.92995e-05	0.00312953
contig_53577|gdsl-motif	86.5023	19.3635	153.641	7.93455	2.98815	8.03749e-13	3.35451e-10
contig_30179|plasma	355.586	79.6601	631.511	7.92757	2.98688	2.79156e-06	0.000240064
contig_131812|retrotransposon	2.30638	0.516693	4.09606	7.92747	2.98686	0.220737	0.782129
contig_49900|vacuolar	3.04518	0.683127	5.40723	7.91541	2.98466	0.0578523	0.40211
contig_67195|long	2.29998	0.516693	4.08326	7.90269	2.98234	0.245505	0.814092
contig_70659|helicase-like	3.00185	0.683127	5.32057	7.78856	2.96136	0.0530811	0.384639
contig_231156|vesicle	2.26885	0.516693	4.02102	7.78222	2.96018	0.223822	0.785899
contig_55053|conserved	2.26885	0.516693	4.02102	7.78222	2.96018	0.223822	0.785899
contig_171572|myosin	2.99499	0.683127	5.30686	7.76848	2.95763	0.0593664	0.408022
contig_31896|tyrosine	45.9347	10.4829	81.3865	7.76374	2.95675	0.000336887	0.0128034
contig_3716|chloroplast	1422.07	324.555	2519.59	7.7632	2.95665	0.00030499	0.0118182
contig_32949|ankyrin	60.8212	13.8811	107.761	7.76313	2.95664	0.00853128	0.126172
contig_108673|bzip-like	4.52596	1.03339	8.01854	7.75949	2.95596	0.0623492	0.418965
contig_162904|4-hydroxyphenylpyruvate	478.704	109.698	847.711	7.72769	2.95004	7.70662e-06	0.000563649
contig_53658|glutaredoxin	56.1991	12.8999	99.4982	7.71308	2.94731	2.44407e-08	4.1267e-06
contig_92550|probable	2.25025	0.516693	3.98381	7.71021	2.94677	0.24969	0.819192
contig_58822|protein	1085.89	249.505	1922.27	7.70433	2.94567	0.00301622	0.0635248
contig_151152|gelation	14.2065	3.26659	25.1464	7.69804	2.94449	0.0421981	0.335729
contig_118664|zinc	6.73764	1.55008	11.9252	7.69328	2.9436	0.0263165	0.253823
contig_203708|galactinol	117.967	27.1487	208.785	7.69043	2.94306	0.00792842	0.120669
contig_237079|tim23	2.24399	0.516693	3.97129	7.68598	2.94223	0.22591	0.789695
contig_5568|zip	273.658	63.029	484.286	7.68354	2.94177	0.00067942	0.0219831
contig_41851|senescence-associated	58.4965	13.5309	103.462	7.64636	2.93477	1.89281e-06	0.000173255
contig_103285|PREDICTED:	34.8231	8.06587	61.5803	7.63468	2.93257	0.00388146	0.0748457
contig_74272|zinc	52.688	12.2168	93.1592	7.6255	2.93083	1.91639e-07	2.44203e-05
contig_22443|heat	18.4737	4.29998	32.6474	7.59245	2.92457	0.0259789	0.25199
contig_55035|aquaporin	22.1146	5.14954	39.0797	7.58898	2.92391	0.00846575	0.125766
contig_96509|retrotransposon	2.21883	0.516693	3.92096	7.58858	2.92383	0.252407	0.822115
contig_25847|auxin	2.93231	0.683127	5.18148	7.58495	2.92314	0.0685452	0.441462
contig_66109|saur	2.93231	0.683127	5.18148	7.58495	2.92314	0.0685452	0.441462
contig_159633|heat	2.9265	0.683127	5.16988	7.56796	2.91991	0.0615296	0.415864
contig_95891|dna	2.92591	0.683127	5.16868	7.56622	2.91957	0.0772043	0.470612
contig_202921|40s	2.21227	0.516693	3.90785	7.56319	2.919	0.324282	0.899084
contig_81757|rcc1	24.2538	5.66623	42.8414	7.56083	2.91854	0.0167502	0.193401
contig_158483|heat	4.41279	1.03339	7.7922	7.54046	2.91465	0.0770411	0.470058
contig_205826|alpha-tubulin	2.19426	0.516693	3.87183	7.49349	2.90564	0.230194	0.795839
contig_30604|probable	2.19397	0.516693	3.87124	7.49234	2.90542	0.254597	0.824352
contig_124507|late	4.38763	1.03339	7.74188	7.49176	2.9053	0.0854129	0.495613
contig_26053|cellulose	2.18786	0.516693	3.85903	7.46872	2.90086	0.25514	0.824817
contig_94897|ulp1-like	2.18786	0.516693	3.85903	7.46872	2.90086	0.25514	0.824817
contig_236879|sodium-dependent	6.54421	1.55008	11.5383	7.44372	2.89602	0.106742	0.556878
contig_54587|peptide	2.88363	0.683127	5.08414	7.44245	2.89578	0.224245	0.786637
contig_151999|protein	5.05794	1.19982	8.91606	7.43117	2.89359	0.0281906	0.263619
contig_67481|dna	6.52607	1.55008	11.5021	7.4203	2.89148	0.0279693	0.26223
contig_67217|pantothenate	2.1749	0.516693	3.83312	7.41856	2.89114	0.284749	0.860528
contig_76021|protein	57.8482	13.7669	101.929	7.40396	2.8883	0.0131052	0.165836
contig_44436|aquaporin	272.653	64.8946	480.411	7.40294	2.8881	1.28722e-13	6.36501e-11
contig_15371|disease	2.1691	0.516693	3.82151	7.3961	2.88676	0.256824	0.826384
contig_54949|hypothetical	13.0131	3.10016	22.926	7.39512	2.88657	0.0024124	0.0543023
contig_115165|retrotransposon	15.1694	3.61685	26.7219	7.38817	2.88522	0.0128777	0.164144
contig_71066|PREDICTED:	4.33105	1.03339	7.62871	7.38225	2.88406	0.0957055	0.526334
contig_146637|ubiquitin	2.1633	0.516693	3.8099	7.37363	2.88238	0.313001	0.887001
contig_120834|3-ketoacyl-	2.15614	0.516693	3.79559	7.34593	2.87695	0.286458	0.862104
contig_15793|beta-galactosidase	330.702	79.2676	582.136	7.34394	2.87655	1.12036e-08	2.16883e-06
contig_136915|reverse	2.15034	0.516693	3.78399	7.32347	2.87253	0.258529	0.828934
contig_153338|retrotransposon	17.8221	4.29998	31.3442	7.28939	2.8658	0.000295157	0.0115355
contig_64522|ribosomal	2.13738	0.516693	3.75807	7.27331	2.86261	0.288188	0.863399
contig_85671|cysteine-rich	2.13738	0.516693	3.75807	7.27331	2.86261	0.288188	0.863399
contig_154139|protein	4.26882	1.03339	7.50425	7.26181	2.86033	0.12151	0.595598
contig_69818|casein	4.2621	1.03339	7.49081	7.24881	2.85774	0.182674	0.720934
contig_249052|60s	2.13082	0.516693	3.74495	7.24792	2.85757	0.545065	1
contig_79493|(-)-germacrene	10.65	2.58346	18.7165	7.24472	2.85693	0.0605006	0.411589
contig_14299|protein	72.9134	17.6992	128.128	7.23917	2.85583	1.27493e-06	0.00012314
contig_76687|transcription	7.05208	1.71651	12.3876	7.21676	2.85135	0.0115403	0.152127
contig_87389|prenylcysteine	15.5311	3.78328	27.279	7.2104	2.85008	0.172859	0.701542
contig_84921|electron-transfer	47.2388	11.5337	82.9439	7.19145	2.84628	0.000923998	0.0275702
contig_9406|protein	69.0514	16.867	121.236	7.18774	2.84554	1.69423e-05	0.00111863
contig_236607|mitochondrial	2.11282	0.516693	3.70894	7.17822	2.84363	0.262006	0.8319
contig_75841|transcription	4.21939	1.03339	7.40539	7.16615	2.8412	0.0988631	0.535351
contig_272683|60s	2.10596	0.516693	3.69522	7.15168	2.83828	0.47816	0.999491
contig_14213|nbs-lrr	18.9525	4.65024	33.2548	7.15121	2.83819	0.000412927	0.014968
contig_11972|phenazine	46.2322	11.3672	81.0972	7.13429	2.83477	0.00568498	0.0968256
contig_177515|5-methyltetrahydropteroyltriglutamate-homocysteine	2.09986	0.516693	3.68302	7.12806	2.83351	0.291713	0.866794
contig_55784|ccaat-binding	43.0381	10.6319	75.4442	7.096	2.82701	1.77972e-05	0.00115967
contig_9710|transmembrane	25.6251	6.33196	44.9183	7.09389	2.82658	5.62735e-07	6.13907e-05
contig_86479|williams-beuren	2.76406	0.683127	4.845	7.09239	2.82627	0.0834689	0.489389
contig_232187|protein	2.08795	0.516693	3.65921	7.08198	2.82415	0.26436	0.834319
contig_54706|cxe	45.608	11.3325	79.8836	7.04909	2.81744	7.70439e-08	1.13061e-05
contig_95941|uncharacterized	6.88994	1.71651	12.0634	7.02784	2.81308	0.0133598	0.168123
contig_97120|retrotransposon	20.5795	5.13215	36.0269	7.01986	2.81144	3.64288e-06	0.000297526
contig_11973|uncharacterized	20.6976	5.16693	36.2283	7.01157	2.80974	0.0195491	0.212301
contig_58337|aspartate	2.06889	0.516693	3.62109	7.0082	2.80904	0.29469	0.870126
contig_243036|glyoxylate	2.06309	0.516693	3.60948	6.98574	2.80441	0.266755	0.837075
contig_155895|gag-pol	2.06279	0.516693	3.60889	6.98459	2.80417	0.295284	0.870947
contig_84553|uncharacterized	11.6416	2.91633	20.3669	6.98373	2.804	0.00132099	0.0357493
contig_201622|protein	2.05699	0.516693	3.59728	6.96212	2.79953	0.26735	0.837506
contig_39405|glutamate-gated	4.11262	1.03339	7.19185	6.95951	2.79898	0.112294	0.572499
contig_176687|ribonuclease	4.77057	1.19982	8.34131	6.95214	2.79746	0.0347687	0.299848
contig_84186|nbs-coding	2.70823	0.683127	4.73334	6.92894	2.79263	0.085815	0.49706
contig_66657|gag-pol	19.7497	4.9831	34.5162	6.92665	2.79216	0.00107885	0.0307512
contig_239395|protein	12.8646	3.2492	22.48	6.91862	2.79048	0.0364004	0.308539
contig_40792|lob	2.04403	0.516693	3.57136	6.91196	2.7891	0.297125	0.872479
contig_65011|atp	8.8205	2.23321	15.4078	6.89941	2.78647	0.00830505	0.124341
contig_53119|amino	2.69557	0.683127	4.70802	6.89187	2.7849	0.0863613	0.498509
contig_93715|catalytic	2.69557	0.683127	4.70802	6.89187	2.7849	0.0863613	0.498509
contig_41203|ankyrin	2.69498	0.683127	4.70683	6.89012	2.78453	0.1144	0.578156
contig_39813|mannose-6-phosphate	2.03793	0.516693	3.55916	6.88834	2.78416	0.297729	0.873197
contig_96772|peptidase_c1	2.03793	0.516693	3.55916	6.88834	2.78416	0.297729	0.873197
contig_122734|ribonuclease	8.13143	2.06677	14.1961	6.86873	2.78004	0.0431138	0.339566
contig_271358|transcription	2.03137	0.516693	3.54604	6.86296	2.77883	0.298381	0.873753
contig_155232|heat	6.08786	1.55008	10.6256	6.8549	2.77714	0.0494249	0.368904
contig_26274|acidic	30.7449	7.86465	53.6251	6.8185	2.76945	0.112548	0.573017
contig_84917|dna	2.01916	0.516693	3.52163	6.81572	2.76887	0.299602	0.874398
contig_79705|ankyrin	2.01886	0.516693	3.52104	6.81457	2.76862	0.333013	0.907446
contig_26785|protein	200.149	51.2321	349.067	6.81345	2.76838	1.27966e-07	1.77483e-05
contig_99069|ribonuclease	4.03147	1.03339	7.02955	6.80245	2.76605	0.114924	0.57948
contig_161562|retrotransposon	2.01336	0.516693	3.51003	6.79326	2.7641	0.334613	0.908318
contig_148858|protein	2.01306	0.516693	3.50943	6.7921	2.76386	0.300217	0.875047
contig_72256|athila	2.01306	0.516693	3.50943	6.7921	2.76386	0.300217	0.875047
contig_74090|manganese	4.01273	1.03339	6.99207	6.76617	2.75834	0.561334	1
contig_35575|calcium	17.964	4.63284	31.2951	6.75505	2.75597	0.000115405	0.00538384
contig_161415|myosin	8.65182	2.23321	15.0704	6.74834	2.75453	0.0674512	0.437231
contig_144048|nodulin-related	2.64525	0.683127	4.60737	6.74453	2.75372	0.111622	0.570855
contig_140354|predicted	2.0004	0.516693	3.48411	6.7431	2.75341	0.3015	0.875347
contig_30177|ubiquitin	2.0004	0.516693	3.48411	6.7431	2.75341	0.3015	0.875347
contig_98526|probable	20.6354	5.33336	35.9375	6.73825	2.75237	0.00499926	0.0884396
contig_124035|hypothetical	2.63899	0.683127	4.59485	6.72621	2.74979	0.0994587	0.537041
contig_101276|ras-related	1.994	0.516693	3.47131	6.71832	2.7481	0.335516	0.908921
contig_102891|indole-3-acetic	2.63319	0.683127	4.58324	6.70922	2.74614	0.089134	0.506333
contig_83060|eid1-like	15.7862	4.09876	27.4736	6.7029	2.74479	1.10056e-05	0.000767896
contig_24300|beta-galactosidase	18562.7	4822.05	32303.4	6.6991	2.74397	5.14023e-06	0.000399043
contig_69608|trypsin-like	18.5116	4.81667	32.2066	6.68649	2.74125	0.000368749	0.0137164
contig_55665|probable	95.0561	24.7491	165.363	6.68159	2.74019	0.00587948	0.0991362
contig_80250|cytochrome	2.61442	0.683127	4.54572	6.65429	2.73428	0.0899949	0.50834
contig_100318|retrotransposon	1.97524	0.516693	3.43379	6.6457	2.73242	0.337433	0.910665
contig_96939|hat	1.97524	0.516693	3.43379	6.6457	2.73242	0.337433	0.910665
contig_260311|protein	3.94956	1.03339	6.86574	6.64393	2.73204	0.531232	1
contig_37365|mate	11.7494	3.08277	20.416	6.62261	2.7274	0.00942388	0.134603
contig_76454|protein	3.93827	1.03339	6.84316	6.62208	2.72728	0.129893	0.614123
contig_129824|PREDICTED:	5.19118	1.36625	9.01611	6.59915	2.72228	0.012334	0.159766
contig_15281|lrr	4.54604	1.19982	7.89225	6.57787	2.71762	0.0418235	0.333702
contig_272150|flagellar	1.95678	0.516693	3.39686	6.57423	2.71682	0.306008	0.880513
contig_74203|est	1.95648	0.516693	3.39626	6.57308	2.71657	0.339374	0.912078
contig_55782|thioredoxin	1789.82	472.853	3106.79	6.57031	2.71596	0.00439761	0.0812576
contig_73910|rna-directed	19.4694	5.14954	33.7893	6.56162	2.71405	0.00011271	0.005286
contig_95820|PREDICTED:	4.53383	1.19982	7.86785	6.55753	2.71315	0.0420174	0.334815
contig_93081|p27-like	11.6957	3.10016	20.2912	6.54523	2.71044	0.00714705	0.112737
contig_65387|s-locus	4.52193	1.19982	7.84404	6.53768	2.70878	0.0908984	0.51108
contig_96338|protein	1.94427	0.516693	3.37185	6.52584	2.70616	0.34065	0.913546
contig_163890|retrotransposon	7.76902	2.06677	13.4713	6.51803	2.70444	0.0614774	0.415623
contig_96844|probable	12.2658	3.26659	21.265	6.50983	2.70262	0.0402097	0.326355
contig_99093|dentin	204.832	54.6825	354.982	6.4917	2.6986	0.00637548	0.10457
contig_59509|high	2.5583	0.683127	4.43347	6.48996	2.69821	0.103429	0.548414
contig_66135|calmodulin	1.93131	0.516693	3.34594	6.47568	2.69503	0.381284	0.940272
contig_125828|transposon	2.55174	0.683127	4.42035	6.47076	2.69393	0.103763	0.549393
contig_63373|multipolar	13.432	3.59946	23.2646	6.46337	2.69229	0.000466055	0.016441
contig_54043|cycloartenol	2.54564	0.683127	4.40814	6.45289	2.68995	0.104075	0.550277
contig_122074|dna	2.53878	0.683127	4.39443	6.43282	2.68545	0.17445	0.705282
contig_84914|glyoxylate	1.91911	0.516693	3.32153	6.42844	2.68447	0.445892	0.985246
contig_176261|glycoprotein	5.07326	1.36625	8.78028	6.42654	2.68404	0.0183916	0.204465
contig_43786|protein	9.55937	2.58346	16.5353	6.40043	2.67817	0.013112	0.165847
contig_70446|laccase-like	9.49423	2.56607	16.4224	6.39981	2.67803	0.00229674	0.0525409
contig_69184|metal	2.52657	0.683127	4.37002	6.39709	2.67742	0.117813	0.586406
contig_147126|protein	3.81946	1.03339	6.60554	6.39213	2.6763	0.344124	0.916401
contig_35387|pas	3.8135	1.03339	6.59361	6.38059	2.67369	0.134498	0.624727
contig_80142|nuclease	59.5161	16.1665	102.866	6.36289	2.66968	0.0522493	0.381652
contig_132774|retrotransposon	1.90065	0.516693	3.2846	6.35697	2.66834	0.345299	0.917812
contig_65844|hypothetical	11.3961	3.10016	19.6921	6.35196	2.6672	0.00824327	0.123647
contig_82868|hypothetical	4.4019	1.19982	7.60398	6.33761	2.66394	0.0539172	0.387647
contig_122830|protein	6.29599	1.71651	10.8755	6.33579	2.66353	0.0257422	0.25076
contig_104892|phospholipase	3.78864	1.03339	6.54389	6.33247	2.66277	0.135448	0.627091
contig_136980|exocyst	3.78818	1.03339	6.54297	6.33159	2.66257	0.135465	0.627109
contig_141754|dna	1.89409	0.516693	3.27149	6.33159	2.66257	0.34601	0.918483
contig_75794|cc-nbs-lrr	1.89409	0.516693	3.27149	6.33159	2.66257	0.34601	0.918483
contig_95324|nbs-coding	3.78788	1.03339	6.54237	6.33101	2.66244	0.14905	0.656334
contig_74092|basic	5.67632	1.55008	9.80257	6.32392	2.66082	0.0658125	0.430349
contig_72863|protein	22.5553	6.16553	38.9451	6.31659	2.65915	0.00785565	0.119842
contig_31094|disease	1.88769	0.516693	3.25869	6.30681	2.65691	0.385875	0.943715
contig_55805|copia-like	4.3833	1.19982	7.56678	6.3066	2.65686	0.0601632	0.41054
contig_96083|homeobox	6.25922	1.71651	10.8019	6.29295	2.65374	0.023725	0.237522
contig_57345|retrotransposon	1.88159	0.516693	3.24648	6.2832	2.6515	0.386528	0.944306
contig_16170|zip	250.583	68.8269	432.339	6.28153	2.65112	2.90553e-06	0.000248455
contig_32340|af446875_1	81.2472	22.3494	140.145	6.27062	2.64861	1.41296e-07	1.90738e-05
contig_77480|PREDICTED:	15.5598	4.28259	26.8369	6.26653	2.64767	0.000244114	0.00994201
contig_65140|hypothetical	8.10909	2.23321	13.985	6.26229	2.64669	0.0144563	0.176077
contig_101264|serine	3.75111	1.03339	6.46884	6.25985	2.64613	0.136903	0.630858
contig_115805|snf1-related	3.75111	1.03339	6.46884	6.25985	2.64613	0.136903	0.630858
contig_105868|retrotransposon	1.87503	0.516693	3.23336	6.25781	2.64566	0.387233	0.944817
contig_64708|centromere	2.47685	0.683127	4.27057	6.2515	2.6442	0.120578	0.593266
contig_78347|uncharacterized	4.34577	1.19982	7.49173	6.24405	2.64248	0.060942	0.413654
contig_4180|1-aminocyclopropane-1-carboxylate	6.21576	1.71651	10.715	6.24231	2.64208	0.0263879	0.253954
contig_22848|Agglutinin-2	132.374	36.5635	228.185	6.24081	2.64173	3.18989e-11	9.93934e-09
contig_74109|ribonuclease	11.2225	3.10016	19.3449	6.23997	2.64154	0.00855225	0.126359
contig_126461|unnamed	166.918	46.1347	287.702	6.23614	2.64065	0.00714078	0.112713
contig_63442|heat	20.4906	5.66623	35.3149	6.23252	2.63982	0.000138058	0.0062675
contig_135020|transducin	2.47029	0.683127	4.25745	6.2323	2.63976	0.124107	0.601715
contig_66303|uncharacterized	4.33341	1.19982	7.467	6.22344	2.63771	0.0552578	0.391799
contig_72496|predicted	3.73159	1.03339	6.4298	6.22207	2.6374	0.232421	0.799251
contig_85748|protein	1.86312	0.516693	3.20955	6.21173	2.63499	0.349411	0.921666
contig_89844|iaa-amino	4.32151	1.19982	7.4432	6.2036	2.6331	0.0502464	0.372881
contig_87720|protein	3.71893	1.03339	6.40448	6.19757	2.6317	0.421653	0.970197
contig_72177|cytochrome	74.157	20.6155	127.698	6.19428	2.63094	0.00224571	0.0517427
contig_100987|tagl2	41.2792	11.4815	71.077	6.19057	2.63007	0.00256724	0.0569026
contig_97967|hypothetical	1.85702	0.516693	3.19735	6.18811	2.6295	0.35009	0.921822
contig_154780|60s	3.70719	1.03339	6.38099	6.17484	2.6264	0.152322	0.662516
contig_91652|transposon	4.30245	1.19982	7.40507	6.17182	2.6257	0.0558801	0.393911
contig_112349|abscisic	8.00353	2.23321	13.7739	6.16775	2.62475	0.0148781	0.179104
contig_125006|bzip-like	1.85046	0.516693	3.18423	6.16272	2.62357	0.350823	0.922747
contig_77845|serine	14.0527	3.93233	24.1731	6.14728	2.61995	0.0369836	0.311451
contig_122658|protein	6.13415	1.71651	10.5518	6.14722	2.61993	0.027068	0.257555
contig_60647|mariner	6.13264	1.71651	10.5488	6.14546	2.61952	0.380082	0.939813
contig_153388|retrotransposon	1.84406	0.516693	3.17143	6.13795	2.61776	0.390603	0.946988
contig_75927|monosacharide	1.84406	0.516693	3.17143	6.13795	2.61776	0.390603	0.946988
contig_32270|chy	203.008	56.9505	349.066	6.12929	2.61572	6.4012e-08	9.67453e-06
contig_54571|tonoplast	22.569	6.33196	38.806	6.12858	2.61555	0.0165908	0.192041
contig_234946|60s	2.43352	0.683127	4.18391	6.12465	2.61463	0.110088	0.566656
contig_55817|beta-galactosidase	16.5477	4.65024	28.4452	6.11694	2.61281	0.0244922	0.242851
contig_62754|branched-chain-amino-acid	7.90286	2.23321	13.5725	6.0776	2.6035	0.0212666	0.22266
contig_78444|multidrug	18.8449	5.33336	32.3564	6.06679	2.60093	0.000627012	0.0206696
contig_100121|hypothetical	1.8256	0.516693	3.13451	6.06648	2.60086	0.353633	0.923537
contig_89190|chlorophyllase	121.416	34.4346	208.398	6.05201	2.59741	1.08888e-08	2.1169e-06
contig_89898|probable	2.40806	0.683127	4.13299	6.05011	2.59696	0.139993	0.638644
contig_116022|retrotransposon	10.9158	3.10016	18.7314	6.04209	2.59505	0.0115508	0.152221
contig_122813|cell	1.8192	0.516693	3.12171	6.04171	2.59496	0.39336	0.948723
contig_181373|cytochrome	1.8192	0.516693	3.12171	6.04171	2.59496	0.39336	0.948723
contig_98197|calcium	1.8192	0.516693	3.12171	6.04171	2.59496	0.39336	0.948723
contig_73640|protein	13.8886	3.94972	23.8275	6.0327	2.5928	0.00160636	0.0410542
contig_45959|ras-related	3.62574	1.03339	6.21809	6.0172	2.58909	0.171328	0.698957
contig_104380|transposon	4.20909	1.19982	7.21837	6.01621	2.58886	0.0578195	0.402027
contig_68613|act	33.6194	9.63334	57.6055	5.9798	2.5801	2.35194e-05	0.00147522
contig_48045|random	42.484	12.182	72.786	5.97487	2.57891	5.41466e-07	5.93551e-05
contig_99886|nbs-lrr	4.18393	1.19982	7.16804	5.97427	2.57876	0.0644802	0.426485
contig_101205|cysteine	1.80044	0.516693	3.08418	5.96908	2.57751	0.395473	0.95079
contig_142017|af369930_2pol	1.80044	0.516693	3.08418	5.96908	2.57751	0.395473	0.95079
contig_28385|kinase	1.80044	0.516693	3.08418	5.96908	2.57751	0.395473	0.95079
contig_46213|PREDICTED:	1.80044	0.516693	3.08418	5.96908	2.57751	0.395473	0.95079
contig_70301|retroelement	1.80044	0.516693	3.08418	5.96908	2.57751	0.395473	0.95079
contig_99047|casp-like	1.80044	0.516693	3.08418	5.96908	2.57751	0.395473	0.95079
contig_116214|calmodulin-like	1.79434	0.516693	3.07198	5.94546	2.57179	0.396166	0.952104
contig_50301|potyviral	10.7471	3.10016	18.394	5.93326	2.56882	0.0129379	0.164681
contig_8769|laccase	49.1577	14.1966	84.1187	5.92527	2.56688	1.209e-09	2.83504e-07
contig_6751|transducin	379.892	110.068	649.715	5.90286	2.56141	3.17227e-13	1.43202e-10
contig_68197|o-fucosyltransferase	1.78168	0.516693	3.04666	5.89646	2.55985	0.397613	0.95297
contig_96355|probable	17.1768	4.9831	29.3705	5.89401	2.55925	0.000763825	0.0238851
contig_27034|ribonuclease	36.1644	10.5003	61.8285	5.88827	2.55784	0.000138722	0.00627408
contig_61560|nbs-lrr	5.33863	1.55008	9.12717	5.8882	2.55783	0.0937183	0.520312
contig_136140|Os02g0293300	15.3809	4.46641	26.2955	5.88738	2.55763	0.00967705	0.136793
contig_168537|ty3-gypsy	1.77587	0.516693	3.03505	5.874	2.55434	0.359404	0.928082
contig_272616|expressed	1.77587	0.516693	3.03505	5.874	2.55434	0.359404	0.928082
contig_114283|dna	1.77557	0.516693	3.03445	5.87284	2.55406	0.398315	0.953198
contig_8847|uncharacerized	1.77557	0.516693	3.03445	5.87284	2.55406	0.398315	0.953198
contig_94869|hypothetical	1.77557	0.516693	3.03445	5.87284	2.55406	0.398315	0.953198
contig_146705|hypothetical	1.77528	0.516693	3.03386	5.87169	2.55377	0.44444	0.984434
contig_22686|glutathione	1.77528	0.516693	3.03386	5.87169	2.55377	0.44444	0.984434
contig_93683|gag-pol	5.89682	1.71651	10.0771	5.8707	2.55353	0.0385153	0.318066
contig_21673|lysine-ketoglutarate	256.337	74.7118	437.963	5.86203	2.5514	0.0033798	0.068335
contig_70940|autoinhibited	4.10858	1.19982	7.01735	5.84867	2.54811	0.0732856	0.457129
contig_94717|pentatricopeptide	5.30796	1.55008	9.06584	5.84863	2.5481	0.086247	0.498134
contig_58894|cytochrome	134.093	39.1817	229.004	5.84468	2.54712	0.00102485	0.0296016
contig_67306|ct099	53.8372	15.7467	91.9277	5.8379	2.54545	0.0206044	0.218544
contig_99112|nuclear	290.424	84.9488	495.899	5.83763	2.54538	5.38097e-05	0.00287989
contig_120005|gag-pol	4.09058	1.19982	6.98134	5.81866	2.54069	0.0666625	0.433788
contig_48157|selenocysteine	328.704	96.4998	560.907	5.81252	2.53916	0.00151752	0.0394487
contig_141543|gamma-glutamyl	4.08402	1.19982	6.96822	5.80772	2.53797	0.06682	0.43454
contig_81830|retrotransposon	1.75681	0.516693	2.99693	5.80022	2.53611	0.400493	0.954959
contig_94322|hypothetical	18.1245	5.33336	30.9156	5.79665	2.53522	0.00500139	0.0884396
contig_61381|pol	2.32081	0.683127	3.95849	5.79466	2.53472	0.145624	0.649254
contig_152624|erythronate-4-phosphate	12.2788	3.61685	20.9407	5.78975	2.5335	0.0439681	0.343736
contig_126391|rna-directed	3.50752	1.03339	5.98166	5.78841	2.53317	0.176698	0.709934
contig_63989|protein	27.38	8.08326	46.6767	5.77448	2.52969	0.000113398	0.00531279
contig_93703|protein	5.23871	1.55008	8.92735	5.75929	2.52589	0.0959125	0.526835
contig_118845|rotundifolia	2.30815	0.683127	3.93317	5.7576	2.52547	0.146473	0.65091
contig_110424|retrotransposon	1.74415	0.516693	2.97161	5.75121	2.52387	0.401978	0.956306
contig_83554|amino	4.04665	1.19982	6.89349	5.74544	2.52242	0.074861	0.463155
contig_51127|transformation	6.34214	1.88295	10.8013	5.7364	2.52015	0.0154154	0.183384
contig_9208|aryl-alcohol	268.145	79.685	456.606	5.73014	2.51857	3.35659e-10	8.67603e-08
contig_105059|hypothetical	1.73805	0.516693	2.95941	5.72759	2.51793	0.402699	0.95677
contig_94375|non-ltr	1.73805	0.516693	2.95941	5.72759	2.51793	0.402699	0.95677
contig_166239|40s	5.2027	1.55008	8.85532	5.71282	2.5142	0.0865593	0.499208
contig_73673|non-ltr	27.6808	8.24969	47.112	5.71076	2.51368	8.14583e-05	0.00404111
contig_217315|glutathione	1.73195	0.516693	2.9472	5.70398	2.51197	0.403423	0.957178
contig_85738|lrr	1.73195	0.516693	2.9472	5.70398	2.51197	0.403423	0.957178
contig_141048|hypothetical	2.28328	0.683127	3.88344	5.6848	2.50711	0.148166	0.654278
contig_91878|atp-dependent	4.00959	1.19982	6.81936	5.68365	2.50682	0.0809289	0.481698
contig_136986|rna	8.62162	2.58346	14.6598	5.67446	2.50448	0.0309327	0.278706
contig_81290|beta	5.72186	1.71651	9.7272	5.66684	2.50255	0.0484109	0.364017
contig_73814|retrotransposon	1.71929	0.516693	2.92188	5.65497	2.49952	0.404935	0.957535
contig_119588|pentatricopeptide	5.70355	1.71651	9.69059	5.64551	2.49711	0.0407725	0.329045
contig_95839|golgi	1.71319	0.516693	2.90968	5.63135	2.49348	0.405669	0.958554
contig_87328|cc-nbs-lrr	1.71289	0.516693	2.90908	5.6302	2.49319	0.451487	0.989309
contig_9432|prolyl	1.71289	0.516693	2.90908	5.6302	2.49319	0.451487	0.989309
contig_80706|f-box	12.5308	3.78328	21.2784	5.62432	2.49168	0.00562008	0.0959195
contig_27061|unknown	9.59951	2.91633	16.2827	5.58328	2.48111	0.00724546	0.113776
contig_38161|rx-like	3.40151	1.03339	5.76963	5.58323	2.4811	0.181772	0.719383
contig_150056|metallothionein	1.70023	0.516693	2.88376	5.58119	2.48057	0.452954	0.990235
contig_101598|nbs-lrr	6.19206	1.88295	10.5012	5.57699	2.47949	0.0219074	0.226967
contig_112771|protein	12.4385	3.78328	21.0938	5.57552	2.47911	0.0063968	0.104791
contig_23644|acidic	51.1914	15.5803	86.8026	5.57132	2.47802	0.16951	0.694843
contig_67287|dentin	148.834	45.3646	252.303	5.56166	2.47552	0.0375786	0.314076
contig_267722|dna-directed	1.69442	0.516693	2.87215	5.55873	2.47475	0.407945	0.959978
contig_64984|far-red	1.69442	0.516693	2.87215	5.55873	2.47475	0.407945	0.959978
contig_43894|acyl-	6.76519	2.06677	11.4636	5.54663	2.47161	0.0529741	0.384551
contig_3009|kelch	5.6157	1.71651	9.5149	5.54316	2.47071	0.0504743	0.373494
contig_100561|rnase	1.68832	0.516693	2.85995	5.53511	2.46861	0.408692	0.960887
contig_71137|hypothetical	1.68832	0.516693	2.85995	5.53511	2.46861	0.408692	0.960887
contig_108292|hypothetical	1.68802	0.516693	2.85935	5.53395	2.46831	0.454381	0.99067
contig_5750|protein	1297.36	397.262	2197.46	5.53153	2.46768	0.0423049	0.335798
contig_114145|cationic	780.377	239.117	1321.64	5.52716	2.46654	4.57463e-06	0.000362559
contig_56601|rna	11.2009	3.43302	18.9687	5.52537	2.46607	0.00730287	0.114489
contig_67307|ct099	157.918	48.4126	267.424	5.52385	2.46567	3.03868e-08	4.97251e-06
contig_49671|late	6.14172	1.88295	10.4005	5.52352	2.46559	0.0375962	0.314076
contig_67710|glycoside	7.27871	2.23321	12.3242	5.51862	2.46431	0.0280805	0.262902
contig_86098|hypothetical	1.68222	0.516693	2.84775	5.51149	2.46244	0.409442	0.96158
contig_120375|protein	8.40425	2.58346	14.225	5.50618	2.46105	0.0298496	0.272949
contig_48160|selenocysteine	322.984	99.3019	546.667	5.5051	2.46077	0.00432831	0.0804673
contig_10390|protein	334.186	102.911	565.46	5.49464	2.45802	1.20145e-11	4.1095e-09
contig_54898|squalene	2.21479	0.683127	3.74646	5.48429	2.4553	0.153006	0.66386
contig_62571|late	33.9391	10.4829	57.3953	5.47514	2.4529	2.70023e-05	0.00165551
contig_97060|c-4	3.88376	1.19982	6.56769	5.4739	2.45257	0.0971116	0.530603
contig_62926|k(+)	2.20839	0.683127	3.73366	5.46555	2.45037	0.172338	0.700439
contig_105358|uncharacterized	1.66926	0.516693	2.82183	5.46133	2.44925	0.456598	0.990843
contig_70615|selenocysteine	344.114	106.615	581.613	5.45526	2.44765	0.00308303	0.064603
contig_81555|protein	2.20229	0.683127	3.72146	5.44768	2.44564	0.1728	0.701503
contig_5000|lysosomal	5720.53	1775.55	9665.5	5.44367	2.44458	0.0083995	0.125159
contig_108294|retrotransposon	28.2542	8.78378	47.7245	5.43326	2.44182	0.000385844	0.0141669
contig_73780|aaa	7.17285	2.23321	12.1125	5.42382	2.43931	0.0315259	0.281915
contig_71416|protein	140.342	43.7003	236.983	5.42292	2.43907	1.23462e-08	2.33051e-06
contig_7403|cell	923.294	288.265	1558.32	5.40587	2.43453	2.64948e-08	4.38292e-06
contig_68076|c2	8.80459	2.7499	14.8593	5.40357	2.43391	0.0198335	0.213738
contig_111957|PREDICTED:	3.83433	1.19982	6.46884	5.39151	2.43069	0.0890882	0.506283
contig_118377|protein	3.83433	1.19982	6.46884	5.39151	2.43069	0.0890882	0.506283
contig_94291|low	16.4531	5.14954	27.7567	5.39013	2.43032	0.0796235	0.477741
contig_5287|chaperone	1.6505	0.516693	2.78431	5.38871	2.42994	0.458845	0.991711
contig_60207|transposable	1.6505	0.516693	2.78431	5.38871	2.42994	0.458845	0.991711
contig_88583|jjh-r-like	6.011	1.88295	10.1391	5.38468	2.42886	0.023236	0.234655
contig_48696|protein	61.4584	19.2667	103.65	5.37976	2.42754	0.0306927	0.277513
contig_25594|abscisic	405.516	127.303	683.729	5.3709	2.42516	2.72716e-13	1.25841e-10
contig_98017|probable	3.28909	1.03339	5.5448	5.36567	2.42376	0.205492	0.758599
contig_106133|cys2	1.6444	0.516693	2.7721	5.36509	2.4236	0.459582	0.991711
contig_79877|f-box	1.6444	0.516693	2.7721	5.36509	2.4236	0.459582	0.991711
contig_127867|omega-hydroxypalmitate	9.26378	2.91633	15.6112	5.35304	2.42036	0.0086372	0.127096
contig_14424|acyl-	172.329	54.2627	290.396	5.35168	2.41999	1.87706e-07	2.41218e-05
contig_135195|Os02g0307900	9.84031	3.10016	16.5805	5.34827	2.41907	0.0729416	0.45593
contig_69280|probable	3.27659	1.03339	5.5198	5.34147	2.41724	0.226588	0.791057
contig_96282|ppr	1.6383	0.516693	2.7599	5.34147	2.41724	0.460323	0.991924
contig_150137|galactose	3.27614	1.03339	5.51888	5.34059	2.417	0.226613	0.791057
contig_161197|reverse	1.63784	0.516693	2.75898	5.3397	2.41676	0.523595	1
contig_86869|truncated	13.0925	4.13354	22.0515	5.33477	2.41543	0.172889	0.701542
contig_17704|protein	471.535	148.952	794.118	5.33139	2.41451	6.08258e-08	9.34826e-06
contig_35656|abc	3.7968	1.19982	6.39379	5.32896	2.41385	0.0902405	0.509206
contig_152774|rna-directed	1.63174	0.516693	2.74678	5.31608	2.41036	0.461122	0.992433
contig_76273|esterase	1.63174	0.516693	2.74678	5.31608	2.41036	0.461122	0.992433
contig_120196|hypothetical	16.781	5.31597	28.246	5.31342	2.40964	0.00054067	0.0184241
contig_22023|homeobox-leucine	3320.69	1052.12	5589.25	5.31237	2.40936	4.15214e-10	1.03785e-07
contig_9166|nadph	9.20064	2.91633	15.4849	5.30974	2.40864	0.00958007	0.136023
contig_88123|short-chain	9.77349	3.10016	16.4468	5.30516	2.4074	0.0271602	0.258002
contig_85694|af202179_1disease	5.41024	1.71651	9.10396	5.30376	2.40701	0.0535014	0.386024
contig_3367|zip	12.4324	3.94972	20.9151	5.29533	2.40472	0.0048042	0.0859766
contig_86632|phytoalexin-deficient	8.64885	2.7499	14.5478	5.2903	2.40335	0.0205527	0.218248
contig_49746|f-box	10.2685	3.26659	17.2705	5.28701	2.40245	0.0143786	0.175462
contig_148737|rna-directed	4.87081	1.55008	8.19153	5.28459	2.40179	0.124807	0.603179
contig_102892|indole-3-acetic	2.14601	0.683127	3.60889	5.28289	2.40133	0.17717	0.710928
contig_108536|mate	7.53658	2.39964	12.6735	5.28143	2.40093	0.0192224	0.210543
contig_69198|nbs-lrr	10.1966	3.2492	17.1439	5.27635	2.39954	0.0023317	0.0531697
contig_97136|amino	54.9332	17.5154	92.3511	5.27257	2.39851	0.0553775	0.392206
contig_62343|hypothetical	1.61953	0.516693	2.72238	5.26885	2.39749	0.46262	0.992683
contig_87778|unnamed	1.61953	0.516693	2.72238	5.26885	2.39749	0.46262	0.992683
contig_88471|abhydrolase	1.61953	0.516693	2.72238	5.26885	2.39749	0.46262	0.992683
contig_37185|pleiotropic	56.4166	18.0147	94.8184	5.2634	2.39599	0.000231763	0.00954149
contig_166782|ribonuclease	8.08545	2.58346	13.5874	5.25938	2.39489	0.144855	0.647703
contig_30799|urease	3.23251	1.03339	5.43163	5.25615	2.39401	0.229004	0.794588
contig_56902|glutamate	13.4454	4.29998	22.5907	5.25369	2.39333	0.00552571	0.0949663
contig_85493|hcr2-	1.61343	0.516693	2.71017	5.24523	2.39101	0.463373	0.992683
contig_71850|glutamate	3.22641	1.03339	5.41943	5.24434	2.39076	0.229342	0.794846
contig_7923|peroxidase	416.601	133.625	699.578	5.2354	2.3883	1.1731e-08	2.2423e-06
contig_78266|catalytic	3.22001	1.03339	5.40663	5.23196	2.38735	0.252932	0.822472
contig_120965|terpenoid	2.12724	0.683127	3.57136	5.22796	2.38625	0.17867	0.713946
contig_120078|rna-directed	18.2103	5.85005	30.5706	5.22569	2.38562	0.00204622	0.0488386
contig_87304|PREDICTED:	12.8106	4.11615	21.505	5.22455	2.38531	0.00238555	0.0539381
contig_92034|serine	22.4985	7.2337	37.7633	5.22047	2.38418	0.00139921	0.0371803
contig_30102|ap2	1.60687	0.516693	2.69705	5.21984	2.38401	0.464187	0.992873
contig_64206|predicted	1.60687	0.516693	2.69705	5.21984	2.38401	0.464187	0.992873
contig_78684|nbs-lrr	6.42155	2.06677	10.7763	5.21409	2.38242	0.0799956	0.479312
contig_45238|mrna-capping	6.93596	2.23321	11.6387	5.21166	2.38174	0.033474	0.29279
contig_114948|retrotransposon	3.20765	1.03339	5.38191	5.20803	2.38074	0.230389	0.795997
contig_129533|cyanidin-3-o-glucoside	77.7706	25.0993	130.442	5.19702	2.37769	0.0139752	0.172714
contig_81478|wall-associated	1.60077	0.516693	2.68485	5.19622	2.37746	0.464948	0.993253
contig_66768|bile	1.60047	0.516693	2.68425	5.19507	2.37714	0.518888	1
contig_72916|histone	3.70896	1.19982	6.21809	5.18252	2.37365	0.113937	0.57694
contig_54603|PREDICTED:	8.49891	2.7499	14.2479	5.18125	2.3733	0.0231367	0.233948
contig_91609|transcription	556.453	180.284	932.622	5.17309	2.37103	1.45798e-08	2.66372e-06
contig_54272|retrotransposon	13.2692	4.29998	22.2384	5.17176	2.37065	0.00772486	0.118763
contig_74556|PREDICTED:	3.18278	1.03339	5.33218	5.15991	2.36735	0.231789	0.798538
contig_52455|pentatricopeptide	5.28486	1.71651	8.85322	5.15768	2.36672	0.066863	0.434719
contig_76627|phosphatidylinositol	1.58811	0.516693	2.65953	5.14722	2.36379	0.466537	0.993758
contig_40727|reticuline	62.3746	20.3001	104.449	5.14526	2.36324	0.0183194	0.203861
contig_117238|grf	14.7835	4.81667	24.7503	5.13847	2.36134	0.00496517	0.0880264
contig_16113|gigantea	668.866	218.208	1119.52	5.13053	2.35911	1.4037e-05	0.000963155
contig_125658|leucine-rich	1.58201	0.516693	2.64733	5.1236	2.35716	0.467308	0.994403
contig_53192|transcription	1.58201	0.516693	2.64733	5.1236	2.35716	0.467308	0.994403
contig_81036|mutator	1.58201	0.516693	2.64733	5.1236	2.35716	0.467308	0.994403
contig_81831|copia	1.58201	0.516693	2.64733	5.1236	2.35716	0.467308	0.994403
contig_71090|signal	1.58171	0.516693	2.64673	5.12244	2.35683	0.521084	1
contig_46544|cytochrome	6.83545	2.23321	11.4377	5.12165	2.35661	0.040935	0.329829
contig_88868|e3	3.67219	1.19982	6.14455	5.12123	2.35649	0.104063	0.550275
contig_41800|p-loop	2.08942	0.683127	3.49572	5.11723	2.35536	0.204608	0.757133
contig_88608|prenylcysteine	36.6621	12.0156	61.3086	5.10243	2.35118	0.0202767	0.216515
contig_74696|gag-pol	2.08362	0.683127	3.48411	5.10024	2.35057	0.182248	0.720008
contig_48396|multidrug	2.08332	0.683127	3.48351	5.09937	2.35032	0.20513	0.757809
contig_3222|sin3	13.0506	4.28259	21.8186	5.09473	2.349	0.025804	0.250935
contig_100292|zinc	6.29664	2.06677	10.5265	5.09321	2.34858	0.0973886	0.531388
contig_218735|branched-chain-amino-acid	117.251	38.5681	195.935	5.08022	2.34489	0.000186831	0.00796563
contig_9965|cytochrome	218.818	71.9966	365.64	5.07857	2.34442	0.000620033	0.020494
contig_100909|protein	1.56981	0.516693	2.62292	5.07636	2.3438	0.46886	0.995418
contig_133579|protein	1.56951	0.516693	2.62232	5.07521	2.34347	0.522528	1
contig_29537|transposable	5.20982	1.71651	8.70312	5.07023	2.34205	0.0682332	0.440626
contig_56603|heme	3.64047	1.19982	6.08111	5.06836	2.34152	0.116418	0.583204
contig_105082|poly	4.70256	1.55008	7.85505	5.06752	2.34128	0.141567	0.640948
contig_127465|elicitor-inducible	6.77412	2.23321	11.315	5.06672	2.34105	0.0637286	0.423479
contig_16998|protein	97.7378	32.2461	163.229	5.06199	2.33971	6.55376e-05	0.00339268
contig_100251|heat	6.25895	2.06677	10.4511	5.05674	2.33821	0.0899933	0.50834
contig_125369|kinase	6.25895	2.06677	10.4511	5.05674	2.33821	0.0899933	0.50834
contig_34503|probable	5.19731	1.71651	8.67811	5.05567	2.3379	0.0752899	0.464545
contig_240579|probable	1.56325	0.516693	2.6098	5.05098	2.33656	0.4697	0.995899
contig_31355|tbc	47.3159	15.6672	78.9646	5.04012	2.33346	0.0135354	0.169302
contig_112140|retrotransposon	3.1201	1.03339	5.20681	5.03859	2.33302	0.258697	0.829011
contig_83640|tyrosyl-trna	3.62246	1.19982	6.0451	5.03834	2.33295	0.105812	0.555059
contig_35393|chromatin	6.73586	2.23321	11.2385	5.03246	2.33126	0.0501451	0.37238
contig_160327|lysine	1.55715	0.516693	2.5976	5.02736	2.3298	0.470485	0.995899
contig_67713|protein	1.55715	0.516693	2.5976	5.02736	2.3298	0.470485	0.995899
contig_76530|ent-kaurenoic	120.515	40.0313	200.999	5.02106	2.32799	0.000776466	0.0241442
contig_149432|bzip-like	4.11065	1.36625	6.85505	5.01741	2.32694	0.0417795	0.333677
contig_77969|af202179_1disease	7.76623	2.58346	12.949	5.01226	2.32546	0.0648971	0.427683
contig_214961|cell	1.55104	0.516693	2.5854	5.00374	2.32301	0.471274	0.995899
contig_203498|lob	1.55075	0.516693	2.5848	5.00258	2.32267	0.524773	1
contig_29827|branched-chain	1090.4	363.789	1817	4.99467	2.32039	3.87364e-06	0.000312361
contig_130971|retroelement	3.09523	1.03339	5.15708	4.99047	2.31918	0.260173	0.829692
contig_96595|f-box	2.0458	0.683127	3.40846	4.98951	2.3189	0.208395	0.763741
contig_89143|probable	13.9259	4.65024	23.2015	4.98932	2.31884	0.0114831	0.151857
contig_137528|retrotransposon	2.03999	0.683127	3.39686	4.97252	2.31398	0.185955	0.726963
contig_92882|copia-type	2.03969	0.683127	3.39626	4.97164	2.31372	0.208935	0.764345
contig_69204|unnamed	56.8367	19.0481	94.6254	4.96772	2.31258	0.000685023	0.0221171
contig_13769|af478373_1gag-pol	7.15051	2.39964	11.9014	4.95966	2.31024	0.0213753	0.223439
contig_31813|udp-	152.516	51.1973	253.834	4.95796	2.30975	2.14909e-07	2.68589e-05
contig_92542|af120335_1	1.53838	0.516693	2.56008	4.95473	2.30881	0.472922	0.996363
contig_92660|reticuline	601.995	202.799	1001.19	4.93685	2.30359	0.0220916	0.227898
contig_111816|cationic	367.466	123.867	611.065	4.93323	2.30253	4.15375e-08	6.58405e-06
contig_90468|rna-directed	3.55932	1.19982	5.91881	4.93309	2.30249	0.119474	0.590401
contig_170801|protein	3.06457	1.03339	5.09574	4.93112	2.30191	0.238677	0.806574
contig_180885|retrotransposon	1.53228	0.516693	2.54787	4.93112	2.30191	0.473722	0.996713
contig_8735|tonoplast	38.6909	13.049	64.3328	4.9301	2.30162	1.69068e-05	0.00111791
contig_21878|zinc	1.53198	0.516693	2.54728	4.92996	2.30158	0.527048	1
contig_37244|cop9	1.53198	0.516693	2.54728	4.92996	2.30158	0.527048	1
contig_88201|hypothetical	20.784	7.01509	34.5529	4.9255	2.30027	4.33701e-05	0.00241788
contig_8524|disease	7.10462	2.39964	11.8096	4.92141	2.29907	0.2598	0.829692
contig_2704|f-box	9.61082	3.2492	15.9724	4.91581	2.29743	0.0030631	0.0643039
contig_20426|protein	30.0123	10.15	49.8746	4.91374	2.29682	0.000291851	0.0114343
contig_58893|cytochrome	38.0903	12.8825	63.298	4.91347	2.29674	2.7427e-05	0.00167616
contig_221434|retrotransposon	9.65062	3.26659	16.0347	4.90868	2.29534	0.019211	0.210539
contig_76766|hypothetical	11.1761	3.78328	18.5689	4.90813	2.29517	0.0173535	0.197609
contig_61360|mutator-like	2.01483	0.683127	3.34653	4.89885	2.29244	0.211164	0.767949
contig_51155|protein	3.0455	1.03339	5.05762	4.89423	2.29108	0.263176	0.833269
contig_51575|cytochrome	26.3061	8.93282	43.6794	4.88977	2.28977	0.000499613	0.0173499
contig_33263|zeatin	5.05407	1.71651	8.39164	4.88877	2.28947	0.0712159	0.449309
contig_132746|cystathionine	10.645	3.61685	17.6731	4.88633	2.28875	0.101351	0.542686
contig_69231|uncharacterized	2.00873	0.683127	3.33433	4.88098	2.28717	0.211718	0.768419
contig_174044|flavine-containing	1.51932	0.516693	2.52195	4.88095	2.28716	0.528601	1
contig_128639|retrotransposon	2.00827	0.683127	3.33342	4.87965	2.28678	0.277021	0.850986
contig_83844|transcription	277.965	94.577	461.352	4.87806	2.28631	4.13888e-07	4.64904e-05
contig_68938|nicotinamidase	238.717	81.2971	396.137	4.87271	2.28472	2.45831e-08	4.1267e-06
contig_29237|polygalacturonase	10.5983	3.61685	17.5798	4.86053	2.28112	0.169141	0.694391
contig_60930|lrr	3.51539	1.19982	5.83096	4.85987	2.28092	0.134241	0.624491
contig_73074|transmembrane	1.51352	0.516693	2.51035	4.85849	2.28051	0.476204	0.998131
contig_158886|pre-mrna	1.51322	0.516693	2.50975	4.85734	2.28017	0.529354	1
contig_50636|nadh	1.51322	0.516693	2.50975	4.85734	2.28017	0.529354	1
contig_92697|protein	33.152	11.3325	54.9715	4.8508	2.27822	0.00011766	0.00545624
contig_79107|auxin-induced	5.50641	1.88295	9.12988	4.84872	2.2776	0.0303495	0.275801
contig_52515|aldehyde	40.6734	13.9159	67.431	4.8456	2.27667	2.63248e-05	0.00162053
contig_96596|gag-pol	3.50319	1.19982	5.80656	4.83953	2.27487	0.134743	0.625417
contig_55197|atp-dependent	19.0603	6.53318	31.5874	4.83491	2.27349	0.24517	0.813741
contig_86564|protein	1.50742	0.516693	2.49814	4.83487	2.27348	0.477019	0.998461
contig_135013|carboxyl-terminal	1.50712	0.516693	2.49755	4.83372	2.27313	0.530111	1
contig_153224|outer	6.02773	2.06677	9.98868	4.83299	2.27292	0.121668	0.596052
contig_21796|PREDICTED:	3.01378	1.03339	4.99418	4.83283	2.27287	0.291645	0.866794
contig_38345|cysteine-rich	9.02364	3.10016	14.9471	4.82141	2.26946	0.042524	0.336962
contig_158697|atp-dependent	3.49083	1.19982	5.78183	4.81892	2.26871	0.122156	0.59708
contig_136127|dna	1.50056	0.516693	2.48443	4.80833	2.26554	0.530929	1
contig_68001|cc-nbs-lrr	1.50056	0.516693	2.48443	4.80833	2.26554	0.530929	1
contig_103266|polyprotein	9.95837	3.43302	16.4837	4.80151	2.26349	0.0119683	0.156275
contig_160130|retrotransposon	11.9888	4.13354	19.844	4.80072	2.26325	0.018226	0.203269
contig_38549|branched-chain-amino-acid	119.085	41.1168	197.054	4.79253	2.26079	1.86452e-06	0.00017101
contig_2090|aldehyde	8057.74	2783.14	13332.3	4.79039	2.26014	3.39895e-09	7.32821e-07
contig_36148|probable	1.97731	0.683127	3.27149	4.78899	2.25972	0.214613	0.771855
contig_81732|nbs-coding	1.97731	0.683127	3.27149	4.78899	2.25972	0.214613	0.771855
contig_25681|arginase	54.1708	18.7152	89.6263	4.78896	2.25971	2.10585e-06	0.000190078
contig_116601|cytochrome	144.657	49.9975	239.317	4.78658	2.25899	0.00134179	0.0361402
contig_103954|ycf2	1.49446	0.516693	2.47223	4.78471	2.25843	0.531693	1
contig_109922|protein	1.49446	0.516693	2.47223	4.78471	2.25843	0.531693	1
contig_66637|nbs-lrr	10.9261	3.78328	18.0688	4.77597	2.25579	0.0181502	0.202986
contig_130036|protein	8.89673	3.08277	14.7107	4.77191	2.25457	0.00812995	0.122701
contig_28599|gdp-mannose-dependent	1.9712	0.683127	3.25928	4.77112	2.25433	0.215184	0.772839
contig_162080|hypothetical	8.41221	2.91633	13.9081	4.76904	2.2537	0.303591	0.878373
contig_79490|aluminum-activated	26.8151	9.30047	44.3298	4.7664	2.2529	0.0512764	0.376966
contig_201249|PREDICTED:	1.48866	0.516693	2.46062	4.76225	2.25164	0.479548	0.999491
contig_169337|predicted	2.97642	1.03339	4.91945	4.76052	2.25112	0.324188	0.898991
contig_65931|raffinose	3.45316	1.19982	5.70651	4.75614	2.24979	0.151893	0.66187
contig_82720|polyprotein	1.9651	0.683127	3.24708	4.75326	2.24892	0.215758	0.774135
contig_58492|retroelement	2.97016	1.03339	4.90693	4.7484	2.24744	0.294387	0.869854
contig_73611|pentatricopeptide	37.9791	13.2328	62.7253	4.74014	2.24493	5.27797e-05	0.00283589
contig_62909|unnamed	29.1191	10.15	48.0882	4.73774	2.2442	0.000515799	0.0177703
contig_81400|serine	1.4818	0.516693	2.44691	4.73571	2.24358	0.545441	1
contig_133840|protein	1.959	0.683127	3.23488	4.7354	2.24349	0.216335	0.77486
contig_14301|esterase	1793.13	625.536	2960.72	4.7331	2.24278	0.0595461	0.408473
contig_103434|pentatricopeptide	1.95214	0.683127	3.22116	4.71532	2.23736	0.244761	0.813224
contig_61301|ferric	67.759	23.7157	111.802	4.71427	2.23703	1.93955e-06	0.000177177
contig_211444|predicted	1.4757	0.516693	2.4347	4.71209	2.23637	0.534064	1
contig_64557|(-)-a-terpineol	1.4757	0.516693	2.4347	4.71209	2.23637	0.534064	1
contig_51568|atp	119.545	41.8968	197.193	4.70662	2.23469	2.08226e-08	3.58811e-06
contig_109334|malate	159.102	55.768	262.436	4.70584	2.23445	0.0194125	0.211719
contig_61756|PREDICTED:	8.31993	2.91633	13.7235	4.70575	2.23443	0.0220589	0.2278
contig_59380|myb	9.31368	3.26659	15.3608	4.70239	2.23339	0.0241473	0.240355
contig_120181|transposon	1.4696	0.516693	2.4225	4.68847	2.22912	0.534842	1
contig_74621|remorin-like	1.4696	0.516693	2.4225	4.68847	2.22912	0.534842	1
contig_81829|retrotransposon	1.4696	0.516693	2.4225	4.68847	2.22912	0.534842	1
contig_31429|probable	1.93948	0.683127	3.19584	4.67825	2.22597	0.245993	0.81476
contig_82283|rac	6.33591	2.23321	10.4386	4.67427	2.22474	0.0710032	0.448834
contig_40335|branched-chain-amino-acid	332.02	117.202	546.838	4.66576	2.22211	4.72485e-07	5.25533e-05
contig_95421|serine	1.93338	0.683127	3.18364	4.66039	2.22045	0.246592	0.81514
contig_105711|ureide	12.636	4.46641	20.8055	4.65822	2.21978	0.00752836	0.116859
contig_91526|hypothetical	6.31715	2.23321	10.4011	4.65747	2.21955	0.113696	0.576273
contig_2895|chloroplast	674.98	238.65	1111.31	4.65665	2.21929	0.000978105	0.0286279
contig_172866|hypothetical	5.84178	2.06677	9.61678	4.65304	2.21817	0.190766	0.734162
contig_29886|disease	2.92043	1.03339	4.80747	4.65216	2.2179	0.297581	0.873183
contig_65617|hypothetical	3.38422	1.19982	5.56861	4.64121	2.2145	0.154972	0.667916
contig_92095|dof	45.6164	16.1839	75.0489	4.63726	2.21327	0.000116657	0.00542482
contig_179658|protein	2.90853	1.03339	4.78367	4.62912	2.21074	0.27182	0.84407
contig_68929|sucrose	2.90793	1.03339	4.78247	4.62796	2.21038	0.328573	0.904099
contig_97115|branched-chain	369.687	131.416	607.957	4.62619	2.20983	1.72707e-05	0.00113208
contig_91724|vicilin-like	4.35876	1.55008	7.16745	4.62392	2.20912	0.198557	0.747111
contig_77765|protein	1.92072	0.683127	3.15832	4.62332	2.20893	0.342735	0.915042
contig_117611|ribonuclease	1.45083	0.516693	2.38498	4.61585	2.2066	0.537257	1
contig_62966|subtilisin-like	1.45083	0.516693	2.38498	4.61585	2.2066	0.537257	1
contig_91751|s-locus	1.45083	0.516693	2.38498	4.61585	2.2066	0.537257	1
contig_58567|gdsl	4.35236	1.55008	7.15465	4.61567	2.20654	0.217731	0.777664
contig_7436|dead-box	3.36591	1.19982	5.532	4.6107	2.20498	0.155808	0.669199
contig_28101|zinc	86.8471	30.9668	142.727	4.60905	2.20447	2.52692e-06	0.000221493
contig_61711|predicted	267.52	95.5459	439.494	4.59982	2.20158	0.0200387	0.21505
contig_112729|dual	4.80514	1.71651	7.89377	4.59872	2.20123	0.0997835	0.538156
contig_26581|kelch	75.6258	27.0171	124.235	4.59837	2.20112	0.0028471	0.0612045
contig_75019|protein	4.80454	1.71651	7.89257	4.59803	2.20102	0.100739	0.540936
contig_21779|atpase	75.9694	27.1487	124.79	4.59653	2.20055	0.00427649	0.0797647
contig_117317|retroelement	1.44473	0.516693	2.37277	4.59223	2.19919	0.538049	1
contig_140447|receptor-like	1.44473	0.516693	2.37277	4.59223	2.19919	0.538049	1
contig_94460|probable	1.44473	0.516693	2.37277	4.59223	2.19919	0.538049	1
contig_102227|hypothetical	1.90882	0.683127	3.13451	4.58847	2.19801	0.221189	0.782709
contig_69195|zinc	1.90852	0.683127	3.13391	4.5876	2.19774	0.249061	0.818064
contig_86579|brefeldin	112.889	40.4337	185.345	4.58392	2.19658	3.89245e-05	0.00221621
contig_122125|malate	60.5331	21.6837	99.3824	4.58328	2.19638	0.0904246	0.50955
contig_38638|atp	156.109	55.9618	256.255	4.57912	2.19507	3.59854e-09	7.64976e-07
contig_152326|toll-interleukin-resistance	1.90271	0.683127	3.1223	4.57061	2.19239	0.221793	0.783597
contig_167424|galaxin	11.97	4.29998	19.64	4.56746	2.19139	0.0364956	0.308869
contig_1022|dormancy-associated	8359.99	3008.97	13711	4.55671	2.18799	2.33035e-10	6.19956e-08
contig_161513|retrotransposon	1.89631	0.683127	3.1095	4.55187	2.18646	0.250291	0.819389
contig_2783|nbs-lrr	4.76046	1.71651	7.80441	4.54666	2.18481	0.101859	0.544506
contig_98497|cell	2.8643	1.03339	4.69522	4.54353	2.18381	0.331438	0.906885
contig_221383|1	1.43207	0.516693	2.34745	4.54322	2.18372	0.539706	1
contig_252853|glutathione	1.43207	0.516693	2.34745	4.54322	2.18372	0.539706	1
contig_74084|retrotransposon	1.43207	0.516693	2.34745	4.54322	2.18372	0.539706	1
contig_63886|ac087852_29	10.94	3.94972	17.9303	4.53965	2.18258	0.014619	0.177394
contig_113074|ribonuclease	8.57399	3.10016	14.0478	4.53132	2.17993	0.0626448	0.420115
contig_161686|probable	11.4262	4.13354	18.7189	4.52855	2.17905	0.0599212	0.409898
contig_45198|cc-nbs-lrr	3.31618	1.19982	5.43255	4.5278	2.17881	0.158119	0.673635
contig_5099|low	18.5094	6.69962	30.3192	4.52552	2.17808	0.00241158	0.0543023
contig_141671|cullin	1.42597	0.516693	2.33525	4.51961	2.1762	0.54051	1
contig_55351|udp-glycosyltransferase	1.42597	0.516693	2.33525	4.51961	2.1762	0.54051	1
contig_90254|retrotransposon	8.04508	2.91633	13.1738	4.51726	2.17545	0.0307008	0.277513
contig_90365|iaa-amino	1.88365	0.683127	3.08418	4.5148	2.17466	0.25158	0.821892
contig_58643|pentatricopeptide	4.72874	1.71651	7.74096	4.5097	2.17303	0.11291	0.574105
contig_25332|2-oxoglutarate-dependent	27.8656	10.1152	45.616	4.50962	2.17301	7.65079e-05	0.00384585
contig_138612|patatin-like	125.851	45.7149	205.988	4.50592	2.17182	0.000643542	0.0211227
contig_51002|polypeptide	5.18137	1.88295	8.4798	4.50348	2.17104	0.0452446	0.350105
contig_98761|peroxidase	16.0482	5.83266	26.2637	4.50286	2.17084	0.00506669	0.0892004
contig_57395|nbs-coding	1.41957	0.516693	2.32245	4.49483	2.16827	0.604151	1
contig_51250|syntaxin,	5.6267	2.04938	9.20401	4.49112	2.16708	0.0167003	0.192874
contig_59589|rna-binding	4.71073	1.71651	7.70495	4.48872	2.16631	0.103146	0.547975
contig_97074|saur-like	4.71073	1.71651	7.70495	4.48872	2.16631	0.103146	0.547975
contig_80636|atp	8.49284	3.10016	13.8855	4.47897	2.16317	0.0634616	0.422729
contig_537|hypothetical	17.3396	6.33196	28.3473	4.47686	2.16249	0.000319386	0.012264
contig_91918|wall-associated	3.28476	1.19982	5.3697	4.47543	2.16202	0.15961	0.676029
contig_26143|cytochrome	115.655	42.2471	189.063	4.47518	2.16195	0.00125643	0.0344323
contig_4692|protein	8.48658	3.10016	13.873	4.47493	2.16187	0.0820214	0.485637
contig_25760|seed	122.221	44.6641	199.778	4.4729	2.16121	1.58701e-07	2.09264e-05
contig_111954|retrovirus-related	7.97673	2.91633	13.0371	4.47039	2.1604	0.0261074	0.252698
contig_164391|b-	8.931	3.26659	14.5954	4.46809	2.15966	0.0731824	0.456933
contig_124947|ZPT4-3	4.23399	1.55008	6.9179	4.46293	2.15799	0.203344	0.755392
contig_29308|nbs-containing	1.86489	0.683127	3.04666	4.45987	2.157	0.253515	0.823252
contig_256304|related	4.22848	1.55008	6.90689	4.45583	2.15569	0.262609	0.83275
contig_77136|phd	4.22789	1.55008	6.90569	4.45506	2.15544	0.203584	0.755743
contig_5702|conserved	3.2721	1.19982	5.34438	4.45432	2.15521	0.160218	0.677571
contig_21531|hypothetical	7.49939	2.7499	12.2489	4.4543	2.1552	0.0612635	0.415103
contig_84674|dna	18.2672	6.69962	29.8348	4.4532	2.15484	0.00233133	0.0531697
contig_34013|f-box	35.1674	12.8999	57.4349	4.45234	2.15456	0.0161115	0.188199
contig_40160|pinus	362.765	133.125	592.405	4.44998	2.1538	7.66336e-10	1.84456e-07
contig_8294|trna	5.63034	2.06677	9.19392	4.44844	2.1533	0.408838	0.961083
contig_117291|hypothetical	1.40721	0.516693	2.29772	4.44698	2.15283	0.543006	1
contig_127716|cytochrome	4.22103	1.55008	6.89198	4.44621	2.15258	0.222883	0.785107
contig_141608|retrotransposon	1.40691	0.516693	2.29713	4.44583	2.15245	0.605655	1
contig_86157|f-box	188.758	69.4132	308.102	4.43867	2.15013	1.55713e-08	2.811e-06
contig_54225|atp	3.2599	1.19982	5.31998	4.43398	2.1486	0.160807	0.678569
contig_230895|60s	3.25944	1.19982	5.31906	4.43322	2.14835	0.195841	0.742493
contig_69055|probable	7.46322	2.7499	12.1765	4.428	2.14665	0.0478803	0.361342
contig_56772|athila	62.9085	23.199	102.618	4.42338	2.14515	0.000787154	0.0244265
contig_115274|retrotransposon	1.40111	0.516693	2.28552	4.42336	2.14514	0.543826	1
contig_126673|PREDICTED:	1.40111	0.516693	2.28552	4.42336	2.14514	0.543826	1
contig_150963|retrotransposon	1.40111	0.516693	2.28552	4.42336	2.14514	0.543826	1
contig_142086|unnamed	1.40081	0.516693	2.28492	4.42221	2.14477	0.606384	1
contig_90560|pentatricopeptide	1.40081	0.516693	2.28492	4.42221	2.14477	0.606384	1
contig_39332|esterase	605.112	223.276	986.949	4.42031	2.14415	0.0390142	0.320136
contig_26926|rna-directed	1.84613	0.683127	3.00913	4.40494	2.13912	0.255479	0.824995
contig_83056|retrotransposon	1.84613	0.683127	3.00913	4.40494	2.13912	0.255479	0.824995
contig_157687|protein	1.39501	0.516693	2.27332	4.39975	2.13742	0.544649	1
contig_25279|calmodulin-binding	1.39471	0.516693	2.27272	4.39859	2.13704	0.607117	1
contig_60914|enhancer	9.76293	3.61685	15.909	4.39858	2.13704	0.05243	0.382296
contig_129595|6-phosphofructokinase	84.0363	31.1332	136.939	4.39849	2.13701	3.87358e-06	0.000312361
contig_70885|retrotransposon	22.2634	8.24969	36.2771	4.39738	2.13665	0.00157186	0.0404909
contig_23476|rgc2	1.84003	0.683127	2.99693	4.38708	2.13326	0.256125	0.825892
contig_38072|protein	352.078	130.788	573.368	4.38396	2.13223	3.73655e-05	0.00214897
contig_100875|probable	18.9776	7.04987	30.9053	4.3838	2.13218	0.00446645	0.0822307
contig_230649|ribosomal	4.61692	1.71651	7.51733	4.37942	2.13074	0.130537	0.616017
contig_69435|cysteine	5.0627	1.88295	8.24245	4.37742	2.13008	0.0472848	0.359228
contig_70428|nbs-lrr	9.72465	3.61685	15.8324	4.37741	2.13008	0.0568749	0.397809
contig_56260|rhamnogalacturonate	10.6092	3.94972	17.2687	4.37213	2.12833	0.0183003	0.203848
contig_89040|protein	3.22207	1.19982	5.24433	4.37093	2.12794	0.180325	0.716951
contig_21603|nbs-lrr	1.83393	0.683127	2.98473	4.36922	2.12737	0.256774	0.826384
contig_63268|beta	64.1155	23.8995	104.332	4.36542	2.12612	0.511451	1
contig_201186|nbs-lrr	4.153	1.55008	6.75591	4.35843	2.12381	0.225646	0.789124
contig_120436|udp-galactose	5.97426	2.23321	9.71532	4.35039	2.12115	0.0849582	0.494045
contig_42863|protein	1.38205	0.516693	2.2474	4.34958	2.12088	0.608649	1
contig_97261|retrotransposon	15.6389	5.85005	25.4278	4.34659	2.11988	0.0231923	0.234406
contig_39679|disease	5.96711	2.23321	9.70101	4.34398	2.11902	0.101969	0.544904
contig_9|prolyl	34.3112	12.8478	55.7747	4.3412	2.1181	0.00115814	0.0324022
contig_97050|isoamyl	7.78287	2.91633	12.6494	4.33744	2.11684	0.0325395	0.287267
contig_25598|1-aminocyclopropane-1-carboxylate	183.855	68.8965	298.814	4.33715	2.11675	2.47248e-08	4.13522e-06
contig_38787|fad	9.65141	3.61685	15.686	4.33691	2.11667	0.0459115	0.352865
contig_98239|protein	18.8026	7.04987	30.5553	4.33417	2.11576	0.00456811	0.0831335
contig_11835|isovaleryl-	528.24	198.167	858.314	4.33127	2.11479	2.76476e-07	3.29223e-05
contig_76429|cyclin	8.2567	3.10016	13.4132	4.32663	2.11325	0.078844	0.475384
contig_26453|uncharacterized	1.37594	0.516693	2.2352	4.32597	2.11302	0.609392	1
contig_26908|e3	1.37594	0.516693	2.2352	4.32597	2.11302	0.609392	1
contig_51311|nbs-coding	1.37594	0.516693	2.2352	4.32597	2.11302	0.609392	1
contig_89975|hypothetical	1.37594	0.516693	2.2352	4.32597	2.11302	0.609392	1
contig_95402|probable	4.12767	1.55008	6.70527	4.32576	2.11295	0.226692	0.791057
contig_10793|btb	1056.24	396.696	1715.78	4.32518	2.11276	0.00127854	0.0348912
contig_45518|nbs-lrr	2.75143	1.03339	4.46948	4.32508	2.11273	0.373416	0.936785
contig_22168|protein	16.8954	6.34936	27.4415	4.32193	2.11168	0.125695	0.605369
contig_49581|pre-mrna	15.5041	5.83266	25.1755	4.3163	2.1098	0.00279997	0.0604825
contig_138907|map	2.74563	1.03339	4.45787	4.31385	2.10898	0.339526	0.91222
contig_98931|late	26.9199	10.1326	43.7071	4.3135	2.10886	0.0135755	0.16957
contig_137349|far-red	2.74533	1.03339	4.45727	4.31327	2.10878	0.373835	0.936785
contig_90789|af120335_1	4.99926	1.88295	8.11557	4.31004	2.1077	0.16859	0.693445
contig_91395|duf26	8.23019	3.10016	13.3602	4.30953	2.10753	0.083532	0.489554
contig_94303|small	3.18471	1.19982	5.1696	4.30865	2.10724	0.202621	0.754614
contig_37785|e3	26.931	10.15	43.712	4.30658	2.10654	0.0303814	0.27587
contig_13401|zinc	3164.24	1192.88	5135.59	4.30519	2.10608	0.0104227	0.142644
contig_22827|electron	206.591	77.8989	335.283	4.30408	2.1057	1.00813e-07	1.42872e-05
contig_96040|2-oxoglutarate-dependent	5.47905	2.06677	8.89134	4.30204	2.10502	0.145934	0.649782
contig_24773|disease	1.80936	0.683127	2.9356	4.2973	2.10343	0.309472	0.884325
contig_42817|pre-mrna-splicing	75.5138	28.5324	122.495	4.2932	2.10205	0.000726118	0.0229552
contig_94098|polypeptide	4.54203	1.71651	7.36755	4.29216	2.1017	0.118157	0.586935
contig_28099|zinc	386.796	146.217	627.375	4.29072	2.10122	5.3034e-07	5.82759e-05
contig_50100|retroelement	8.63798	3.26659	14.0094	4.28868	2.10054	0.0481818	0.362775
contig_139543|ribonuclease	6.82282	2.58346	11.0622	4.28192	2.09826	0.150488	0.658738
contig_65471|peroxisome	4.96845	1.88295	8.05396	4.27732	2.09671	0.0652085	0.428823
contig_82047|pre-mrna-splicing	4.52907	1.71651	7.34163	4.27706	2.09662	0.130271	0.615312
contig_69772|external	14.5064	5.4998	23.513	4.27525	2.09601	0.0105235	0.143592
contig_45351|lysosomal	12.2195	4.63284	19.8062	4.27516	2.09598	0.00887815	0.129243
contig_65514|hypothetical	13.5837	5.16693	22.0005	4.25794	2.09016	0.0427526	0.338065
contig_78065|aldose	27.1456	10.3339	43.9573	4.25372	2.08872	0.00258471	0.0571349
contig_70477|e3	1.35718	0.516693	2.19767	4.25334	2.0886	0.6117	1
contig_70517|flavonoid	1.35718	0.516693	2.19767	4.25334	2.0886	0.6117	1
contig_70716|neuroblastoma-amplified	1.35718	0.516693	2.19767	4.25334	2.0886	0.6117	1
contig_7421|btb	2058.93	784.081	3333.78	4.25184	2.08809	2.12494e-06	0.000191421
contig_74048|f-box	88.8212	33.8483	143.794	4.24819	2.08685	1.50659e-06	0.000142579
contig_57063|PREDICTED:	3.14703	1.19982	5.09423	4.24583	2.08605	0.184224	0.723637
contig_120943|ribonuclease	29.3284	11.1834	47.4734	4.24498	2.08576	0.0778949	0.472858
contig_150159|ribonuclease	1.7903	0.683127	2.89748	4.24149	2.08457	0.261509	0.831215
contig_151343|adenylyl	2.70796	1.03339	4.38254	4.24096	2.08439	0.478895	0.999491
contig_67593|protein	7.19401	2.7499	11.6381	4.2322	2.08141	0.0649116	0.427717
contig_7635|ankyrin	10.7673	4.11615	17.4185	4.23174	2.08125	0.0153917	0.183377
contig_125982|beta	1.35138	0.516693	2.18607	4.23088	2.08096	0.55065	1
contig_52126|Hypothetical	1.35108	0.516693	2.18547	4.22973	2.08056	0.612458	1
contig_90585|disease	4.05308	1.55008	6.55609	4.22952	2.08049	0.229828	0.795336
contig_71729|disease	1.35062	0.516693	2.18455	4.22795	2.07996	0.672747	1
contig_23465|rubber	108.901	41.6782	176.123	4.22578	2.07922	3.57574e-08	5.74797e-06
contig_95330|cc-nbs-lrr	4.91827	1.88295	7.95359	4.22401	2.07861	0.0661593	0.432059
contig_81025|protein	6.74793	2.58346	10.9124	4.22394	2.07859	0.125553	0.60507
contig_164080|60s	4.04668	1.55008	6.54329	4.22126	2.07767	0.25147	0.821653
contig_94609|btb	7.17525	2.7499	11.6006	4.21855	2.07675	0.0651466	0.428648
contig_51574|isovaleryl-	349.643	134.131	565.155	4.21344	2.075	7.37914e-07	7.82498e-05
contig_55205|transposon	4.4737	1.71651	7.23089	4.21255	2.07469	0.131976	0.619121
contig_2131|lysine-ketoglutarate	6490.51	2491.31	10489.7	4.21052	2.074	2.17887e-07	2.70085e-05
contig_51787|gdsl	32.2069	12.3658	52.0479	4.209	2.07348	0.000239491	0.00981527
contig_60089|retroelement	13.406	5.14954	21.6625	4.20669	2.07268	0.0325276	0.287218
contig_131513|rna-directed	3.12216	1.19982	5.04451	4.20439	2.0719	0.185549	0.726419
contig_77199|udp-glycosyltransferase	1.34452	0.516693	2.17235	4.20434	2.07188	0.613276	1
contig_70704|cysteine	18.7424	7.21631	30.2686	4.19447	2.06849	0.00388868	0.0748457
contig_96153|atp	15.1809	5.85005	24.5118	4.19	2.06695	0.0145681	0.176917
contig_238869|component	6.22632	2.39964	10.053	4.18938	2.06674	0.0435152	0.341486
contig_63070|dna-damage-inducible	9.7691	3.76589	15.7723	4.1882	2.06633	0.00693208	0.110418
contig_134565|cytochrome	7.56444	2.91633	12.2125	4.18764	2.06614	0.0373103	0.313101
contig_117863|uncharacterized	5.31478	2.04938	8.58017	4.18672	2.06582	0.0277222	0.260916
contig_77025|taxadien-5-alpha-ol	5.35978	2.06677	8.65279	4.18662	2.06579	0.176138	0.708994
contig_56295|-beta-farnesene	3.54202	1.36625	5.71779	4.18502	2.06523	0.142057	0.642131
contig_56689|PREDICTED:	28.9346	11.166	46.7032	4.18261	2.0644	0.00047588	0.0166914
contig_136991|retrotransposon	1.33842	0.516693	2.16015	4.18072	2.06375	0.614041	1
contig_28024|magnesium	1.33842	0.516693	2.16015	4.18072	2.06375	0.614041	1
contig_45260|probable	1.33842	0.516693	2.16015	4.18072	2.06375	0.614041	1
contig_70903|unnamed	1.33842	0.516693	2.16015	4.18072	2.06375	0.614041	1
contig_86728|predicted	1.33842	0.516693	2.16015	4.18072	2.06375	0.614041	1
contig_97449|transposon	1.33842	0.516693	2.16015	4.18072	2.06375	0.614041	1
contig_86910|af478369_1gag-pol	8.45158	3.26659	13.6366	4.17455	2.06162	0.0551644	0.391504
contig_60561|transposon	3.10416	1.19982	5.00849	4.17437	2.06156	0.168676	0.693485
contig_62200|Mitochondrial	2.67104	1.03339	4.30869	4.16949	2.05987	0.344843	0.917335
contig_44825|cytochrome	6.20086	2.39964	10.0021	4.16816	2.05941	0.0526964	0.383379
contig_15897|arginase	378.936	146.813	611.059	4.16217	2.05733	1.39099e-08	2.56752e-06
contig_68566|retrotransposon	5.76209	2.23321	9.29098	4.16038	2.05672	0.106129	0.555901
contig_48123|protein	3.99725	1.55008	6.44443	4.15749	2.05571	0.232232	0.798902
contig_150892|rho-gdp	1.33232	0.516693	2.14794	4.1571	2.05558	0.61481	1
contig_77492|retrotransposon	1.33232	0.516693	2.14794	4.1571	2.05558	0.61481	1
contig_96053|photosystem	1.33232	0.516693	2.14794	4.1571	2.05558	0.61481	1
contig_95942|retrotransposon	6.66143	2.58346	10.7394	4.15698	2.05554	0.117397	0.585891
contig_2517|apyrase-like	138.487	53.7634	223.212	4.15174	2.05372	0.0124218	0.160299
contig_65337|dna	25.6239	9.94881	41.299	4.15114	2.05351	0.000271486	0.0108623
contig_11465|proline	53.0484	20.5981	85.4986	4.15079	2.05339	1.18969e-05	0.000826283
contig_58683|type	13.7308	5.33336	22.1283	4.14903	2.05277	0.0185062	0.205168
contig_89407|dag	3.9904	1.55008	6.43072	4.14864	2.05264	0.253928	0.823892
contig_52585|integral	5.31646	2.06677	8.56614	4.1447	2.05127	0.163153	0.682496
contig_58375|f-box	108.993	42.3961	175.59	4.14166	2.05021	1.46261e-07	1.96275e-05
contig_53831|protein	10.1423	3.94972	16.3348	4.1357	2.04813	0.0234396	0.235962
contig_51552|flowering	210.538	82.0324	339.043	4.13303	2.0472	1.83946e-07	2.37729e-05
contig_69037|trichome	2.65198	1.03339	4.27057	4.1326	2.04705	0.380403	0.940007
contig_26953|callose	1.32576	0.516693	2.13483	4.13171	2.04674	0.615641	1
contig_55230|probable	1.75278	0.683127	2.82243	4.13163	2.04671	0.265724	0.83595
contig_70249|hypothetical	30.4462	11.8665	49.0259	4.13144	2.04665	0.000990401	0.0288816
contig_221917|dna-directed	1.75248	0.683127	2.82183	4.13076	2.04641	0.299623	0.874398
contig_30911|vacuolar	1.75248	0.683127	2.82183	4.13076	2.04641	0.299623	0.874398
contig_55389|f-box	144.416	56.2946	232.536	4.1307	2.04639	8.19861e-05	0.00405845
contig_92075|dna	3.97239	1.55008	6.3947	4.12541	2.04454	0.233318	0.800658
contig_43352|pentatricopeptide	3.49915	1.36625	5.63205	4.12226	2.04344	0.0827002	0.487076
contig_82205|ubiquitin-conjugating	3.07289	1.19982	4.94597	4.12226	2.04343	0.188227	0.730055
contig_120406|retrotransposon	3.07214	1.19982	4.94445	4.121	2.04299	0.208792	0.764263
contig_79125|lysine-specific	1.74668	0.683127	2.81022	4.11377	2.04046	0.266422	0.836791
contig_98962|amino	3.06633	1.19982	4.93285	4.11132	2.0396	0.188589	0.730648
contig_97174|1-aminocyclopropane-1-carboxylate	9.1984	3.59946	14.7973	4.11099	2.03949	0.0181635	0.20307
contig_90385|hypothetical	12.3038	4.81667	19.7909	4.10884	2.03873	0.0294967	0.271523
contig_128455|transposon	1.31966	0.516693	2.12262	4.1081	2.03847	0.616417	1
contig_61576|glucose-methanol-choline	1.31966	0.516693	2.12262	4.1081	2.03847	0.616417	1
contig_63923|retrotransposon	1.31966	0.516693	2.12262	4.1081	2.03847	0.616417	1
contig_15637|protein	903.922	353.989	1453.86	4.10706	2.03811	2.6893e-07	3.22767e-05
contig_20412|wd40	7.90575	3.10016	12.7113	4.10022	2.0357	0.0946844	0.523249
contig_62982|isochorismate	5.69315	2.23321	9.15309	4.09863	2.03514	0.107591	0.559246
contig_23432|glutathione	4.37349	1.71651	7.03047	4.09579	2.03414	0.148537	0.655146
contig_142779|nadh-ubiquinone	2.63292	1.03339	4.23245	4.09571	2.03411	0.420767	0.969487
contig_102634|nuclease	7.85313	3.08277	12.6235	4.09486	2.03381	0.0243538	0.241847
contig_65116|abc	27.8899	10.9648	44.8149	4.08716	2.0311	0.000114363	0.00535247
contig_111411|uncharacterized	1.31356	0.516693	2.11042	4.08448	2.03015	0.617197	1
contig_93535|receptor-like	1.31356	0.516693	2.11042	4.08448	2.03015	0.617197	1
contig_48161|selenocysteine	47.1922	18.5662	75.8183	4.08368	2.02987	0.0304309	0.276129
contig_99131|manganese	6.0947	2.39964	9.78977	4.07968	2.02846	0.0653357	0.429206
contig_1668|f-box	21.7978	8.58256	35.013	4.07955	2.02841	0.0031757	0.0658774
contig_26582|kelch	26.6202	10.4829	42.7575	4.07878	2.02814	0.00151149	0.0394044
contig_14783|dna	101.075	39.8127	162.338	4.07756	2.0277	3.12751e-07	3.62027e-05
contig_240779|60s	3.93441	1.55008	6.31874	4.0764	2.0273	0.234996	0.802229
contig_87739|protein	37.9806	14.9667	60.9945	4.07535	2.02692	0.0185141	0.205168
contig_105644|retrotransposon	17.8854	7.04987	28.721	4.07397	2.02644	0.0071867	0.113049
contig_66165|protein	178.916	70.526	287.306	4.07375	2.02636	0.0220449	0.227729
contig_53822|laccase	4.77489	1.88295	7.66683	4.07172	2.02564	0.0763127	0.467621
contig_121388|gag-pol	2.61491	1.03339	4.19643	4.06086	2.02179	0.38309	0.94142
contig_132168|ribonuclease	3.92221	1.55008	6.29433	4.06065	2.02171	0.23554	0.802959
contig_152151|heat	1.30716	0.516693	2.09762	4.0597	2.02137	0.733804	1
contig_5701|conserved	1.30716	0.516693	2.09762	4.0597	2.02137	0.733804	1
contig_159055|protein	6.53576	2.58346	10.4881	4.05969	2.02137	0.15242	0.662657
contig_73200|transposon	2.61415	1.03339	4.19492	4.0594	2.02127	0.422092	0.970462
contig_94472|branched-chain-amino-acid	130.484	51.5823	209.386	4.05927	2.02122	1.63919e-05	0.0010918
contig_66338|chromatin	32.5438	12.8651	52.2224	4.05921	2.0212	0.000114625	0.00535921
contig_76591|gag-pol	7.797	3.08277	12.5112	4.05844	2.02093	0.0271039	0.257683
contig_264161|intraflagellar	2.60865	1.03339	4.18391	4.04874	2.01747	0.349438	0.921666
contig_144485|dna-directed	3.02851	1.19982	4.8572	4.04828	2.01731	0.211281	0.768084
contig_38639|unknown	228.167	90.4237	365.91	4.04661	2.01671	3.5366e-09	7.58902e-07
contig_51190|riboflavin	48.1091	19.0829	77.1353	4.04213	2.01511	0.000141142	0.00636356
contig_71711|s-locus	3.02241	1.19982	4.845	4.03811	2.01368	0.211633	0.768419
contig_51562|c2	6.92571	2.7499	11.1015	4.03707	2.01331	0.0878769	0.502846
contig_34033|reverse	24.2003	9.61595	38.7847	4.03337	2.01199	0.0013456	0.0362214
contig_60797|PREDICTED:	7.33351	2.91633	11.7507	4.02927	2.01052	0.0467814	0.357257
contig_174824|chalcone	2.59569	1.03339	4.158	4.02366	2.00851	0.384502	0.942107
contig_60156|zinc	55.1706	21.9644	88.3768	4.02364	2.0085	8.91035e-06	0.000639353
contig_53257|nac	1586.37	631.587	2541.15	4.02343	2.00843	0.000103556	0.00492781
contig_57296|retrotransposon	17.6597	7.03248	28.2868	4.02231	2.00802	0.00667399	0.107512
contig_161254|malate	6.48633	2.58346	10.3892	4.02142	2.00771	0.141558	0.640948
contig_63913|retrotransposon	3.89124	1.55008	6.2324	4.0207	2.00745	0.236933	0.804232
contig_103299|uncharacterized	10.7459	4.28259	17.2092	4.0184	2.00662	0.00847839	0.125837
contig_137597|ac087852_29	1.29479	0.516693	2.0729	4.01185	2.00427	0.619619	1
contig_239319|rna-directed	1.29479	0.516693	2.0729	4.01185	2.00427	0.619619	1
contig_113203|branched1a	11.1461	4.44902	17.8431	4.01057	2.00381	0.00521196	0.0910882
contig_49291|protein	33.9822	13.5657	54.3987	4.01003	2.00361	0.000228768	0.00943343
contig_8257|lectin	161.432	64.4499	258.414	4.00953	2.00343	0.0369787	0.311451
contig_56311|PREDICTED:	146.517	58.5279	234.505	4.00673	2.00243	6.73151e-08	1.00734e-05
contig_112478|catalytic	6.00119	2.39964	9.60275	4.00175	2.00063	0.0607515	0.412863
contig_54685|disease	2.58349	1.03339	4.13359	4.00004	2.00002	0.385405	0.943227
