# Supplementary material for: De novo assembly of Phlomis purpurea after challenging with Phytophthora cinnamomi
Source: BMC Genomics. 2017 Sep 6;18:700. doi: 10.1186/s12864-017-4042-6 (PMC5585901; doi:10.1186/s12864-017-4042-6)
Supplement: Supplementary file 12 — List of Phlomis purpurea unigenes up-regulated (fold increase > 4) at 12 h post-challenge with Phytophthora cinnamomi. (XLSX 281 kb) [file 12864_2017_4042_MOESM12_ESM.xlsx]

## Sheet: Sheet1
Table S7. List of Phlomis purpurea unigenes up-regulated (fold increase > 4) at 12 h post-challenge with Phytophthora cinnamomi
id	baseMean	baseMeanA	baseMeanB	foldChange	log2FoldChange	pval	padj
contig_68489|vacuolar	53.6626	0.484455	106.841	220.538	7.78488	4.94671e-12	2.29425e-09
contig_42251|protein	13.5569	0.242228	26.8716	110.935	6.79358	0.258737	0.679436
contig_34263|tryptophan	50.4193	1.04375	99.7948	95.6114	6.57911	3.24288e-12	1.53569e-09
contig_81804|rossmann-fold	15.2349	0.317071	30.1528	95.098	6.57134	2.74775e-09	5.91463e-07
contig_37150|salicylate	14.824	0.317071	29.3309	92.5057	6.53147	0.0180049	0.148843
contig_27369|protein	11.0182	0.242228	21.7942	89.9742	6.49144	2.06792e-06	0.000171962
contig_95212|protein	10.8546	0.242228	21.467	88.6235	6.46962	1.09461e-06	0.000100911
contig_64814|pore-forming	13.8423	0.317071	27.3674	86.3133	6.43151	6.35355e-06	0.000412458
contig_102107|conserved	10.1177	0.242228	19.9932	82.5388	6.367	0.000475325	0.0118166
contig_62646|lrr	41.8131	1.04375	82.5824	79.1206	6.30598	0.143843	0.511357
contig_78389|wall-associated	28.4675	0.726683	56.2084	77.3493	6.27332	2.11799e-13	1.3612e-10
contig_296717|sieve	25.2423	0.673451	49.8111	73.964	6.20875	0.195813	0.597235
contig_30779|wall-associated	8.88772	0.242228	17.5332	72.3832	6.17758	0.00670164	0.0781679
contig_93075|conserved	15.7004	0.431223	30.9695	71.8179	6.16627	0.0117131	0.113114
contig_95211|protein	23.5245	0.673451	46.3756	68.8626	6.10565	6.10302e-12	2.77336e-09
contig_87185|protein	56.3648	1.62466	111.105	68.3864	6.09564	2.5335e-20	5.69885e-17
contig_85181|ribonuclease	53.9449	1.69951	106.19	62.483	5.96539	1.64692e-18	3.08714e-15
contig_2577|PREDICTED:	69.6837	2.22327	137.144	61.6857	5.94686	0.2123	0.619828
contig_40962|benzoate	27.8227	0.915679	54.7296	59.7695	5.90134	0.00493543	0.0636022
contig_85447|o-acyltransferase	12.6697	0.431223	24.9082	57.7617	5.85204	1.55312e-07	1.97378e-05
contig_53509|wall-associated	7.08492	0.242228	13.9276	57.4981	5.84544	0.220785	0.631487
contig_65924|transcription	7.00339	0.242228	13.7646	56.8249	5.82845	0.00118684	0.0232247
contig_79950|atp	9.08943	0.317071	17.8618	56.3338	5.81593	1.20414e-05	0.000689892
contig_48893|cytochrome	6.83945	0.242228	13.4367	55.4713	5.79367	0.0106055	0.106184
contig_24133|1-aminocyclopropane-1-carboxylate	13.678	0.484455	26.8716	55.4677	5.79358	0.314447	0.738476
contig_41745|benzoate	15.1905	0.559299	29.8218	53.32	5.7366	0.118702	0.461929
contig_78977|pectinesterase	11.0307	0.431223	21.6301	50.1599	5.64846	5.81738e-05	0.00235732
contig_2942|pinene	108.973	4.28293	213.663	49.887	5.64059	0.232338	0.646155
contig_54429|non-race	7.85998	0.317071	15.4029	48.5787	5.60225	0.0227702	0.172241
contig_69597|conserved	13.1428	0.559299	25.7263	45.9974	5.52348	0.0065201	0.0767268
contig_45867|s-adenosyl-l-methionine:salicylic	24.7842	1.06537	48.5031	45.5272	5.50866	0.00284151	0.043101
contig_23495|salicylate	72.8511	3.13895	142.563	45.4175	5.50518	6.83294e-09	1.36809e-06
contig_41749|salicylate	15.003	0.673451	29.3326	43.5557	5.44479	6.58811e-08	9.71758e-06
contig_137129|defective	5.36505	0.242228	10.4879	43.2976	5.43622	0.00110107	0.0219376
contig_3475|alcohol	36.051	1.64236	70.4597	42.9015	5.42295	0.024034	0.177966
contig_27451|blue	6.95875	0.317071	13.6004	42.894	5.4227	0.0243221	0.179084
contig_22905|protein	54.3521	2.52642	106.178	42.0269	5.39324	0.145468	0.513746
contig_53427|upf0481	5.20111	0.242228	10.16	41.944	5.39039	0.00169292	0.0300793
contig_15511|reverse	9.14581	0.431223	17.8604	41.418	5.37218	0.0981929	0.416863
contig_41751|benzoate	14.1013	0.673451	27.5291	40.8777	5.35324	0.000384121	0.0100704
contig_21722|cytochrome	8.90051	0.431223	17.3698	40.2803	5.332	2.91239e-05	0.00138181
contig_64967|-linalool	88.7184	4.55301	172.884	37.9713	5.24684	3.44755e-21	9.12344e-18
contig_24808|protein	17.6623	0.915679	34.4089	37.5775	5.2318	0.285815	0.708521
contig_81432|cytochrome	8.24511	0.431223	16.059	37.2405	5.2188	5.33436e-05	0.00221182
contig_32342|predicted	8.16253	0.431223	15.8938	36.8575	5.20389	0.212742	0.620406
contig_62075|cytokinin	50.7768	2.73935	98.8143	36.0722	5.17282	1.36128e-15	1.59716e-12
contig_41810|s-adenosyl-l-methionine:salicylic	12.2988	0.673451	23.9242	35.5248	5.15075	0.000141845	0.0047553
contig_11251|metalloendoproteinase	260.649	14.4388	506.86	35.104	5.13356	1.26655e-27	2.26428e-23
contig_26718|protein	16.4336	0.915679	31.9514	34.8937	5.1249	0.23861	0.654806
contig_43270|chlorophyllide	80.071	4.46424	155.678	34.8722	5.124	3.61099e-20	7.73577e-17
contig_58797|bon1-associated	9.86595	0.559299	19.1726	34.2797	5.09928	2.5369e-05	0.00125132
contig_23483|salicylate	11.8072	0.673451	22.9409	34.0647	5.09021	0.000651654	0.0149957
contig_56942|cytochrome	4.1356	0.242228	8.02897	33.1464	5.05078	0.205741	0.610959
contig_15159|high	177.454	10.4606	344.448	32.9281	5.04125	2.98327e-11	1.10919e-08
contig_23078|protein	4.05372	0.242228	7.86521	32.4703	5.02105	0.128583	0.482514
contig_5821|ap2	29.7271	1.77813	57.676	32.4364	5.01954	0.264492	0.685035
contig_16296|annexin	174.78	10.5317	339.029	32.1914	5.0086	0.00675851	0.0785664
contig_45859|s-adenosyl-l-methionine:salicylic	76.4582	4.61393	148.302	32.1423	5.0064	3.43013e-19	7.0143e-16
contig_822|early	73.7685	4.48977	143.047	31.8607	4.99371	0.0750984	0.356717
contig_2412|ap2	41.1612	2.52642	79.796	31.5846	4.98115	0.264312	0.684998
contig_5288|cytochrome	128.324	7.89865	248.749	31.4926	4.97694	1.79903e-09	4.17191e-07
contig_110353|cytochrome	76.5529	4.79915	148.307	30.9027	4.94966	1.40011e-11	5.72618e-09
contig_2245|gdsl	357.742	22.4635	693.02	30.851	4.94724	5.57489e-26	4.18005e-22
contig_66810|beta-ketoacyl-coa	63.5497	4.03302	123.066	30.5147	4.93143	5.1441e-17	7.71409e-14
contig_79096|protein	8.80079	0.559299	17.0423	30.4708	4.92936	9.42577e-05	0.00345034
contig_64114|duf26	11.4244	0.726683	22.1221	30.4426	4.92802	1.77659e-05	0.000943625
contig_14373|alpha-farnesene	232.598	15.374	449.823	29.2586	4.87079	5.12243e-27	5.7612e-23
contig_7638|male	3.64413	0.242228	7.04604	29.0885	4.86238	0.0447512	0.261735
contig_2190|protein	466.038	32.1948	899.882	27.9512	4.80484	0.243528	0.661664
contig_26427|ap2	13.1565	0.915679	25.3974	27.7361	4.79369	0.245462	0.663911
contig_29000|probable	3.4802	0.242228	6.71816	27.7349	4.79363	0.188452	0.586016
contig_91511|cchc-type	3.4802	0.242228	6.71816	27.7349	4.79363	0.188452	0.586016
contig_2576|probable	7.98092	0.559299	15.4025	27.539	4.78341	0.160583	0.540457
contig_9472|haloacid	3.39831	0.242228	6.5544	27.0588	4.75803	0.0957353	0.411596
contig_56089|-linalool	7.81786	0.559299	15.0764	26.9559	4.75253	0.000134953	0.0045821
contig_21578|progesterone	3.31643	0.242228	6.39064	26.3828	4.72152	0.0415312	0.250356
contig_76478|hypothetical	4.33679	0.317071	8.3565	26.3553	4.72002	0.353339	0.775327
contig_37238|PREDICTED:	36.3264	2.68611	69.9667	26.0475	4.70307	0.155494	0.531504
contig_64913|multicopper	6.46892	0.484455	12.4534	25.706	4.68403	0.0574999	0.304294
contig_37089|rhicadhesin	21.1945	1.58913	40.7999	25.6744	4.68226	0.193829	0.594388
contig_5976|u-box	5.70467	0.431223	10.9781	25.4581	4.67005	0.319602	0.74409
contig_63173|l-type	4.1732	0.317071	8.02932	25.3234	4.6624	0.0133697	0.123557
contig_56090|(	52.7261	4.01532	101.437	25.2625	4.65892	1.99853e-15	2.19292e-12
contig_143335|amino	5.62366	0.431223	10.8161	25.0824	4.6486	0.00995519	0.101996
contig_20527|transcription	3.15267	0.242228	6.06311	25.0306	4.64562	0.0349166	0.224308
contig_86478|receptor	3.15267	0.242228	6.06311	25.0306	4.64562	0.0349166	0.224308
contig_76928|hypothetical	3.15249	0.242228	6.06276	25.0292	4.64554	0.174496	0.562821
contig_60400|ammonium	102.7	7.94956	197.451	24.8379	4.63447	0.0329015	0.216353
contig_46816|cc-nbs-lrr	4.09149	0.317071	7.86591	24.808	4.63274	0.00683513	0.0791704
contig_82862|benzoyl	10.3142	0.801526	19.827	24.7365	4.62857	0.0785872	0.366371
contig_56098|hypothetical	3.07079	0.242228	5.89934	24.3546	4.60612	0.0325873	0.214962
contig_5622|protein	898.093	71.1084	1725.08	24.2598	4.6005	5.5369e-31	2.49094e-26
contig_5289|cytochrome	45.7293	3.62341	87.8351	24.241	4.59938	6.7144e-14	4.64719e-11
contig_59693|chlorophyllide	36.2601	2.87511	69.6451	24.2234	4.59833	6.09595e-12	2.77336e-09
contig_13432|glucose-6-phosphate	345.119	27.5447	662.694	24.0588	4.58849	4.82308e-25	2.71226e-21
contig_14932|protein	122.377	9.78715	234.966	24.0076	4.58542	0.244524	0.66277
contig_41811|s-adenosyl-l-methionine:salicylic	10.9254	0.876369	20.9744	23.9332	4.58094	0.0113793	0.111093
contig_11098|10-hydroxygeraniol	99.5273	7.98742	191.067	23.921	4.58021	2.70723e-06	0.000213249
contig_59038|glutamate-gated	3.92738	0.317071	7.53768	23.7729	4.57124	0.0200014	0.158867
contig_130470|retrovirus-like	2.9889	0.242228	5.73558	23.6785	4.5655	0.0307522	0.207449
contig_81734|s-locus-specific	2.98873	0.242228	5.73523	23.677	4.56542	0.0563721	0.3011
contig_62788|terpene	97.7069	7.94811	187.466	23.5862	4.55987	4.22494e-18	7.31045e-15
contig_28701|low	83.193	6.78005	159.606	23.5405	4.55707	5.27346e-09	1.08827e-06
contig_7387|protein	110.269	9.00346	211.534	23.4948	4.55427	0.265058	0.685558
contig_9623|glucose-6-phosphate	187.168	15.2975	359.039	23.4705	4.55278	5.69811e-22	1.9719e-18
contig_86829|exostosin	6.83387	0.559299	13.1084	23.4373	4.55073	0.234663	0.649761
contig_133795|senescence-inducible	19.482	1.60305	37.3609	23.3061	4.54264	0.00204564	0.034365
contig_55589|choline	22.9008	1.88459	43.917	23.3032	4.54246	1.3574e-08	2.47234e-06
contig_8163|alcohol	371.938	30.7384	713.137	23.2002	4.53607	0.000173851	0.00554987
contig_3556|(	554.822	45.9514	1063.69	23.1482	4.53283	1.50993e-27	2.26428e-23
contig_8165|protein	11.0265	0.915679	21.1374	23.0839	4.52881	0.190062	0.589122
contig_91015|calcium	5.13202	0.431223	9.83282	22.8022	4.5111	0.0113503	0.111028
contig_63237|pi-plc	5.13185	0.431223	9.83247	22.8013	4.51105	0.00143574	0.0266246
contig_98997|cysteine	33.2706	2.79649	63.7447	22.7945	4.51061	1.37233e-10	4.22127e-08
contig_15601|transcription	331.913	27.9119	635.914	22.7829	4.50988	0.272505	0.693213
contig_37865|chlorophyllide	32.4177	2.72934	62.106	22.755	4.50811	4.0407e-11	1.45426e-08
contig_98016|PREDICTED:	33.5298	2.82957	64.23	22.6996	4.50459	0.289781	0.713049
contig_62283|linalool	16.0023	1.36082	30.6438	22.5185	4.49304	7.66936e-07	7.49244e-05
contig_52454|pentatricopeptide	2.82497	0.242228	5.4077	22.3249	4.48058	0.0479349	0.272939
contig_24455|serine-threonine	50.5236	4.3717	96.6755	22.114	4.46688	0.13133	0.487343
contig_37684|low	242.171	21.0816	463.261	21.9746	4.45777	7.38373e-22	2.27574e-18
contig_76664|gmp	14.6544	1.28598	28.0228	21.791	4.44566	2.95153e-05	0.00139625
contig_21565|seed	73.7041	6.48082	140.927	21.7453	4.44263	2.50168e-16	3.31017e-13
contig_8332|leucine-rich	26.7377	2.35135	51.124	21.7424	4.44244	0.0684169	0.338561
contig_5001|cytochrome	476.626	42.3131	910.939	21.5285	4.42818	7.01218e-15	6.43804e-12
contig_55453|-linalool	55.2306	4.92708	105.534	21.4192	4.42083	2.12201e-14	1.73572e-11
contig_27724|protein	158.335	14.1626	302.507	21.3596	4.41681	8.09366e-22	2.27574e-18
contig_30780|wall-associated	9.77832	0.876369	18.6803	21.3155	4.41383	0.016757	0.142454
contig_111508|hypothetical	22.0471	1.98104	42.1132	21.2581	4.40994	0.000176449	0.00559904
contig_6|protein	3174.9	286.757	6063.04	21.1435	4.40214	0.301355	0.724992
contig_9819|glutathione	297.005	26.8572	567.152	21.1173	4.40035	2.17429e-22	8.15142e-19
contig_70010|protein	24.8019	2.24488	47.3589	21.0964	4.39892	5.87366e-10	1.5823e-07
contig_2848|xyloglucan	47.9724	4.35009	91.5947	21.0558	4.39615	0.244746	0.663171
contig_177534|laccase	2.6612	0.242228	5.08018	20.9727	4.39044	0.0428281	0.254626
contig_87055|probable	2.6612	0.242228	5.08018	20.9727	4.39044	0.0428281	0.254626
contig_50514|protein	2.66085	0.242228	5.07948	20.9698	4.39024	0.410009	0.822028
contig_21768|alpha-farnesene	479.367	44.4979	914.236	20.5456	4.36076	2.52165e-25	1.62063e-21
contig_31228|PREDICTED:	55.8606	5.21253	106.509	20.4332	4.35284	0.0509773	0.283833
contig_13402|high-affinity	1048.26	97.9699	1998.55	20.3997	4.35047	1.4751e-26	1.32724e-22
contig_118703|lysine	2.57932	0.242228	4.91641	20.2967	4.34317	0.0411824	0.248775
contig_71985|white-brown-complex	2.57932	0.242228	4.91641	20.2967	4.34317	0.0411824	0.248775
contig_26715|myrcene	2.57914	0.242228	4.91606	20.2952	4.34307	0.0705523	0.344926
contig_85845|rna-directed	2.57914	0.242228	4.91606	20.2952	4.34307	0.0705523	0.344926
contig_53620|upf0481	2.57897	0.242228	4.91571	20.2938	4.34297	0.273928	0.694591
contig_91017|loc100285177	13.6732	1.29367	26.0528	20.1387	4.3319	0.237841	0.653633
contig_34299|benzoyl	7.65485	0.726683	14.583	20.0679	4.32682	0.336252	0.760918
contig_9486|terpene	201.115	19.1061	383.125	20.0525	4.32571	1.29175e-20	3.11539e-17
contig_86602|retrotransposon	9.63421	0.915679	18.3527	20.0428	4.32501	0.00247152	0.0393021
contig_36373|cytoplasmic	21.6024	2.07358	41.1313	19.8358	4.31004	4.07806e-08	6.43733e-06
contig_6182|1-aminocyclopropane-1-carboxylate	13.4272	1.29367	25.5608	19.7584	4.30439	0.354093	0.776161
contig_4630|trans-alpha-bergamotene	18.5104	1.79205	35.2288	19.6584	4.29707	0.245111	0.663602
contig_59324|myb	4.99453	0.484455	9.5046	19.6191	4.29419	0.00594309	0.0721641
contig_45765|probable	20.4976	1.99497	39.0003	19.5493	4.28905	2.50798e-07	2.92303e-05
contig_59694|chlorophyllide	28.2664	2.78257	53.7502	19.3167	4.27178	4.77585e-10	1.3101e-07
contig_40377|cytochrome	32.3245	3.19987	61.4492	19.2037	4.26331	0.000132267	0.00452503
contig_6194|dehydration-responsive	235.947	23.4183	448.475	19.1506	4.25932	0.158457	0.537004
contig_51488|sex	970.898	96.3854	1845.41	19.1462	4.25898	1.12107e-05	0.00065077
contig_58803|hypothetical	3.19009	0.317071	6.06311	19.1222	4.25718	0.0341594	0.22138
contig_66042|auxin	3.18991	0.317071	6.06276	19.1211	4.2571	0.170127	0.555943
contig_20801|ap2	35.2662	3.51694	67.0154	19.055	4.2521	0.342956	0.765247
contig_2969|flavonol	1401.73	141.469	2661.98	18.8167	4.23394	8.56635e-05	0.0031929
contig_823|early	1047.83	105.816	1989.85	18.8048	4.23303	6.28369e-25	3.14101e-21
contig_21721|cytochrome	37.1918	3.75917	70.6245	18.7873	4.23168	0.00898704	0.0951539
contig_25816|atp	11.6501	1.17952	22.1207	18.754	4.22913	0.136044	0.49679
contig_75721|zinc	5.52359	0.559299	10.4879	18.7518	4.22896	0.00288975	0.0435233
contig_97053|60s	6.64565	0.673451	12.6179	18.7361	4.22775	0.00124265	0.023942
contig_139264|aspartic	55.1579	5.5969	104.719	18.7102	4.22575	0.00336391	0.0485766
contig_74833|3-ketoacyl-	15.0203	1.52821	28.5124	18.6574	4.22168	0.00129874	0.0246843
contig_22408|wall-associated	12.6054	1.28598	23.9249	18.6044	4.21757	2.84516e-05	0.00136168
contig_55330|cysteine-rich	4.7487	0.484455	9.01295	18.6043	4.21757	0.00843358	0.0913141
contig_6277|progesterone	17.0098	1.73882	32.2807	18.5648	4.21449	0.0179549	0.148539
contig_7454|atp	55.7001	5.71483	105.685	18.4932	4.20892	0.30098	0.724593
contig_96869|hva22-like	2.3335	0.242228	4.42477	18.267	4.19117	0.0599287	0.312226
contig_88838|protein	4.66647	0.484455	8.84849	18.2648	4.191	0.072784	0.350827
contig_146672|cc-nbs-lrr	2.33315	0.242228	4.42407	18.2641	4.19094	0.423573	0.83289
contig_6139|geraniol	46.1698	4.83454	87.5051	18.1	4.17792	6.1336e-11	2.09944e-08
contig_57549|glucose-methanol-choline	6.91809	0.726683	13.1095	18.0402	4.17314	0.00212699	0.0352705
contig_856|cytochrome	30.8729	3.24541	58.5004	18.0256	4.17197	7.76243e-08	1.11857e-05
contig_4105|protein	43.8492	4.62162	83.0769	17.9757	4.16798	0.046531	0.267896
contig_7384|protein	23.1782	2.44389	43.9125	17.9683	4.16738	0.375643	0.794145
contig_24434|pore-forming	76.4632	8.07764	144.849	17.9321	4.16447	0.177055	0.567027
contig_20280|pore-forming	46.9692	4.96262	88.9759	17.9292	4.16424	0.0635377	0.323755
contig_54504|pinus	4.58477	0.484455	8.68508	17.9275	4.1641	0.0127656	0.119988
contig_3269|progesterone	4.06633	0.431223	7.70144	17.8595	4.15862	0.057028	0.302959
contig_28138|probable	4.06616	0.431223	7.70109	17.8587	4.15856	0.354316	0.776385
contig_30951|ap2	4.06616	0.431223	7.70109	17.8587	4.15856	0.354316	0.776385
contig_22590|feruloyl	332.973	35.3823	630.563	17.8214	4.15554	4.43988e-14	3.29666e-11
contig_60849|protein	14.8872	1.58913	28.1852	17.7363	4.14863	4.77e-06	0.000332187
contig_5106|ap2	14.2832	1.52821	27.0382	17.6927	4.14508	1.85438e-05	0.000978014
contig_38066|secologanin	2.25127	0.242228	4.26031	17.588	4.13652	0.260847	0.68191
contig_10447|protein	55.4185	5.96706	104.87	17.5748	4.13544	0.0767001	0.360902
contig_76040|lrr	9.09811	0.990522	17.2057	17.3703	4.11855	0.00278256	0.0425498
contig_21333|high	151.687	16.6027	286.771	17.2725	4.1104	1.15626e-18	2.26165e-15
contig_3658|-limonene	878.628	97.0687	1660.19	17.1032	4.0962	0.198756	0.601522
contig_23938|protein	2.86239	0.317071	5.4077	17.0552	4.09214	0.0468594	0.269304
contig_32195|membrane	2.86239	0.317071	5.4077	17.0552	4.09214	0.0468594	0.269304
contig_20291|protein	5.9906	0.673451	11.3077	16.7908	4.06959	0.0166017	0.141615
contig_20622|PREDICTED:	7.1191	0.801526	13.4367	16.7639	4.06728	0.0327233	0.215586
contig_91520|terminal	3.82069	0.431223	7.21015	16.7202	4.06352	0.0162727	0.139869
contig_30259|cytochrome	16.0639	1.81366	30.3141	16.7143	4.06302	0.043832	0.258351
contig_54707|germacrene	6.42592	0.726683	12.1252	16.6856	4.06053	0.399854	0.814071
contig_57485|ap2-domain	27.0153	3.0718	50.9589	16.5893	4.05218	0.222451	0.633535
contig_66279|cytochrome	4.25671	0.484455	8.02897	16.5732	4.05078	0.282687	0.704306
contig_43394|proton-dependent	11.8155	1.3469	22.2841	16.5447	4.0483	0.308229	0.731283
contig_83581|protein	2.78033	0.317071	5.24359	16.5376	4.04768	0.0827629	0.377735
contig_98622|auxin-regulated	438.834	50.0789	827.589	16.5257	4.04664	0.00360017	0.0508842
contig_61641|protein	28.0677	3.2061	52.9293	16.5089	4.04517	3.03549e-08	4.94784e-06
contig_17519|chlorophyllase	56.9313	6.52245	107.34	16.457	4.04063	0.00174672	0.030756
contig_5580|zeatin	96.3078	11.053	181.563	16.4266	4.03796	2.84476e-05	0.00136168
contig_37139|tryptophan	39.6379	4.55301	74.7228	16.4118	4.03666	7.59046e-06	0.00047231
contig_105960|hypothetical	4.86766	0.559299	9.17602	16.4063	4.03618	0.208891	0.615104
contig_12450|transcription	669.201	77.5563	1260.85	16.2572	4.023	3.68118e-14	2.90542e-11
contig_81471|nb-arc	2.0875	0.242228	3.93278	16.2359	4.02111	0.153177	0.527501
contig_33690|wall-associated	54.1897	6.28805	102.091	16.2358	4.0211	9.91674e-13	5.31112e-10
contig_1020|geraniol	539.635	62.9665	1016.3	16.1404	4.0126	8.42254e-10	2.1515e-07
contig_60095|wall-associated	2.69827	0.317071	5.07948	16.02	4.0018	0.403275	0.81623
contig_23627|disease	11.5784	1.36082	21.796	16.0167	4.00151	0.00976756	0.100855
contig_87712|conserved	3.65692	0.431223	6.88263	15.9607	3.99645	0.0141816	0.128557
contig_56613|anthranilate	3.65657	0.431223	6.88193	15.9591	3.99631	0.272695	0.69341
contig_26773|short-chain	38.3116	4.52139	72.1019	15.9469	3.9952	1.6752e-10	5.09215e-08
contig_5974|u-box	50.329	5.95082	94.7072	15.915	3.99231	0.292048	0.715556
contig_65131|protein	113.344	13.4969	213.191	15.7956	3.98145	9.07697e-12	4.00348e-09
contig_100061|protein	23.1798	2.76865	43.5909	15.7445	3.97677	9.64858e-07	9.1e-05
contig_120579|retrotransposon	7.31994	0.876369	13.7635	15.7051	3.97316	0.469717	0.866871
contig_36550|protein	7.93141	0.951213	14.9116	15.6764	3.97052	0.00470684	0.0614306
contig_94536|predicted	3.57487	0.431223	6.71851	15.5801	3.96163	0.0241596	0.178455
contig_104341|protein	2.00562	0.242228	3.76902	15.5598	3.95975	0.141099	0.505758
contig_115811|replication	2.00562	0.242228	3.76902	15.5598	3.95975	0.141099	0.505758
contig_41750|benzoate	2.00562	0.242228	3.76902	15.5598	3.95975	0.141099	0.505758
contig_82842|blight-associated	2.00562	0.242228	3.76902	15.5598	3.95975	0.141099	0.505758
contig_61202|structural	2.00545	0.242228	3.76867	15.5584	3.95962	0.438503	0.843772
contig_79433|retrotransposon	2.00545	0.242228	3.76867	15.5584	3.95962	0.438503	0.843772
contig_44105|receptor-like	26.2484	3.17448	49.3223	15.5371	3.95765	0.0248767	0.181604
contig_1138|sieve	2460.05	298.681	4621.42	15.4728	3.95166	9.92959e-23	4.06102e-19
contig_1591|protein	353.058	43.0019	663.114	15.4206	3.94678	0.320593	0.745073
contig_23390|cytochrome	7.50405	0.915679	14.0924	15.3902	3.94394	0.00181397	0.0316552
contig_93746|endo-	5.93498	0.726683	11.1433	15.3345	3.9387	0.00472439	0.0616061
contig_10043|subtilisin-like	24.088	2.94995	45.2261	15.3311	3.93839	0.0102989	0.104188
contig_9359|hydroxycinnamoyl	124.55	15.2661	233.834	15.3172	3.93708	0.000911407	0.0192319
contig_5810|ap2	23.3976	2.8828	43.9125	15.2326	3.92909	0.348252	0.771487
contig_51246|kinase-like	13.1838	1.62466	24.743	15.2296	3.92881	0.0363792	0.230154
contig_54781|cationic	3.92936	0.484455	7.37427	15.2218	3.92806	0.0226455	0.171685
contig_9553|cysteine-rich	19.0411	2.35904	35.7232	15.1432	3.92059	2.6814e-07	3.08756e-05
contig_90487|lipoamide	6.4637	0.801526	12.1259	15.1285	3.91919	0.0160153	0.138503
contig_8150|allene	2418.98	300.086	4537.87	15.1219	3.91857	6.66436e-23	2.99816e-19
contig_44448|myb	7.95124	0.990522	14.9119	15.0546	3.91214	0.000846365	0.0182183
contig_53876|cytochrome	71.7454	8.95009	134.541	15.0323	3.91	1.15695e-11	4.91026e-09
contig_70017|triacylglycerol	14.1594	1.77044	26.5483	14.9953	3.90644	0.00347771	0.0496999
contig_73667|leucine-rich	2.53468	0.317071	4.7523	14.9881	3.90575	0.0644168	0.326754
contig_48387|calcium-binding	31.2922	3.91886	58.6656	14.97	3.90401	5.86673e-09	1.19969e-06
contig_121924|hypothetical	4.4586	0.559299	8.3579	14.9435	3.90145	0.0263766	0.188324
contig_22882|transcription	3.84748	0.484455	7.2105	14.8837	3.89567	0.0214237	0.165831
contig_90343|subtilisin-like	3.8473	0.484455	7.21015	14.883	3.8956	0.0368879	0.232137
contig_84373|cytochrome	1.92356	0.242228	3.6049	14.8823	3.89552	0.253964	0.673509
contig_587|protein	791.316	99.739	1482.89	14.8677	3.89411	4.44165e-14	3.29666e-11
contig_68444|s-linalool	359.015	45.3154	672.715	14.8452	3.89192	0.000175668	0.00559062
contig_44438|af157047_1	4.98696	0.634142	9.33978	14.7282	3.88051	0.280663	0.702346
contig_625|myrcene	1970.48	250.615	3690.34	14.7252	3.88021	0.268143	0.688844
contig_7119|nitrate	126.092	16.0411	236.142	14.721	3.87981	4.76432e-15	4.56037e-12
contig_49912|srk	4.37602	0.559299	8.19274	14.6482	3.87265	0.361788	0.782105
contig_5629|protein	320.653	41.0612	600.245	14.6183	3.8697	1.36454e-09	3.24803e-07
contig_123604|predicted	9.45494	1.21114	17.6987	14.6133	3.86921	0.00120589	0.0234138
contig_2549|kinase-like	6.2177	0.801526	11.6339	14.5147	3.85944	0.224168	0.635773
contig_45142|e3	10.423	1.3469	19.4991	14.477	3.85569	0.150446	0.522686
contig_48194|ubiquitin-protein	5.78132	0.748294	10.8144	14.452	3.8532	0.335977	0.760882
contig_7102|wall-associated	3.32922	0.431223	6.22722	14.4408	3.85208	0.0196829	0.157365
contig_90293|nad	3.32905	0.431223	6.22687	14.44	3.852	0.0359683	0.228422
contig_120738|lob	25.9411	3.3774	48.5049	14.3616	3.84414	7.31157e-08	1.05766e-05
contig_6229|alpha-farnesene	526.398	68.7636	984.033	14.3104	3.83899	1.31574e-20	3.11539e-17
contig_1122|sieve	1071.09	140.074	2002.11	14.2932	3.83726	2.21574e-05	0.00112002
contig_22315|u-box	57.175	7.51834	106.832	14.2095	3.82878	0.369245	0.788289
contig_74483|trans-alpha-bergamotene	3.68337	0.484455	6.88228	14.2062	3.82845	0.0574663	0.304195
contig_102081|clathrin	1.84168	0.242228	3.44114	14.2062	3.82845	0.226194	0.638315
contig_343741|PREDICTED:	1.84168	0.242228	3.44114	14.2062	3.82845	0.226194	0.638315
contig_27958|protein	21.578	2.84349	40.3125	14.1771	3.82549	6.49736e-08	9.61524e-06
contig_1663|serine	656.195	86.6065	1225.78	14.1535	3.82308	0.370092	0.789053
contig_215|hydroxycinnamoyl	5118.25	677.532	9558.98	14.1085	3.8185	7.75261e-22	2.27574e-18
contig_88751|serine-threonine	6.05464	0.801526	11.3077	14.1078	3.81842	0.0266086	0.18932
contig_8244|f-box	9.82999	1.30759	18.3524	14.0352	3.81098	0.0566241	0.301968
contig_343727|wall-associated	26.5987	3.54479	49.6526	14.0072	3.8081	4.52416e-08	6.96186e-06
contig_41494|leucine-rich	2.37057	0.317071	4.42407	13.9529	3.8025	0.416286	0.827106
contig_28045|high	459.845	61.8018	857.889	13.8813	3.79507	1.52386e-06	0.000133897
contig_200445|limonene	6.41227	0.862447	11.9621	13.87	3.79389	0.00283831	0.0430926
contig_102026|myb-like	3.60148	0.484455	6.71851	13.8682	3.79371	0.0525706	0.289102
contig_45015|cytochrome	81.5473	11.0183	152.076	13.8022	3.78682	3.09621e-06	0.000235291
contig_20680|mlo-like	135.326	18.2921	252.359	13.7961	3.78619	1.48158e-16	2.08292e-13
contig_3257|heavy	378.299	51.2076	705.391	13.7751	3.78399	0.309171	0.732144
contig_6287|protein	9.05511	1.23275	16.8775	13.6909	3.77515	0.128411	0.482175
contig_90140|protein	3.16493	0.431223	5.89864	13.6789	3.77388	0.483624	0.877938
contig_74941|alcohol	42.1235	5.75022	78.4967	13.6511	3.77094	3.98457e-05	0.00176262
contig_68229|1-aminocyclopropane-1-carboxylate	8.08949	1.10467	15.0743	13.6459	3.7704	0.444669	0.849567
contig_51067|bzip	152.772	20.8958	284.648	13.6222	3.76789	1.05314e-17	1.6921e-14
contig_40118|zeatin	34.216	4.68877	63.7433	13.5949	3.76499	0.000623022	0.0145
contig_21125|laccase-14-	28.4124	3.89725	52.9275	13.5807	3.76349	0.0232667	0.174541
contig_24187|nitrate	5.45397	0.748294	10.1597	13.5771	3.7631	0.00733484	0.082899
contig_15782|ribonuclease	1259.32	172.928	2345.72	13.5647	3.76179	1.50072e-05	0.00081539
contig_111589|linalool	1.7598	0.242228	3.27737	13.5301	3.75811	0.206067	0.611378
contig_56637|receptor	1.7598	0.242228	3.27737	13.5301	3.75811	0.206067	0.611378
contig_108345|ferric-chelate	1.75963	0.242228	3.27702	13.5287	3.75795	0.640503	0.963655
contig_43621|probable	1.75963	0.242228	3.27702	13.5287	3.75795	0.640503	0.963655
contig_48728|kinesin	1.75963	0.242228	3.27702	13.5287	3.75795	0.640503	0.963655
contig_70791|nbs	1.75963	0.242228	3.27702	13.5287	3.75795	0.640503	0.963655
contig_54034|multidrug	16.2856	2.25489	30.3162	13.4447	3.74896	1.2824e-05	0.00072116
contig_112604|carboxypeptidase	2.28886	0.317071	4.26066	13.4376	3.7482	0.0943641	0.408276
contig_54754|nbs-lrr	2.28869	0.317071	4.26031	13.4364	3.74808	0.254587	0.674481
contig_89329|pto-like	11.7098	1.62466	21.7949	13.415	3.74578	5.03619e-05	0.00211351
contig_2349|gras	167.981	23.3258	312.636	13.403	3.74449	0.265803	0.686097
contig_42634|nc	11.9749	1.66397	22.2859	13.3932	3.74343	9.75764e-05	0.00353443
contig_15479|spotted	74.8501	10.4213	139.279	13.3648	3.74037	0.159545	0.538705
contig_6136|3-hydroxy-3-methylglutaryl-	118.197	16.5025	219.892	13.3248	3.73604	0.321523	0.745984
contig_44094|cysteine-rich	11.0987	1.54982	20.6475	13.3225	3.7358	0.000138695	0.00469145
contig_78462|serine-threonine	3.08323	0.431223	5.73523	13.2999	3.73334	0.0537241	0.293154
contig_8475|cytochrome	276.161	38.739	513.583	13.2575	3.72874	5.7993e-09	1.19132e-06
contig_10448|protein	74.4529	10.4506	138.455	13.2486	3.72776	0.379032	0.797078
contig_56458|dehydration-responsive	38.7862	5.46868	72.1036	13.1848	3.72081	7.36303e-10	1.94852e-07
contig_33979|wall-associated	4.49532	0.634142	8.3565	13.1776	3.72002	0.435734	0.841952
contig_34264|tryptophan	24.3322	3.43441	45.2299	13.1696	3.71914	0.000141918	0.0047553
contig_78496|hypothetical	4.76097	0.673451	8.84849	13.139	3.71579	0.0668539	0.333514
contig_27834|n-hydroxycinnamoyl	4.7608	0.673451	8.84814	13.1385	3.71573	0.351317	0.773962
contig_63195|nac	16.0492	2.2765	29.8218	13.0998	3.71148	0.263989	0.684555
contig_55265|proton-dependent	8.29103	1.17952	15.4025	13.0583	3.7069	0.19223	0.592245
contig_11499|tpr	424.785	60.5034	789.067	13.0417	3.70506	0.00013018	0.00447748
contig_841|cytochrome	740.506	105.758	1375.25	13.0038	3.70086	0.000168764	0.00543475
contig_70336|predicted	4.41379	0.634142	8.19344	12.9205	3.69159	0.0174925	0.146111
contig_127685|structural	1.67792	0.242228	3.11361	12.8541	3.68415	0.191656	0.591211
contig_32626|protein	1.67792	0.242228	3.11361	12.8541	3.68415	0.191656	0.591211
contig_52160|ve	1.67792	0.242228	3.11361	12.8541	3.68415	0.191656	0.591211
contig_84164|copalyl	1.67792	0.242228	3.11361	12.8541	3.68415	0.191656	0.591211
contig_60081|copia-type	1.67774	0.242228	3.11326	12.8526	3.68399	0.454779	0.857485
contig_6448|anion	1.67774	0.242228	3.11326	12.8526	3.68399	0.454779	0.857485
contig_80685|wall-associated	1.67774	0.242228	3.11326	12.8526	3.68399	0.454779	0.857485
contig_26775|lipid-transfer	451.242	65.2425	837.241	12.8328	3.68176	7.12902e-06	0.000446729
contig_31772|PREDICTED:	21.2876	3.08572	39.4895	12.7975	3.67779	0.198328	0.601037
contig_28135|protein	20.2276	2.93226	37.5229	12.7966	3.67769	0.265314	0.685705
contig_526|xyloglucan	46.3755	6.72682	86.0243	12.7882	3.67675	0.255475	0.6756
contig_91736|nodulin	10.9544	1.58913	20.3197	12.7867	3.67657	0.000197421	0.00611678
contig_89663|rrna	12.1924	1.77044	22.6144	12.7734	3.67507	0.000111091	0.00395301
contig_8266|lrr	32.962	4.79915	61.1248	12.7366	3.67091	1.44245e-09	3.41541e-07
contig_4154|protein	130.887	19.0806	242.693	12.7194	3.66896	7.98487e-15	7.18446e-12
contig_7684|cytochrome	7.15833	1.04375	13.2729	12.7165	3.66863	0.0202988	0.16038
contig_66437|rieske	6.00983	0.876369	11.1433	12.7153	3.66849	0.00454848	0.060008
contig_48455|cytochrome	187.48	27.3804	347.579	12.6945	3.66613	4.03624e-07	4.3029e-05
contig_116716|protein	4.59756	0.673451	8.52166	12.6537	3.66149	0.00685032	0.0792242
contig_180886|ac068924_29	4.9517	0.726683	9.17672	12.6282	3.65858	0.0174399	0.145916
contig_5975|e3	11.8475	1.73882	21.9562	12.6271	3.65845	0.397494	0.811998
contig_251735|protein	5.83928	0.862447	10.8161	12.5412	3.6486	0.0169945	0.143611
contig_2161|phosphoinositide	8.84636	1.30759	16.3851	12.5308	3.6474	0.475905	0.871388
contig_9178|auxin-induced	19.827	2.94995	36.7041	12.4423	3.63718	0.193224	0.593344
contig_122044|60s	2.12475	0.317071	3.93243	12.4024	3.63254	0.585044	0.937445
contig_63121|protein	2.12475	0.317071	3.93243	12.4024	3.63254	0.585044	0.937445
contig_87865|ring-h2	2.12475	0.317071	3.93243	12.4024	3.63254	0.585044	0.937445
contig_90415|bhlh	41.3511	6.17376	76.5284	12.3958	3.63178	1.2862e-09	3.07785e-07
contig_33359|probable	14.7872	2.20935	27.365	12.386	3.63064	0.0166802	0.142042
contig_41680|nac	15.2298	2.2765	28.1831	12.38	3.62994	0.309952	0.73313
contig_15407|atp	148.505	22.225	274.784	12.3637	3.62804	0.300821	0.72447
contig_26776|protein	12.2226	1.83136	22.6137	12.3481	3.62621	0.000138867	0.00469373
contig_67968|glucan	8.06137	1.21114	14.9116	12.3121	3.622	0.0146467	0.13147
contig_109216|mads	3.72079	0.559299	6.88228	12.3052	3.6212	0.0565725	0.301765
contig_9722|sym10	35.2578	5.3013	65.2144	12.3016	3.62077	0.297279	0.721124
contig_16931|atp	14.6194	2.20166	27.0371	12.2803	3.61828	0.0544017	0.295025
contig_87|chloroplast	3231.59	488.836	5974.35	12.2216	3.61136	0.000279245	0.00789283
contig_96506|nbs-lrr	1.59604	0.242228	2.94985	12.178	3.60621	0.181691	0.574618
contig_120200|rna-directed	1.59586	0.242228	2.9495	12.1766	3.60603	0.335263	0.760055
contig_88884|protein	1.59586	0.242228	2.9495	12.1766	3.60603	0.335263	0.760055
contig_93928|peroxidase	1.59586	0.242228	2.9495	12.1766	3.60603	0.335263	0.760055
contig_45927|nitrate	194.632	29.5526	359.712	12.1719	3.60548	0.00161902	0.0290416
contig_30781|protein	2.83741	0.431223	5.24359	12.1598	3.60405	0.0805747	0.37155
contig_21687|1-aminocyclopropane-1-carboxylate	257.253	39.1257	475.38	12.1501	3.60289	3.10261e-13	1.93861e-10
contig_82254|leucine-rich	4.16779	0.634142	7.70144	12.1447	3.60225	0.101221	0.423281
contig_49405|protein	53.301	8.11695	98.485	12.1333	3.6009	2.77691e-11	1.04981e-08
contig_94198|phenylacetaldehyde	10.7348	1.64236	19.8273	12.0724	3.59365	0.0383603	0.237871
contig_5811|ap2	55.7204	8.54048	102.9	12.0485	3.59079	0.336714	0.761285
contig_80747|dna	38.5174	5.91383	71.1211	12.0262	3.58811	1.62882e-09	3.81652e-07
contig_42234|high	88.3191	13.5894	163.049	11.9982	3.58475	3.19596e-13	1.96958e-10
contig_62951|cc-nbs-lrr	15.6215	2.40458	28.8385	11.9932	3.58414	0.334516	0.759793
contig_23396|hypothetical	4.70606	0.726683	8.68543	11.9522	3.5792	0.0146021	0.131217
contig_7846|ccr4-associated	19.7175	3.05642	36.3786	11.9024	3.57318	1.34638e-05	0.00074595
contig_23664|myb-related	23.7134	3.67664	43.7501	11.8995	3.57283	0.176412	0.566273
contig_3458|sieve	703.301	109.113	1297.49	11.8913	3.57183	1.59628e-05	0.000861074
contig_65173|alanine--glyoxylate	2.04287	0.317071	3.76867	11.8859	3.57118	0.430654	0.838517
contig_23897|o-acyltransferase	30.027	4.66716	55.3868	11.8673	3.56893	6.32028e-06	0.000411486
contig_89323|ribonuclease	3.10984	0.484455	5.73523	11.8385	3.56542	0.106875	0.43694
contig_120882|quinone-oxidoreductase-like	22.659	3.53086	41.787	11.8348	3.56496	3.77024e-07	4.097e-05
contig_69986|peptide	16.1753	2.52642	29.8242	11.8049	3.56132	6.06634e-06	0.000399761
contig_29150|protein	2.7557	0.431223	5.08018	11.7808	3.55837	0.0401029	0.245113
contig_6417|chaperone	49.6875	7.77681	91.5982	11.7784	3.55807	0.0699575	0.343384
contig_5682|gras	376.273	58.9459	693.6	11.7667	3.55664	0.280672	0.702346
contig_74687|pinus	23.3896	3.68055	43.0986	11.7098	3.54965	1.23851e-07	1.63876e-05
contig_623|low	2295.28	361.614	4228.94	11.6946	3.54777	0.289496	0.712738
contig_14036|high-affinity	888.151	140.504	1635.8	11.6424	3.54132	1.359e-07	1.75183e-05
contig_69005|3-ketoacyl-	77.1477	12.2196	142.076	11.6269	3.5394	3.37723e-12	1.58265e-09
contig_29521|flavanone	124.049	19.6668	228.431	11.615	3.53792	9.64039e-11	3.16571e-08
contig_27286|sulfotransferase	6.23067	0.990522	11.4708	11.5806	3.53363	0.00504552	0.0646873
contig_26215|laccase	154.615	24.5948	284.636	11.573	3.53269	3.09524e-06	0.000235291
contig_67592|nuc-1	7.7443	1.23275	14.2558	11.5643	3.5316	0.0931069	0.4049
contig_80574|protein	4.54212	0.726683	8.35755	11.501	3.52368	0.0212326	0.164862
contig_37628|phosphorylase	9.08388	1.45337	16.7144	11.5005	3.52362	0.00283769	0.0430926
contig_102193|cytochrome	3.02796	0.484455	5.57147	11.5005	3.52362	0.0975638	0.415251
contig_9524|mate	3.02796	0.484455	5.57147	11.5005	3.52362	0.0975638	0.415251
contig_120299|epidermal	1.51398	0.242228	2.78573	11.5005	3.52362	0.300705	0.724345
contig_125079|ribonuclease	1.51398	0.242228	2.78573	11.5005	3.52362	0.300705	0.724345
contig_21699|5	1.51398	0.242228	2.78573	11.5005	3.52362	0.300705	0.724345
contig_57643|protein	1.51398	0.242228	2.78573	11.5005	3.52362	0.300705	0.724345
contig_70846|cytochrome	1.51398	0.242228	2.78573	11.5005	3.52362	0.300705	0.724345
contig_72123|nbs-lrr	1.51398	0.242228	2.78573	11.5005	3.52362	0.300705	0.724345
contig_5358|upf0481	4.54159	0.726683	8.3565	11.4995	3.5235	0.515035	0.899191
contig_5754|acidic	148.123	23.7203	272.526	11.4891	3.5222	3.00535e-05	0.00141248
contig_127818|auxin-induced	128.213	20.6056	235.819	11.4444	3.51657	0.00041119	0.0106009
contig_32247|lysine	54.5327	8.77893	100.286	11.4235	3.51394	1.88817e-07	2.32726e-05
contig_1749|protein	703.906	113.851	1293.96	11.3654	3.50657	0.309079	0.732142
contig_17074|transcription	23.536	3.8124	43.2595	11.3471	3.50425	0.0301004	0.204834
contig_71712|s-locus	38.163	6.18927	70.1367	11.332	3.50233	5.71645e-10	1.54923e-07
contig_94153|protein	7.1337	1.15791	13.1095	11.3217	3.50102	0.00400618	0.0547646
contig_700|conserved	46.1032	7.49295	84.7134	11.3058	3.49898	0.258817	0.67955
contig_36434|1-aminocyclopropane-1-carboxylate	12.4869	2.03428	22.9395	11.2765	3.49525	0.400366	0.814506
contig_143563|vacuolar-sorting	8.92029	1.45337	16.3872	11.2754	3.4951	0.00154567	0.0280616
contig_74504|probable	7.31523	1.19344	13.437	11.2591	3.49302	0.00461095	0.0605755
contig_49666|ammonium	62.0947	10.1321	114.057	11.2571	3.49276	2.71135e-06	0.000213249
contig_29866|long-chain-alcohol	440.859	72.0074	809.711	11.2448	3.49119	6.57894e-05	0.00258944
contig_87221|hypothetical	4.55275	0.748294	8.3572	11.1683	3.48134	0.0183819	0.151044
contig_46306|disease	2.94608	0.484455	5.4077	11.1624	3.48058	0.0900707	0.397109
contig_65203|disease	2.94608	0.484455	5.4077	11.1624	3.48058	0.0900707	0.397109
contig_66342|cc-nbs-lrr	2.94608	0.484455	5.4077	11.1624	3.48058	0.0900707	0.397109
contig_81047|galactose	2.9459	0.484455	5.40735	11.1617	3.48049	0.240379	0.657229
contig_79569|probable	15.9829	2.63288	29.333	11.141	3.47781	1.97429e-05	0.00102444
contig_2085|af414608_1prunasin	516.185	85.0326	947.337	11.1409	3.47779	3.15144e-18	5.67109e-15
contig_100114|auxin-induced	13.3095	2.20166	24.4172	11.0904	3.47124	6.37359e-05	0.002533
contig_85235|vacuolar	11.5232	1.9062	21.1402	11.0902	3.47122	0.0016818	0.0298979
contig_49342|ring-h2	7.77109	1.28598	14.2562	11.0858	3.47065	0.0075539	0.0845493
contig_12279|udp-glycosyltransferase	1986.04	328.943	3643.13	11.0753	3.46927	6.07163e-18	1.01167e-14
contig_979|quercetin	74.0578	12.2703	135.845	11.071	3.46872	3.00105e-06	0.000230261
contig_44691|flavonol	21.6202	3.5841	39.6564	11.0645	3.46787	2.39239e-06	0.000191851
contig_766|phospholipase	525.233	87.2516	963.215	11.0395	3.4646	2.29538e-12	1.13478e-09
contig_37746|protein	20.8224	3.46371	38.1811	11.0232	3.46247	1.07532e-06	0.000100158
contig_82375|protein	2.59159	0.431223	4.75195	11.0197	3.46201	0.121511	0.467464
contig_27656|dna	19.038	3.17057	34.9055	11.0092	3.46064	2.3416e-05	0.00117179
contig_6184|protein	349.607	58.3661	640.847	10.9798	3.45678	0.199798	0.603073
contig_15899|limonene	269.479	45.2182	493.741	10.9191	3.44878	2.47834e-16	3.31017e-13
contig_67269|pollen	7.33506	1.23275	13.4374	10.9003	3.4463	0.00269783	0.0416506
contig_126257|4-coumarate	1.87928	0.317071	3.44149	10.854	3.44015	0.122764	0.469794
contig_95267|upf0481	1.87928	0.317071	3.44149	10.854	3.44015	0.122764	0.469794
contig_40017|predicted	3.75803	0.634142	6.88193	10.8523	3.43993	0.366648	0.785801
contig_54782|cationic	3.3112	0.559299	6.06311	10.8406	3.43837	0.0676714	0.336002
contig_111994|60s	4.7433	0.801526	8.68508	10.8357	3.43772	0.0237549	0.176759
contig_20100|phospholipase	426.686	72.107	781.265	10.8348	3.4376	0.271665	0.692211
contig_209765|lateral	1.4321	0.242228	2.62197	10.8244	3.43622	0.27668	0.697484
contig_61071|nbs-lrr	1.4321	0.242228	2.62197	10.8244	3.43622	0.27668	0.697484
contig_96864|yucca	1.4321	0.242228	2.62197	10.8244	3.43622	0.27668	0.697484
contig_29629|resistance	1.43192	0.242228	2.62162	10.823	3.43602	0.706267	0.991873
contig_99483|cyst	1.43192	0.242228	2.62162	10.823	3.43602	0.706267	0.991873
contig_45016|cytochrome	31.0701	5.27577	56.8645	10.7784	3.43007	2.04522e-06	0.00017039
contig_13581|muts	213.83	36.327	391.333	10.7725	3.42928	1.25467e-07	1.65528e-05
contig_89513|protein	26.0628	4.44277	47.6829	10.7327	3.42394	0.141084	0.505758
contig_59033|receptor-like	18.9955	3.2531	34.7379	10.6784	3.41662	0.182133	0.575124
contig_97157|nuclear	5.64616	0.96891	10.3234	10.6547	3.41341	0.0296523	0.202858
contig_76372|udp-glucoronosyl	10.6649	1.83136	19.4984	10.647	3.41237	0.482571	0.876798
contig_87718|conserved	9.68118	1.66397	17.6984	10.6362	3.41091	0.000309929	0.0085593
contig_21723|isoleucine	60.4154	10.3859	110.445	10.6341	3.41063	0.000330788	0.00899183
contig_31003|protein	33.0803	5.69321	60.4673	10.6209	3.40884	1.00443e-07	1.39038e-05
contig_164355|pantothenate	3.2295	0.559299	5.89969	10.5484	3.39895	0.0411253	0.248609
contig_56091|-linalool	28.7948	4.98814	52.6014	10.5453	3.39853	2.04317e-07	2.48142e-05
contig_38231|ankyrin	25.1195	4.35778	45.8811	10.5286	3.39624	0.0454974	0.264245
contig_16494|nitrate	2269.14	394.299	4143.99	10.5098	3.39366	0.00413304	0.0560221
contig_112837|retrotransposon	2.78232	0.484455	5.08018	10.4864	3.39044	0.0792475	0.368266
contig_5085|hypothetical	63.0898	10.9883	115.191	10.4831	3.38999	0.222252	0.633233
contig_9456|udp-glycosyltransferase	1393.51	243.162	2543.86	10.4616	3.38703	3.25081e-06	0.000244561
contig_91408|rna-directed	12.3887	2.16235	22.6151	10.4586	3.38662	0.0040157	0.0548614
contig_43668|gdsl	27.4683	4.79523	50.1414	10.4565	3.38633	0.0716372	0.347954
contig_26852|myb	7.36203	1.28598	13.4381	10.4497	3.38539	0.0158638	0.137776
contig_5715|protein	719.039	126.477	1311.6	10.3703	3.37438	3.50594e-17	5.43881e-14
contig_59917|wall-associated	77.1789	13.5959	140.762	10.3533	3.37201	2.92123e-09	6.22846e-07
contig_11035|hypersensitive	782.076	137.8	1426.35	10.3509	3.37168	2.6108e-16	3.35585e-13
contig_52734|disease	1.79722	0.317071	3.27737	10.3364	3.36966	0.202125	0.607077
contig_85236|vacuolar	8.98835	1.58913	16.3876	10.3123	3.36629	0.00051046	0.0124537
contig_8777|atp	31.5502	5.58675	57.5136	10.2946	3.36382	0.243987	0.662032
contig_2719|early	84.603	15.0137	154.192	10.2701	3.36037	0.0872248	0.38964
contig_122204|g-type	2.42765	0.431223	4.42407	10.2593	3.35887	0.405869	0.81886
contig_122575|serine	3.14709	0.559299	5.73488	10.2537	3.35807	0.493162	0.883711
contig_38343|rhicadhesin	16.8155	2.98926	30.6417	10.2506	3.35763	0.143804	0.511258
contig_86291|ribonuclease	18.8872	3.35957	34.4149	10.2438	3.35669	0.0292113	0.200849
contig_109865|upf0481	8.63403	1.5359	15.7322	10.243	3.35656	0.000358976	0.00957867
contig_22931|alcohol	9.98337	1.77813	18.1886	10.2291	3.35461	0.0459125	0.265766
contig_168326|hypothetical	3.77804	0.673451	6.88263	10.2199	3.35331	0.030447	0.2062
contig_114903|myb-like	8.45758	1.51051	15.4046	10.1983	3.35026	0.0135197	0.124559
contig_2338|protein	2899.4	518.172	5280.64	10.1909	3.34921	0.020194	0.159799
contig_2840|xyloglucan	416.268	74.5369	758	10.1695	3.34617	0.251748	0.671427
contig_98621|auxin-regulated	722.843	129.578	1316.11	10.1569	3.34438	0.00475192	0.0618206
contig_158540|endoglucanase	1.35022	0.242228	2.45821	10.1483	3.34317	0.260532	0.681558
contig_79862|disease	1.35022	0.242228	2.45821	10.1483	3.34317	0.260532	0.681558
contig_94685|atp	1.35022	0.242228	2.45821	10.1483	3.34317	0.260532	0.681558
contig_69472|at2g36970-like	5.40069	0.96891	9.83247	10.148	3.34312	0.0141834	0.128557
contig_137754|histidine	1.35004	0.242228	2.45786	10.1469	3.34297	0.501393	0.888583
contig_178004|polyprotein	1.35004	0.242228	2.45786	10.1469	3.34297	0.501393	0.888583
contig_54002|reistance	1.35004	0.242228	2.45786	10.1469	3.34297	0.501393	0.888583
contig_66509|wall-associated	1.35004	0.242228	2.45786	10.1469	3.34297	0.501393	0.888583
contig_43763|conserved	16.5615	2.97157	30.1514	10.1466	3.34293	3.91306e-05	0.00173782
contig_14270|protein	7.92033	1.42175	14.4189	10.1417	3.34223	0.497784	0.886553
contig_50802|transcription	19.1804	3.45602	34.9048	10.0997	3.33624	4.3718e-06	0.000309007
contig_284|glutaredoxin	371.201	67.2441	675.158	10.0404	3.32774	1.47389e-13	9.7511e-11
contig_29937|high	74.4203	13.4815	135.359	10.0404	3.32774	1.03716e-11	4.4438e-09
contig_656|allene	5388.77	981.712	9795.84	9.97832	3.3188	7.84899e-17	1.13907e-13
contig_988|transcription	282.042	51.5163	512.567	9.94962	3.31464	0.00316117	0.0464734
contig_11579|cytochrome	225.26	41.1929	409.327	9.93685	3.31279	0.0309495	0.208032
contig_77750|predicted	20.2034	3.69825	36.7086	9.92595	3.31121	0.00224366	0.0366514
contig_51668|gras	2.34594	0.431223	4.26066	9.88039	3.30457	0.0912286	0.400253
contig_84633|ac091774_21	2.34594	0.431223	4.26066	9.88039	3.30457	0.0912286	0.400253
contig_78709|protein	2.34577	0.431223	4.26031	9.87958	3.30445	0.246084	0.664921
contig_80373|hypothetical	2.34577	0.431223	4.26031	9.87958	3.30445	0.246084	0.664921
contig_26686|mitogen-activated	107.828	19.8365	195.819	9.87165	3.30329	0.000166233	0.00538797
contig_28134|probable	26.0769	4.79915	47.3547	9.86731	3.30266	0.234205	0.649073
contig_5710|progesterone	42.96	7.92026	77.9998	9.84814	3.29985	0.000408297	0.0105662
contig_6147|cytochrome	507.078	93.5361	920.62	9.8424	3.29901	2.55053e-15	2.6078e-12
contig_63885|cysteine	17.693	3.26703	32.119	9.83128	3.29738	1.29891e-05	0.000726806
contig_146274|hypothetical	1.71534	0.317071	3.11361	9.81992	3.29571	0.187468	0.584382
contig_54708|germacrene	4.33337	0.801526	7.86521	9.81279	3.29466	0.248653	0.667907
contig_11239|metalloendoproteinase	314.829	58.2392	571.418	9.81158	3.29449	2.93828e-15	2.93749e-12
contig_153678|wall-associated	2.61838	0.484455	4.7523	9.80957	3.29419	0.117691	0.460271
contig_77449|high	87.4088	16.184	158.634	9.80188	3.29306	0.00264598	0.0411751
contig_26966|predicted	30.7966	5.7186	55.8746	9.77067	3.28846	0.32847	0.75348
contig_68840|protein	12.9191	2.40458	23.4336	9.74541	3.28472	0.00027501	0.00782387
contig_72349|limonene	11.6539	2.17004	21.1378	9.74073	3.28403	0.146502	0.515836
contig_51724|prunasin	52.4953	9.78324	95.2073	9.73167	3.28269	5.99927e-09	1.22124e-06
contig_22409|wall-associated	13.0116	2.42619	23.597	9.72596	3.28184	0.000259146	0.00745903
contig_44111|protein	39.0358	7.28612	70.7855	9.71511	3.28023	0.329315	0.75433
contig_81864|caprice	7.50064	1.40013	13.6011	9.71417	3.28009	0.00523218	0.0662124
contig_23212|amt1	100.86	18.8414	182.879	9.70622	3.27891	8.99127e-13	4.93292e-10
contig_28139|probable	6.59708	1.23275	11.9614	9.70303	3.27843	0.383839	0.801008
contig_65927|protein	3.88619	0.726683	7.04569	9.69569	3.27734	0.546657	0.916322
contig_29880|protein	5.69439	1.06537	10.3234	9.69002	3.2765	0.0160267	0.138522
contig_84110|wall-associated	14.3719	2.69003	26.0538	9.68533	3.2758	0.0773208	0.362836
contig_20290|protein	21.3397	4.00763	38.6717	9.64951	3.27046	0.0235446	0.176039
contig_88562|cell	3.97887	0.748294	7.20945	9.63452	3.26821	0.532436	0.90739
contig_91746|hexose	4.25166	0.801526	7.70179	9.60891	3.26437	0.0455513	0.264419
contig_90888|feronia	19.8144	3.74147	35.8874	9.59178	3.2618	3.12564e-06	0.000236728
contig_56852|receptor-like	11.0391	2.08751	19.9907	9.57636	3.25948	0.230705	0.644135
contig_5084|hypothetical	18.1882	3.4421	32.9344	9.56811	3.25823	0.438107	0.843441
contig_6362|uncharacterized	226.528	42.9133	410.142	9.55747	3.25663	0.0753187	0.357279
contig_20322|probable	6.88032	1.30759	12.453	9.52364	3.25151	0.322921	0.747351
contig_24228|probable	56.4986	10.7384	102.259	9.52276	3.25138	0.000173851	0.00554987
contig_54802|pinus	5.88512	1.1186	10.6516	9.52232	3.25131	0.0114147	0.111249
contig_51026|protein	2.26388	0.431223	4.09654	9.49982	3.2479	0.162665	0.543682
contig_64149|copper	2.26388	0.431223	4.09654	9.49982	3.2479	0.162665	0.543682
contig_98111|(6-4)dna	2.26388	0.431223	4.09654	9.49982	3.2479	0.162665	0.543682
contig_96239|adenine	3.53222	0.673451	6.39099	9.4899	3.24639	0.0431068	0.255556
contig_5587|protein	180.324	34.3912	326.256	9.4866	3.24589	0.000292477	0.00817772
contig_95230|low	16.4847	3.14664	29.8228	9.47768	3.24453	0.030573	0.206734
contig_108951|gdsl	1.26816	0.242228	2.29409	9.47081	3.24349	0.439084	0.844238
contig_156393|nudix	1.26816	0.242228	2.29409	9.47081	3.24349	0.439084	0.844238
contig_156944|traf-like	1.26816	0.242228	2.29409	9.47081	3.24349	0.439084	0.844238
contig_224866|ribonuclease	1.26816	0.242228	2.29409	9.47081	3.24349	0.439084	0.844238
contig_37212|receptor-like	1.26816	0.242228	2.29409	9.47081	3.24349	0.439084	0.844238
contig_50653|probable	1.26816	0.242228	2.29409	9.47081	3.24349	0.439084	0.844238
contig_74231|cc-nbs	1.26816	0.242228	2.29409	9.47081	3.24349	0.439084	0.844238
contig_80666|lrr	1.26816	0.242228	2.29409	9.47081	3.24349	0.439084	0.844238
contig_93567|cysteine-rich	1.26816	0.242228	2.29409	9.47081	3.24349	0.439084	0.844238
contig_70847|cytochrome	10.1469	1.94173	18.352	9.45136	3.24052	0.232556	0.646418
contig_6506|mate	189.723	36.3143	343.132	9.44897	3.24016	0.00137716	0.0257934
contig_15756|leucoanthocyanidin	14619.2	2798.73	26439.7	9.44705	3.23986	0.000523813	0.01269
contig_34355|high	64.7954	12.4238	117.167	9.43084	3.23739	2.62809e-10	7.67745e-08
contig_24184|sieve	885.137	169.805	1600.47	9.42532	3.23654	0.000706625	0.0159187
contig_8974|protein	602.345	115.681	1089.01	9.41388	3.23479	0.137783	0.499971
contig_84240|receptor-like	4.1696	0.801526	7.53768	9.40416	3.2333	0.075494	0.357661
contig_55050|rna-binding	2.90162	0.559299	5.24394	9.37592	3.22896	0.0824617	0.376838
contig_5221|probable	22.5777	4.354	40.8013	9.37099	3.2282	0.0705839	0.345012
contig_2545|protein	914.421	176.515	1652.33	9.36083	3.22664	0.277645	0.698662
contig_83652|protein	5.98666	1.15791	10.8154	9.34049	3.2235	0.0121045	0.115863
contig_58215|lysine	75.2961	14.5786	136.013	9.32966	3.22182	4.45044e-11	1.57651e-08
contig_10264|receptor-like	87.4564	16.9491	157.964	9.31989	3.22031	0.0157558	0.137103
contig_9428|protein	753.336	146.217	1360.45	9.30433	3.2179	4.43269e-16	5.53939e-13
contig_150089|hypothetical	1.63346	0.317071	2.94985	9.30343	3.21776	0.17722	0.567123
contig_114859|cysteine	3.26657	0.634142	5.89899	9.30232	3.21759	0.125478	0.476006
contig_36493|protein	1.63328	0.317071	2.9495	9.30232	3.21759	0.330694	0.75546
contig_60673|plant	1.63328	0.317071	2.9495	9.30232	3.21759	0.330694	0.75546
contig_63702|protein	1.63328	0.317071	2.9495	9.30232	3.21759	0.330694	0.75546
contig_71024|nucleotide	6.62387	1.28598	11.9618	9.30165	3.21749	0.19094	0.590337
contig_9613|probable	21.2349	4.1257	38.3442	9.29398	3.2163	0.00591883	0.0719855
contig_80079|arabinanase	16.2459	3.16056	29.3312	9.28038	3.21418	0.0454584	0.26412
contig_40141|ammonium	42.3895	8.25125	76.5277	9.27468	3.2133	1.76452e-08	3.11576e-06
contig_3138|wrky	73.6221	14.3593	132.885	9.25426	3.21012	0.421298	0.831227
contig_53541|feronia-like	7.17293	1.40013	12.9457	9.24607	3.20884	0.00656846	0.0770539
contig_25808|pectate	13.2598	2.59357	23.926	9.22509	3.20556	0.000362209	0.00964205
contig_5846|calmodulin-binding	243.93	47.7232	440.137	9.22271	3.20519	0.0105048	0.105536
contig_45567|at4g31100-like	25.3437	4.96653	45.7209	9.2058	3.20254	5.05317e-07	5.25016e-05
contig_32187|udp-glucose	6.17704	1.21114	11.1429	9.20038	3.20169	0.023707	0.176593
contig_25374|PREDICTED:	3.81511	0.748294	6.88193	9.19682	3.20113	0.356323	0.778444
contig_88871|PREDICTED:	12.175	2.39066	21.9594	9.18551	3.19936	0.000148578	0.00493665
contig_6413|ankyrin	21.1774	4.17647	38.1783	9.14128	3.1924	0.292831	0.716167
contig_8616|gdsl	101.8	20.0788	183.521	9.14007	3.19221	0.201153	0.60546
contig_24113|plastidic	2.81956	0.559299	5.07983	9.08249	3.18309	0.136143	0.49692
contig_79891|nbs-lrr	5.63895	1.1186	10.1593	9.08218	3.18304	0.177923	0.568213
contig_56280|cytochrome	5.55011	1.10467	9.99554	9.0484	3.17766	0.0710715	0.346319
contig_38723|nitrate	395.704	78.8753	712.533	9.03367	3.17531	6.63414e-05	0.00260661
contig_116414|protein	6.55297	1.30759	11.7983	9.02294	3.1736	0.010795	0.107491
contig_65444|exocyst	3.64054	0.726683	6.5544	9.01962	3.17307	0.224059	0.635639
contig_8420|lhc-related	82.4031	16.5086	148.298	8.98304	3.1672	0.00334195	0.0483278
contig_77418|g-type	3.7334	0.748294	6.71851	8.97844	3.16646	0.0495562	0.278679
contig_61831|strictosidine	7.92301	1.58913	14.2569	8.97151	3.16535	0.0024542	0.0391246
contig_41458|gdsl	18.6715	3.75148	33.5915	8.9542	3.16256	0.0845353	0.382184
contig_6440|(-)-germacrene	863.486	173.57	1553.4	8.94971	3.16184	0.0850847	0.3837
contig_12744|udp-glycosyltransferase-like	254.774	51.3666	458.181	8.91982	3.15701	6.66944e-14	4.64719e-11
contig_7497|allene	996.309	201.225	1791.39	8.90242	3.1542	1.96238e-07	2.40254e-05
contig_25200|chloroplast	44.3894	8.97402	79.8047	8.89286	3.15265	6.64039e-08	9.76267e-06
contig_5009|drought-induced	2584.96	523.429	4646.48	8.87701	3.15007	1.38457e-15	1.59716e-12
contig_41262|calmodulin	9.20824	1.86689	16.5496	8.86478	3.14809	0.26357	0.6841
contig_77749|predicted	7.93399	1.61074	14.2572	8.85136	3.1459	0.00077974	0.01707
contig_794|beta-glucosidase	906.242	184.077	1628.41	8.84636	3.14508	5.0013e-15	4.68747e-12
contig_5894|cell	97.7639	19.8674	175.66	8.84162	3.14431	0.0263703	0.188324
contig_13524|purple	162.816	33.1113	292.521	8.83447	3.14314	0.00210711	0.0350442
contig_15708|receptor	12.3128	2.50481	22.1207	8.8313	3.14263	0.268266	0.688969
contig_149973|f-box	1.18628	0.242228	2.13033	8.79474	3.13664	0.397577	0.811998
contig_53543|transcription	1.18628	0.242228	2.13033	8.79474	3.13664	0.397577	0.811998
contig_56302|glutamate	1.18628	0.242228	2.13033	8.79474	3.13664	0.397577	0.811998
contig_90439|riboflavin	1.18628	0.242228	2.13033	8.79474	3.13664	0.397577	0.811998
contig_96004|non-ltr	1.18628	0.242228	2.13033	8.79474	3.13664	0.397577	0.811998
contig_47556|peptidyl-prolycis-trans	3.55848	0.726683	6.39029	8.79378	3.13648	0.565752	0.928297
contig_88080|cytochrome	10.5859	2.16235	19.0095	8.79115	3.13605	0.000728041	0.0162224
contig_88317|rna	2.73751	0.559299	4.91571	8.78907	3.13571	0.371808	0.790908
contig_45947|structural	1.5514	0.317071	2.78573	8.78584	3.13518	0.295668	0.719337
contig_45173|wall-associated	3.65117	0.748294	6.55405	8.75865	3.13071	0.554039	0.921158
contig_28137|probable	55.4116	11.3609	99.4623	8.75479	3.13007	0.189766	0.588627
contig_13132|gibberellin	155.86	31.9932	279.727	8.74333	3.12818	5.81205e-13	3.30978e-10
contig_54620|brassinosteroid	43.0991	8.84986	77.3483	8.74005	3.12764	1.19547e-08	2.23161e-06
contig_27094|cc-nbs-lrr	2.09994	0.431223	3.76867	8.73947	3.12755	0.419635	0.829995
contig_45140|e3	2.09994	0.431223	3.76867	8.73947	3.12755	0.419635	0.829995
contig_71098|atp	15.1584	3.11356	27.2033	8.73704	3.12714	6.4101e-05	0.00254077
contig_74053|ammonium	46.2059	9.49169	82.9201	8.73607	3.12698	2.42116e-09	5.31589e-07
contig_79205|cytochrome	61.6464	12.6785	110.614	8.72456	3.12508	2.36307e-09	5.27157e-07
contig_139|lipoxygenase	4074.41	841.913	7306.91	8.67894	3.11752	0.000412723	0.0106222
contig_90347|protein	669.054	138.351	1199.76	8.67185	3.11634	0.0133036	0.123225
contig_5212|protein	6.21411	1.28598	11.1422	8.66438	3.1151	0.381788	0.798975
contig_5003|probable	446.306	92.4523	800.159	8.65484	3.11351	2.1048e-05	0.00107848
contig_84928|probable	26.0511	5.39776	46.7045	8.65258	3.11313	1.23388e-05	0.000701768
contig_40512|cytochrome	4.66288	0.96891	8.35685	8.625	3.10852	0.230173	0.643493
contig_565|1-aminocyclopropane-1-carboxylate	549.189	114.263	984.115	8.61275	3.10647	0.339694	0.763762
contig_27736|aspartic	102.24	21.2724	183.208	8.61247	3.10643	3.44122e-11	1.25865e-08
contig_22246|aquaporin	17.2848	3.59802	30.9716	8.60797	3.10567	7.66789e-05	0.00292074
contig_45169|saur-like	8.59834	1.79205	15.4046	8.59611	3.10368	0.0159899	0.13838
contig_22760|upf0553	107.391	22.3947	192.386	8.5907	3.10278	1.03602e-11	4.4438e-09
contig_15457|typical	18.9402	3.96209	33.9183	8.56072	3.09773	0.268738	0.689209
contig_50272|hypothetical	21.2306	4.44277	38.0184	8.55736	3.09717	5.47079e-06	0.000371782
contig_10542|transferring	321.667	67.3632	575.97	8.55023	3.09596	0.0921662	0.402795
contig_857|secologanin	1468.18	307.711	2628.65	8.54261	3.09468	4.41625e-15	4.31909e-12
contig_272234|protein	25.815	5.42314	46.2069	8.52032	3.09091	0.376709	0.795242
contig_9471|catalytic	148.697	31.2726	266.121	8.50972	3.08911	9.74397e-10	2.3824e-07
contig_20265|wound-induced	322.23	67.7861	576.674	8.50725	3.08869	2.69864e-06	0.000212994
contig_25934|anthranilate	8.05778	1.69559	14.42	8.50437	3.08821	0.0539564	0.293807
contig_17268|probable	7.87768	1.66397	14.0914	8.46852	3.08211	0.457541	0.858447
contig_32286|udp-glucoronosyl	20.9776	4.43262	37.5225	8.46509	3.08153	0.399452	0.813901
contig_50342|unnamed	2.2905	0.484455	4.09654	8.45598	3.07997	0.276942	0.69787
contig_110350|cyst	4.67404	0.990522	8.35755	8.43752	3.07682	0.0198997	0.158394
contig_120466|saur	24.4733	5.19092	43.7557	8.42927	3.07541	0.0152302	0.134572
contig_38551|receptor-like	6.41564	1.36082	11.4705	8.42905	3.07537	0.0273317	0.192606
contig_91373|lipoxygenase	307.437	65.2737	549.601	8.41995	3.07381	0.00606581	0.073106
contig_33376|pore-forming	20.8137	4.42885	37.1985	8.39915	3.07024	7.72245e-06	0.000478537
contig_54316|extra-large	3.75984	0.801526	6.71816	8.38171	3.06725	0.337875	0.762302
contig_16795|cytochrome	61.91	13.2101	110.61	8.37313	3.06577	2.04375e-05	0.001054
contig_77448|high	60.2645	12.8614	107.668	8.37138	3.06546	0.00299645	0.0447408
contig_31942|pectin	10.9146	2.32973	19.4994	8.36981	3.06519	0.135695	0.495905
contig_9354|flavonol	176.668	37.7238	315.611	8.36637	3.0646	9.75045e-12	4.25877e-09
contig_56350|disease	2.01824	0.431223	3.60525	8.36052	3.06359	0.124694	0.474237
contig_82489|immediate-early	2.01824	0.431223	3.60525	8.36052	3.06359	0.124694	0.474237
contig_275191|protein	7.43085	1.58913	13.2726	8.3521	3.06214	0.20129	0.605688
contig_35185|cysteine	5.22954	1.1186	9.34048	8.35018	3.06181	0.0307426	0.207432
contig_22221|protein	48.4584	10.3959	86.5208	8.32258	3.05703	0.000985223	0.0203131
contig_31716|poligalacturonase	27.8109	5.96852	49.6533	8.3192	3.05645	3.02101e-07	3.35626e-05
contig_75676|lrr	10.0046	2.14843	17.8607	8.3134	3.05544	0.136676	0.498094
contig_51148|xyloglucan	6.5177	1.40013	11.6353	8.31012	3.05487	0.00655259	0.0769543
contig_6895|receptor-like	75.913	16.3135	135.512	8.30676	3.05429	0.119893	0.464259
contig_85012|receptor-like	4.95745	1.06537	8.84954	8.30658	3.05425	0.032723	0.215586
contig_9684|PREDICTED:	26.6253	5.73252	47.5181	8.28921	3.05123	0.35803	0.780417
contig_60414|long-chain-alcohol	81.9097	17.641	146.178	8.28629	3.05073	0.00313196	0.0461363
contig_77916|gras	5.96864	1.28598	10.6513	8.28262	3.05009	0.0314123	0.209982
contig_70600|zinc-binding	4.59215	0.990522	8.19379	8.27219	3.04827	0.0187678	0.152974
contig_77128|ankyrin	1.46952	0.317071	2.62197	8.26935	3.04777	0.27117	0.691902
contig_31380|anthranilate	149.712	32.3217	267.103	8.26388	3.04682	2.86383e-06	0.000221371
contig_2082|protein	131.715	28.4598	234.971	8.25621	3.04548	0.279411	0.701146
contig_2499|probable	555.791	120.381	991.201	8.23389	3.04157	0.0443202	0.26006
contig_11238|metalloendoproteinase	458.454	99.5185	817.389	8.21343	3.03799	2.12166e-14	1.73572e-11
contig_46725|thioredoxin-like	9.64992	2.0952	17.2046	8.21147	3.03764	0.424135	0.833558
contig_91286|high	5.33143	1.15791	9.50495	8.20874	3.03716	0.0122171	0.11652
contig_179964|receptor-like	2.57374	0.559299	4.58818	8.20346	3.03623	0.193036	0.593068
contig_85886|hypothetical	2.57374	0.559299	4.58818	8.20346	3.03623	0.193036	0.593068
contig_41894|cysteine	7.72105	1.6779	13.7642	8.20325	3.0362	0.191966	0.591761
contig_57559|probable	41.7359	9.07439	74.3974	8.19861	3.03538	6.37329e-08	9.49409e-06
contig_3657|sodium	621.179	135.449	1106.91	8.17215	3.03072	0.000878171	0.0187238
contig_41670|probable	4.78236	1.04375	8.52096	8.16377	3.02924	0.062572	0.320468
contig_50599|disease	31.1021	6.8195	55.3847	8.12152	3.02175	0.115317	0.454874
contig_225876|protein	1.1044	0.242228	1.96656	8.11867	3.02124	0.370722	0.789587
contig_33380|cytochrome	1.1044	0.242228	1.96656	8.11867	3.02124	0.370722	0.789587
contig_43892|unknown	1.1044	0.242228	1.96656	8.11867	3.02124	0.370722	0.789587
contig_47130|PREDICTED:	1.1044	0.242228	1.96656	8.11867	3.02124	0.370722	0.789587
contig_84949|eukaryotic	3.31284	0.726683	5.89899	8.1177	3.02107	0.197958	0.600542
contig_135176|rna-directed	1.10422	0.242228	1.96621	8.11722	3.02099	0.804513	1
contig_3341|glutamate-gated	1.10422	0.242228	1.96621	8.11722	3.02099	0.804513	1
contig_58003|serine-threonine	1.10422	0.242228	1.96621	8.11722	3.02099	0.804513	1
contig_63463|upf0481	1.10422	0.242228	1.96621	8.11722	3.02099	0.804513	1
contig_76844|protein	1.10422	0.242228	1.96621	8.11722	3.02099	0.804513	1
contig_82497|multidrug	1.10422	0.242228	1.96621	8.11722	3.02099	0.804513	1
contig_96786|protein	1.10422	0.242228	1.96621	8.11722	3.02099	0.804513	1
contig_77202|beta-ketoacyl-coa	7.82294	1.7172	13.9287	8.11124	3.01992	0.00979873	0.10106
contig_5391|arogenate	1380.12	303.564	2456.68	8.0928	3.01664	8.37822e-05	0.00313577
contig_21628|PREDICTED:	146.019	32.1427	259.896	8.08567	3.01537	1.64204e-11	6.59572e-09
contig_15356|monoglyceride	1242.81	273.989	2211.63	8.07198	3.01292	1.65676e-15	1.86335e-12
contig_57933|nitrite	16.9445	3.73756	30.1514	8.06715	3.01206	0.000179367	0.00567465
contig_39359|alcohol	22.3806	4.94101	39.8201	8.05911	3.01062	5.92497e-05	0.00239275
contig_73614|protein	579.293	128.297	1030.29	8.0305	3.00549	0.00029342	0.00819064
contig_100065|protein	13.5463	3.00319	24.0894	8.02127	3.00383	0.000372675	0.00987787
contig_13403|high-affinity	734.769	162.976	1306.56	8.0169	3.00304	2.95526e-12	1.41438e-09
contig_102115|endonuclease	2.85716	0.634142	5.08018	8.0111	3.002	0.0760627	0.359331
contig_156201|receptor-like	4.70048	1.04375	8.3572	8.00687	3.00124	0.0574398	0.304155
contig_122772|hypothetical	15.0264	3.34187	26.711	7.99283	2.99871	0.000171301	0.00549679
contig_62142|kinase-like	22.8637	5.08837	40.639	7.98663	2.99759	8.42271e-06	0.000512748
contig_21332|high	459.91	102.421	817.4	7.98078	2.99653	2.37185e-13	1.50289e-10
contig_54284|cc-nbs-lrr	1.93636	0.431223	3.44149	7.98076	2.99653	0.118066	0.460806
contig_126312|ac069473_8gypsy	1.93618	0.431223	3.44114	7.97994	2.99638	0.217037	0.626945
contig_31073|ankyrin	17.52	3.90494	31.1351	7.97325	2.99517	0.000116129	0.00408795
contig_9066|transcription	424.006	94.5253	753.486	7.97127	2.99481	1.77469e-14	1.53538e-11
contig_20368|upf0496	41.3088	9.21016	73.4074	7.97027	2.99463	0.325161	0.749941
contig_42440|acetylornithine	118.039	26.3327	209.745	7.96518	2.99371	0.0183397	0.150807
contig_24534|choline	29.4196	6.56567	52.2735	7.96164	2.99307	1.32229e-05	0.000735071
contig_36084|protein	36.8908	8.2337	65.5478	7.96092	2.99294	1.60799e-07	2.02068e-05
contig_4347|wrky	22.7782	5.08446	40.472	7.95995	2.99276	0.405744	0.81871
contig_60803|heme-binding-like	11.8071	2.64057	20.9737	7.94285	2.98966	0.265714	0.68601
contig_82682|unnamed	6.82756	1.52821	12.1269	7.93538	2.9883	0.00806829	0.0884229
contig_54177|transcription	6.82721	1.52821	12.1262	7.93492	2.98822	0.0202644	0.160164
contig_87040|hypothetical	6.92025	1.54982	12.2907	7.93039	2.98739	0.00500382	0.0642809
contig_2070|at1g69870-like	264.951	59.413	470.489	7.91895	2.98531	0.000182744	0.00574112
contig_8672|cytochrome	332.692	74.6242	590.76	7.91646	2.98486	4.47e-14	3.29666e-11
contig_266724|unnamed	2.49168	0.559299	4.42407	7.91003	2.98368	0.533495	0.908505
contig_27723|protein	11.9984	2.6938	21.3029	7.90812	2.98334	0.00062828	0.0145922
contig_52567|abc	11.6299	2.61127	20.6486	7.90748	2.98322	0.00790076	0.0870961
contig_91537|zinc	66.9123	15.029	118.796	7.90443	2.98266	0.316028	0.74007
contig_124929|glycoside	3.23113	0.726683	5.73558	7.89283	2.98054	0.0963725	0.413114
contig_11417|hypersensitive	677.208	152.412	1202	7.88653	2.97939	9.20298e-15	8.11811e-12
contig_27095|disease	3.32364	0.748294	5.89899	7.88325	2.97879	0.114593	0.453548
contig_68936|hypothetical	3.32364	0.748294	5.89899	7.88325	2.97879	0.114593	0.453548
contig_20449|mip	13.9406	3.13895	24.7423	7.88236	2.97863	0.317543	0.741635
contig_86996|protein	4.06292	0.915679	7.21015	7.87411	2.97712	0.0616331	0.317721
contig_6392|polyphenol	332.174	74.8963	589.452	7.87024	2.97641	8.40971e-14	5.64681e-11
contig_40163|hypothetical	4.61824	1.04375	8.19274	7.8493	2.97256	0.496987	0.88617
contig_40903|glutamate	4.71111	1.06537	8.35685	7.84412	2.97161	0.157906	0.535955
contig_53564|nac	7.02109	1.58913	12.453	7.83639	2.97019	0.367778	0.786874
contig_24227|peptide	119.101	26.9733	211.228	7.83103	2.9692	5.88715e-11	2.03731e-08
contig_33800|uncharacterized	64.214	14.5429	113.885	7.83095	2.96919	0.0201919	0.159799
contig_1621|gras	344.159	77.9595	610.359	7.82918	2.96886	0.400877	0.814978
contig_27235|phosphoethanolamine	240.349	54.4661	426.232	7.82563	2.96821	5.50415e-13	3.17463e-10
contig_60357|zf-hd	25.5993	5.80737	45.3913	7.81615	2.96646	1.36957e-05	0.000755908
contig_58447|armadillo	8.87172	2.01266	15.7308	7.81589	2.96641	0.0934719	0.405821
contig_7478|anthranilate	16.8241	3.82632	29.8218	7.79385	2.96234	0.355426	0.777758
contig_66115|gdsl	11.5583	2.63288	20.4838	7.77998	2.95977	0.00120989	0.0234716
contig_81900|leucine-rich	2.12674	0.484455	3.76902	7.77991	2.95975	0.228614	0.641888
contig_28455|ring-h2	15.1649	3.45602	26.8737	7.77591	2.95901	0.00891659	0.0946307
contig_18168|lupus	3.5142	0.801526	6.22687	7.76877	2.95769	0.120201	0.464891
contig_75565|secretory	3.5142	0.801526	6.22687	7.76877	2.95769	0.120201	0.464891
contig_145339|cysteine-rich	1.38764	0.317071	2.45821	7.75286	2.95473	0.254507	0.67431
contig_160218|ubiquitin	1.38746	0.317071	2.45786	7.75175	2.95452	0.496512	0.886102
contig_177612|cysteine	1.38746	0.317071	2.45786	7.75175	2.95452	0.496512	0.886102
contig_2220|small	1.38746	0.317071	2.45786	7.75175	2.95452	0.496512	0.886102
contig_52271|serine	1.38746	0.317071	2.45786	7.75175	2.95452	0.496512	0.886102
contig_65164|protein	1.38746	0.317071	2.45786	7.75175	2.95452	0.496512	0.886102
contig_15898|myrcene	86.6799	19.8128	153.547	7.74991	2.95418	2.64888e-10	7.68823e-08
contig_25111|wall-associated	11.0101	2.51873	19.5015	7.7426	2.95282	0.0122782	0.11688
contig_16557|pyruvate	364.546	83.4045	645.688	7.74165	2.95264	0.0488097	0.275808
contig_81763|protein	8.97538	2.05589	15.8949	7.7314	2.95073	0.00495852	0.0638266
contig_64844|glycosyltransferase	67.086	15.3684	118.804	7.73038	2.95054	1.13143e-05	0.000655091
contig_277|ccr4-associated	2636.88	604.309	4669.45	7.72693	2.9499	0.25311	0.672944
contig_41505|short-chain	6.10742	1.40013	10.8147	7.72405	2.94936	0.233343	0.647563
contig_6569|2-dehydro-3-deoxyphosphoheptonate	783.312	179.702	1386.92	7.71792	2.94821	0.0764486	0.360246
contig_10525|lrr	50.9103	11.6935	90.1271	7.70746	2.94626	4.16001e-08	6.49829e-06
contig_58990|pi-plc	19.7188	4.53139	34.9062	7.70319	2.94546	0.0179527	0.148539
contig_52624|ammonium	26.8491	6.17767	47.5205	7.69231	2.94342	0.0118947	0.114415
contig_51577|6-phosphofructokinase	6.66729	1.5359	11.7987	7.68195	2.94147	0.0060119	0.0726662
contig_30596|protein	27.7784	6.39974	49.1571	7.68111	2.94131	0.251213	0.670896
contig_27231|starch	61.2097	14.1018	108.317	7.68108	2.94131	7.59539e-09	1.48816e-06
contig_35924|high-affinity	39.64	9.143	70.1371	7.67112	2.93944	4.59737e-08	7.03492e-06
contig_23177|flavonol	65.3057	15.0845	115.527	7.65863	2.93709	2.3223e-08	3.92766e-06
contig_12329|myb-like	36.8691	8.52278	65.2154	7.65189	2.93582	0.228729	0.641966
contig_68176|protein	8.24514	1.9062	14.5841	7.65086	2.93562	0.00771575	0.0857288
contig_6618|cysteine-rich	711.596	164.529	1258.66	7.65011	2.93548	1.26402e-07	1.65789e-05
contig_23286|avr9	5.65139	1.30759	9.99519	7.64396	2.93432	0.388777	0.805023
contig_7929|nitrate	3061.62	708.743	5414.5	7.63958	2.93349	0.00233712	0.0378346
contig_21240|protein	11.0274	2.55427	19.5005	7.63448	2.93253	0.00203466	0.0342797
contig_75290|indole-3-acetic	11.3988	2.64057	20.1569	7.63355	2.93235	0.00256169	0.0403097
contig_55482|subtilisin-like	12.1404	2.81419	21.4667	7.62802	2.93131	0.00271941	0.0418976
contig_50868|3-ketoacyl-	2.4098	0.559299	4.26031	7.61723	2.92927	0.366266	0.785205
contig_73002|l-ascorbate	1.85412	0.431223	3.27702	7.59937	2.92588	0.622656	0.957153
contig_91744|protein	1.85412	0.431223	3.27702	7.59937	2.92588	0.622656	0.957153
contig_99961|external	1.85412	0.431223	3.27702	7.59937	2.92588	0.622656	0.957153
contig_29475|cytochrome	108.396	25.2388	191.552	7.5896	2.92402	0.180673	0.572928
contig_2348|gras	85.3087	19.8712	150.746	7.58616	2.92337	0.388196	0.804837
contig_12518|aspartic	412.008	95.9979	728.018	7.58368	2.9229	0.277577	0.698571
contig_37058|leucoanthocyanidin	2510.55	585.303	4435.79	7.57862	2.92193	5.76127e-05	0.00234772
contig_976|bon1-associated	73.3634	17.1166	129.61	7.57218	2.92071	0.308558	0.731563
contig_2639|udp-glycosyltransferase-like	139.593	32.5778	246.608	7.5698	2.92026	0.179587	0.571207
contig_1298|udp-glucose	7585.74	1771.21	13400.3	7.56561	2.91946	0.000606145	0.014188
contig_14218|ankyrin	66.9752	15.6415	118.309	7.56377	2.91911	0.0305772	0.206734
contig_23278|gns1	48.4226	11.3116	85.5337	7.5616	2.91869	0.26669	0.687145
contig_82524|udp-glucose	36.0894	8.43648	63.7422	7.55555	2.91754	0.0636948	0.324225
contig_27284|sulfotransferase	6.30931	1.47498	11.1436	7.55512	2.91746	0.00858029	0.0923972
contig_911|multicopper	3158.77	739.159	5578.37	7.54691	2.91589	2.07617e-15	2.22387e-12
contig_55588|replication	2.87664	0.673451	5.07983	7.54298	2.91513	0.133143	0.491011
contig_82980|pore-forming	10.1151	2.36904	17.8611	7.53937	2.91444	0.045935	0.265815
contig_4403|myb	21.4372	5.02354	37.8508	7.53468	2.91355	0.353303	0.775327
contig_75169|serine-threonine	6.12519	1.43567	10.8147	7.53287	2.9132	0.231742	0.64535
contig_27039|phosphoethanolamine	93.2775	21.8646	164.69	7.53229	2.91309	5.04298e-10	1.37499e-07
contig_11450|omega-hydroxypalmitate	914.678	214.47	1614.89	7.52965	2.91258	0.00316955	0.0465529
contig_8258|3-ketoacyl-	1004.53	236.148	1772.92	7.50765	2.90836	5.19484e-14	3.76944e-11
contig_62647|receptor-like	9.1929	2.16235	16.2235	7.5027	2.90741	0.00360135	0.0508849
contig_33308|transcription	135.753	31.9336	239.573	7.50222	2.90732	1.33772e-05	0.000742062
contig_76177|protein	124.898	29.3887	220.406	7.49969	2.90683	2.36563e-12	1.15679e-09
contig_75182|probable	22.7516	5.35453	40.1487	7.49808	2.90652	2.18828e-05	0.00110988
contig_20724|apurinic	43.7354	10.2932	77.1775	7.4979	2.90649	0.191272	0.590838
contig_21398|flavonol	28.6958	6.75467	50.6369	7.49659	2.90623	3.01206e-06	0.000230453
contig_41051|nc	7.05938	1.66397	12.4548	7.48497	2.904	0.0132044	0.122586
contig_22687|glutathione	3.71556	0.876369	6.55475	7.47944	2.90293	0.0789799	0.367378
contig_70728|protein	9.10354	2.14843	16.0586	7.4746	2.902	0.0186231	0.152234
contig_54990|l-ascorbate	10.4978	2.47942	18.5162	7.46793	2.90071	0.196274	0.597711
contig_74484|(-)-a-terpineol	39.3026	9.28877	69.3165	7.4624	2.89964	3.40357e-07	3.76216e-05
contig_91364|vacuolar	30.7529	7.26842	54.2373	7.46205	2.89957	0.189093	0.587332
contig_22375|anthranilate	10.3163	2.44389	18.1886	7.4425	2.89579	0.111979	0.447678
contig_75073|polyprotein	2.04485	0.484455	3.60525	7.44187	2.89567	0.212418	0.619893
contig_29245|flavonol	7.15655	1.69559	12.6175	7.44135	2.89557	0.0524094	0.288813
contig_97715|probable	2.04468	0.484455	3.6049	7.44115	2.89552	0.39266	0.808171
contig_120361|disease	1.02234	0.242228	1.80245	7.44115	2.89552	0.645101	0.966137
contig_151239|glycosyltransferase-like	1.02234	0.242228	1.80245	7.44115	2.89552	0.645101	0.966137
contig_26315|cytochrome	1.02234	0.242228	1.80245	7.44115	2.89552	0.645101	0.966137
contig_28352|flavonol	1.02234	0.242228	1.80245	7.44115	2.89552	0.645101	0.966137
contig_57644|protein	1.02234	0.242228	1.80245	7.44115	2.89552	0.645101	0.966137
contig_74174|af369930_2pol	1.02234	0.242228	1.80245	7.44115	2.89552	0.645101	0.966137
contig_88489|probable	1.02234	0.242228	1.80245	7.44115	2.89552	0.645101	0.966137
contig_99878|hypothetical	1.02234	0.242228	1.80245	7.44115	2.89552	0.645101	0.966137
contig_38531|phospholipase	4.64871	1.10467	8.19274	7.41643	2.89072	0.417713	0.828479
contig_74488|high	62.2254	14.8169	109.634	7.39923	2.88738	0.0027779	0.0424931
contig_111752|transferase	17.8572	4.25363	31.4608	7.39623	2.88679	0.269623	0.690135
contig_22582|tpr	14.0461	3.34956	24.7427	7.38685	2.88496	0.173467	0.561508
contig_112634|cytochrome	4.46546	1.06537	7.86556	7.38297	2.8842	0.0470306	0.269874
contig_145274|receptor-like	4.37277	1.04375	7.70179	7.37894	2.88341	0.0716512	0.347954
contig_48721|probable	3.35044	0.801526	5.89934	7.36014	2.87973	0.10174	0.424557
contig_63451|protein	132.246	31.648	232.844	7.35733	2.87918	0.168983	0.554338
contig_58439|wall-associated	5.67818	1.36082	9.99554	7.34521	2.8768	0.138423	0.50072
contig_71052|protein	11.6367	2.79026	20.4831	7.34092	2.87596	0.00361906	0.0509775
contig_53261|receptor-like	3.81692	0.915679	6.71816	7.33681	2.87515	0.330591	0.75546
contig_94825|disease	3.81692	0.915679	6.71816	7.33681	2.87515	0.330591	0.75546
contig_23214|ammonium	372.561	89.4729	655.65	7.32791	2.8734	3.75061e-13	2.28017e-10
contig_2081|xyloglucan	439.514	105.553	773.475	7.32781	2.87338	4.02909e-13	2.41681e-10
contig_157759|cytochrome	2.3281	0.559299	4.09689	7.32506	2.87284	0.150753	0.523348
contig_26505|nbs-lrr	2.32792	0.559299	4.09654	7.32443	2.87272	0.273828	0.694591
contig_15968|cc-nbs-lrr	25.1474	6.04959	44.2453	7.31376	2.87061	9.71783e-06	0.000580592
contig_31442|trichome	25.9868	6.25629	45.7174	7.30743	2.86936	0.0801982	0.370536
contig_29200|high-affinity	106.292	25.6061	186.978	7.3021	2.86831	1.17795e-10	3.77787e-08
contig_78704|upf0481	2.79476	0.673451	4.91606	7.29981	2.86786	0.121655	0.467701
contig_59993|protein	14.1607	3.4128	24.9085	7.29857	2.86761	0.000742621	0.0164505
contig_46067|alcohol	77.4276	18.6747	136.18	7.29223	2.86636	9.88103e-05	0.0035705
contig_2407|atp	109.671	26.4671	192.875	7.28734	2.86539	7.53641e-10	1.97121e-07
contig_6185|ap2	214.953	51.8866	378.019	7.28549	2.86503	0.286726	0.709527
contig_72183|pectinesterase	5.40574	1.30759	9.5039	7.26824	2.86161	0.152462	0.526161
contig_99939|saur	32.1561	7.78218	56.53	7.26403	2.86077	0.36219	0.782661
contig_10016|cinnamate	834.277	201.926	1466.63	7.26319	2.8606	1.00954e-12	5.34319e-10
contig_127089|ac068924_29	50.5273	12.2334	88.8212	7.26057	2.86008	0.00229813	0.0373377
contig_34755|mads	13.889	3.36348	24.4144	7.25869	2.85971	0.372312	0.79121
contig_35869|protein	7.64465	1.85297	13.4363	7.25124	2.85823	0.250231	0.669658
contig_57427|alcohol	58.3686	14.151	102.586	7.24938	2.85786	0.000126133	0.00437171
contig_52344|at4g17250	8.39071	2.03428	14.7471	7.24933	2.85785	0.338321	0.7624
contig_74648|zf-hd	10.6303	2.57965	18.681	7.24166	2.85632	0.00225425	0.0367756
contig_59890|probable	6.52808	1.58535	11.4708	7.23549	2.85509	0.0153447	0.135114
contig_51681|peptide	1.30558	0.317071	2.29409	7.23526	2.85505	0.433193	0.840531
contig_52293|protein	1.30558	0.317071	2.29409	7.23526	2.85505	0.433193	0.840531
contig_78089|quercetin	1.30558	0.317071	2.29409	7.23526	2.85505	0.433193	0.840531
contig_919|subtilisin-like	138.869	33.7339	244.003	7.23319	2.85463	2.47808e-10	7.28653e-08
contig_14860|ac051624_3	3.07782	0.748294	5.40735	7.22624	2.85324	0.218754	0.628878
contig_55509|upf0481	3.07782	0.748294	5.40735	7.22624	2.85324	0.218754	0.628878
contig_85070|udp-glycosyltransferase-like	4.85024	1.17952	8.52096	7.22411	2.85282	0.0360979	0.229112
contig_90167|inactive	1.77242	0.431223	3.11361	7.22041	2.85208	0.181378	0.574353
contig_7579|myb	1.77224	0.431223	3.11326	7.2196	2.85192	0.43527	0.84178
contig_31467|disease	6.52962	1.58913	11.4701	7.21786	2.85157	0.236097	0.651368
contig_62576|copper	4.75773	1.15791	8.35755	7.21781	2.85156	0.0334527	0.218492
contig_1297|nbs-lrr	123.504	30.0654	216.942	7.21569	2.85114	0.474718	0.870348
contig_53247|retrotransposon	2.98496	0.726683	5.24324	7.21531	2.85106	0.713712	0.994693
contig_57902|probable	35.6394	8.68248	62.5962	7.20949	2.8499	0.00557263	0.0693311
contig_9101|fructose-bisphosphate	14.5557	3.54856	25.5629	7.20373	2.84874	0.00627933	0.074734
contig_59581|mitochondrial	8.5858	2.0952	15.0764	7.1957	2.84714	0.00212002	0.0351809
contig_8941|e3	95.294	23.2865	167.301	7.18449	2.84489	0.125736	0.476265
contig_76364|transcriptional	5.0408	1.23275	8.84884	7.17813	2.84361	0.0409346	0.248093
contig_54245|at5g13880	4.94811	1.21114	8.68508	7.17101	2.84218	0.0597649	0.311511
contig_6620|1-aminocyclopropane-1-carboxylate	9.24197	2.26258	16.2214	7.16941	2.84185	0.545897	0.915864
contig_23435|oligopeptide	42.0274	10.3132	73.7416	7.15019	2.83798	1.63194e-06	0.00014146
contig_15416|beta-glucosidase	62.3916	15.3152	109.468	7.14769	2.83748	2.14899e-06	0.000177424
contig_80058|unnamed	86.2407	21.2229	151.259	7.12714	2.83332	0.0022006	0.0361233
contig_22376|anthranilate	9.62308	2.36904	16.8771	7.12402	2.83269	0.456356	0.858125
contig_27465|mitochondrial	681.25	167.874	1194.63	7.11622	2.83111	3.29006e-14	2.64309e-11
contig_20804|nc	68.4059	16.8629	119.949	7.11316	2.83049	0.00353866	0.0503312
contig_59900|glutathione	4.01811	0.990522	7.04569	7.11311	2.83048	0.527792	0.906964
contig_20623|unknown	1.96297	0.484455	3.44149	7.10383	2.8286	0.20012	0.60356
contig_23211|amt1	16.1712	3.99371	28.3486	7.09832	2.82748	0.00519059	0.0658167
contig_46293|nitrate	70.3013	17.3671	123.235	7.09589	2.82698	0.00296183	0.0443564
contig_32133|myb-like	10.6562	2.63288	18.6796	7.09472	2.82675	0.399888	0.814071
contig_56964|zinc	24.3974	6.02798	42.7668	7.09472	2.82674	0.297914	0.721848
contig_67981|probable	6.26449	1.54982	10.9792	7.08416	2.8246	0.020718	0.162352
contig_26823|nadp-dependent	49.1818	12.1678	86.1957	7.08392	2.82455	4.50566e-08	6.96186e-06
contig_1481|beta-glucosidase	380.472	94.1715	666.772	7.0804	2.82383	3.2308e-05	0.00148617
contig_75919|ribonuclease	4.67585	1.15791	8.19379	7.07638	2.82301	0.0314854	0.210346
contig_18123|salt	71.7283	17.7746	125.682	7.07089	2.82189	0.0700042	0.343478
contig_5298|axi	253.334	62.7839	443.884	7.07003	2.82172	0.381531	0.798975
contig_91871|transcription	4.20884	1.04375	7.37392	7.06481	2.82065	0.105348	0.432783
contig_1081|phenylalanine	4925.89	1222.05	8629.73	7.06169	2.82001	1.90364e-06	0.000161282
contig_99097|s-adenosyl-l-methionine-dependent	2.7127	0.673451	4.75195	7.05612	2.81887	0.211783	0.619283
contig_11851|af151216_1proline-rich	144.253	35.8253	252.681	7.05315	2.81827	0.000520387	0.0126274
contig_113565|retroelement	2.24621	0.559299	3.93313	7.03225	2.81399	0.142376	0.508513
contig_86077|receptor-like	2.24604	0.559299	3.93278	7.03163	2.81386	0.246394	0.665059
contig_63349|udp-glycosyltransferase	7.95468	1.98104	13.9283	7.0308	2.81369	0.047535	0.271729
contig_14004|flavonol	268.424	66.8558	469.992	7.02993	2.81351	3.84328e-07	4.1663e-05
contig_9849|vacuolar	2458	612.211	4303.78	7.02989	2.8135	6.58285e-14	4.64719e-11
contig_977|bon1-associated	147.395	36.7163	258.074	7.02886	2.81329	0.32178	0.746276
contig_6336|protein	13.104	3.26703	22.9409	7.02196	2.81187	0.0204561	0.161085
contig_45923|receptor-like	5.14912	1.28598	9.01225	7.00808	2.80902	0.288745	0.711824
contig_15732|1-aminocyclopropane-1-carboxylate	164.675	41.1297	288.22	7.0076	2.80892	0.421724	0.831445
contig_130009|hypothetical	2.99594	0.748294	5.24359	7.00739	2.80888	0.145668	0.514268
contig_56343|amino	28.0967	7.02997	49.1634	6.9934	2.806	0.00677543	0.078702
contig_84012|ribonuclease	2.90343	0.726683	5.08018	6.99091	2.80548	0.122708	0.469662
contig_2769|heat	1572.63	393.648	2751.6	6.99	2.80529	0.00829515	0.0902555
contig_2768|heat	1778.37	447.24	3109.49	6.95262	2.79756	0.00400215	0.054726
contig_52862|equilibrative	23.9032	6.02175	41.7846	6.93895	2.79472	0.0857789	0.385965
contig_20571|b	288.23	72.727	503.732	6.92634	2.79209	1.37932e-10	4.22127e-08
contig_9614|lateral	74.9159	18.9072	130.925	6.92458	2.79173	0.127727	0.48065
contig_93805|cysteine-rich	4.21964	1.06537	7.37392	6.92149	2.79108	0.0655374	0.329467
contig_58424|PREDICTED:	4.21947	1.06537	7.37357	6.92116	2.79101	0.327712	0.752429
contig_11619|nucleic	106.633	26.957	186.308	6.91131	2.78896	0.167201	0.551945
contig_27330|serine-threonine	68.0922	17.2155	118.969	6.91054	2.7888	1.33917e-08	2.44905e-06
contig_27011|desacetoxyvindoline	22.8841	5.78576	39.9825	6.91051	2.78879	0.0489688	0.276447
contig_9265|PREDICTED:	170.065	43.0334	297.097	6.90387	2.78741	5.53296e-11	1.94466e-08
contig_52495|protein	17.3541	4.39331	30.3148	6.90023	2.78664	0.00978379	0.100986
contig_54469|udp-glucose	5.15992	1.30759	9.01225	6.89225	2.78497	0.221264	0.632142
contig_56384|protein	73.3848	18.6224	128.147	6.88136	2.78269	1.94931e-10	5.88561e-08
contig_33240|gdsl	13.7009	3.47763	23.9242	6.87945	2.78229	0.00572783	0.0706497
contig_25358|cinnamyl	23.6505	6.00637	41.2947	6.87515	2.78139	0.000127398	0.00440535
contig_58147|calcium	6.10021	1.54982	10.6506	6.87215	2.78076	0.436178	0.842333
contig_16628|protein	48.9925	12.4479	85.5372	6.87162	2.78065	0.00987661	0.101538
contig_27716|glutamate-gated	8.44813	2.14843	14.7478	6.86448	2.77915	0.0130586	0.121944
contig_79453|triacylglycerol	9.38894	2.39066	16.3872	6.8547	2.77709	0.00367525	0.0514706
contig_56903|peroxidase	11.0789	2.82188	19.336	6.85218	2.77656	0.00742206	0.0835386
contig_28265|subtilisin-like	3.38107	0.862447	5.89969	6.84065	2.77413	0.04003	0.244983
contig_39930|cyanidin-3-o-glucoside	1.69036	0.431223	2.9495	6.83984	2.77396	0.32401	0.748705
contig_52131|disease	1.69036	0.431223	2.9495	6.83984	2.77396	0.32401	0.748705
contig_67075|xyloglucan	1.69036	0.431223	2.9495	6.83984	2.77396	0.32401	0.748705
contig_27203|lignan	17.8445	4.55315	31.1358	6.8383	2.77364	7.67384e-05	0.00292074
contig_7648|peptide	24.2317	6.18536	42.278	6.83517	2.77298	2.80742e-05	0.00135225
contig_1640|hypothetical	888.021	226.962	1549.08	6.82529	2.77089	1.52953e-13	9.97252e-11
contig_98762|mip	8.64236	2.20935	15.0754	6.82344	2.7705	0.0413792	0.249674
contig_27143|ubiquitin	4.32118	1.10467	7.53768	6.82344	2.7705	0.0718232	0.348338
contig_97193|protein	13.7167	3.50925	23.9242	6.81746	2.76924	0.010658	0.106498
contig_111466|ovate	2.63082	0.673451	4.58818	6.81294	2.76828	0.189238	0.587662
contig_23294|probable	540.315	138.343	942.287	6.81123	2.76792	0.000173184	0.00554139
contig_29282|ankyrin	10.3383	2.65072	18.0259	6.80038	2.76562	0.00171417	0.0303372
contig_24911|protein	25.4773	6.54943	44.4052	6.78001	2.76129	0.287639	0.710892
contig_6447|(-)-germacrene	648.326	166.8	1129.85	6.77367	2.75994	0.00388677	0.0536375
contig_7592|lectin	143.682	36.9717	250.392	6.77251	2.75969	1.95567e-09	4.4212e-07
contig_29989|upf0553	10.8136	2.78257	18.8447	6.77242	2.75967	0.00375809	0.0523433
contig_53766|bon1-associated	5.07839	1.30759	8.84919	6.76754	2.75863	0.024015	0.177966
contig_93936|glyoxylate	1.88091	0.484455	3.27737	6.76507	2.75811	0.316893	0.741169
contig_116075|dna-directed	0.940457	0.242228	1.63869	6.76507	2.75811	0.568596	0.929573
contig_127705|rossmann-fold	0.940457	0.242228	1.63869	6.76507	2.75811	0.568596	0.929573
contig_134410|succinate	0.940457	0.242228	1.63869	6.76507	2.75811	0.568596	0.929573
contig_200639|hypothetical	0.940457	0.242228	1.63869	6.76507	2.75811	0.568596	0.929573
contig_208071|transposon	0.940457	0.242228	1.63869	6.76507	2.75811	0.568596	0.929573
contig_225303|zinc	0.940457	0.242228	1.63869	6.76507	2.75811	0.568596	0.929573
contig_27457|pentatricopeptide	0.940457	0.242228	1.63869	6.76507	2.75811	0.568596	0.929573
contig_51736|zip	0.940457	0.242228	1.63869	6.76507	2.75811	0.568596	0.929573
contig_60472|fimbrin	0.940457	0.242228	1.63869	6.76507	2.75811	0.568596	0.929573
contig_63990|nucleic	0.940457	0.242228	1.63869	6.76507	2.75811	0.568596	0.929573
contig_75378|metal-nicotianamine	0.940457	0.242228	1.63869	6.76507	2.75811	0.568596	0.929573
contig_87897|retrotransposon	0.940457	0.242228	1.63869	6.76507	2.75811	0.568596	0.929573
contig_88292|mlo-like	0.940457	0.242228	1.63869	6.76507	2.75811	0.568596	0.929573
contig_90750|hypothetical	0.940457	0.242228	1.63869	6.76507	2.75811	0.568596	0.929573
contig_55977|pectinesterase	2.8212	0.726683	4.91571	6.76459	2.758	0.483455	0.877818
contig_21212|serine	23.0412	5.93544	40.147	6.76394	2.75786	0.00263769	0.0410745
contig_75293|protein	8.74788	2.25489	15.2409	6.75903	2.75682	0.0723716	0.349791
contig_6389|hydroxymethylglutaryl-	80.3369	20.7345	139.939	6.74909	2.75469	0.0317102	0.21122
contig_8681|beta-glucosidase	1313.82	339.365	2288.28	6.74285	2.75336	7.9588e-13	4.42037e-10
contig_133454|transcription	2.16416	0.559299	3.76902	6.73883	2.7525	0.225173	0.637212
contig_41059|high	95.7932	24.7636	166.823	6.7366	2.75202	2.3787e-09	5.27157e-07
contig_54092|phospholipase	3.38786	0.876369	5.89934	6.73157	2.75094	0.100243	0.420803
contig_73966|atp	3.38768	0.876369	5.89899	6.73117	2.75086	0.183258	0.577258
contig_124701|at5g47580	1.2237	0.317071	2.13033	6.71878	2.7482	0.390744	0.806534
contig_168251|glutathione	1.2237	0.317071	2.13033	6.71878	2.7482	0.390744	0.806534
contig_22938|g-type	1.2237	0.317071	2.13033	6.71878	2.7482	0.390744	0.806534
contig_53165|ankyrin	1.2237	0.317071	2.13033	6.71878	2.7482	0.390744	0.806534
contig_56752|stress-inducible	1.2237	0.317071	2.13033	6.71878	2.7482	0.390744	0.806534
contig_71004|wall-associated	1.2237	0.317071	2.13033	6.71878	2.7482	0.390744	0.806534
contig_8119|hypothetical	1.2237	0.317071	2.13033	6.71878	2.7482	0.390744	0.806534
contig_89913|probably	1.2237	0.317071	2.13033	6.71878	2.7482	0.390744	0.806534
contig_99767|cc-nbs-lrr	1.2237	0.317071	2.13033	6.71878	2.7482	0.390744	0.806534
contig_46476|pi-plc	68.2625	17.7161	118.809	6.70626	2.74551	9.40531e-07	8.92671e-05
contig_6416|chaperone	106.257	27.6783	184.835	6.67796	2.73941	0.140255	0.504219
contig_3746|multicopper	157.893	41.1429	274.644	6.67538	2.73885	4.03252e-11	1.45426e-08
contig_22588|3-beta	8.00791	2.08751	13.9283	6.67222	2.73817	0.092699	0.403816
contig_117178|protein	5.93679	1.54982	10.3238	6.66127	2.7358	0.0257387	0.185502
contig_520|xyloglucan	71.1487	18.5838	123.714	6.65708	2.73489	0.198933	0.601807
contig_72574|acyltransferase-like	6.12735	1.60305	10.6516	6.6446	2.73218	0.0281013	0.196324
contig_31232|protein	16.2146	4.24362	28.1856	6.64186	2.73159	0.000288606	0.00809638
contig_792|abc	4.99616	1.30759	8.68473	6.64177	2.73157	0.0659883	0.330867
contig_36549|protein	9.33315	2.44389	16.2224	6.63795	2.73074	0.0748229	0.356468
contig_93371|protein	9.89981	2.59357	17.206	6.6341	2.7299	0.00772026	0.0857578
contig_87594|gag-pol	7.2622	1.9062	12.6182	6.61956	2.72674	0.0088681	0.094294
contig_71766|ethylene-responsive	7.26168	1.9062	12.6172	6.61901	2.72662	0.222435	0.633535
contig_42717|mitochondrial	48.9521	12.8552	85.049	6.61594	2.72595	1.09744e-07	1.50066e-05
contig_4404|myb	63.4863	16.6969	110.276	6.60457	2.72346	0.297681	0.721477
contig_12704|typical	162.4	42.7996	282.001	6.58887	2.72003	0.240442	0.657229
contig_12335|gdsl	54.3604	14.3362	94.3846	6.58364	2.71888	0.0734962	0.352803
contig_54812|cc-nbs-lrr	2.54894	0.673451	4.42442	6.56977	2.71584	0.171519	0.558223
contig_77258|retrotransposon	2.83218	0.748294	4.91606	6.56969	2.71583	0.119727	0.463779
contig_94187|hypothetical	2.832	0.748294	4.91571	6.56922	2.71572	0.356591	0.778629
contig_5279|at1g18740	151.142	39.9426	262.34	6.56794	2.71544	0.140186	0.504131
contig_77552|cyclopropane	11.9902	3.17057	20.8099	6.56345	2.71446	0.369688	0.788599
contig_69145|triacylglycerol	235.968	62.4053	409.531	6.56244	2.71423	0.0109676	0.108465
contig_8488|lipoxygenase	839.03	222.236	1455.82	6.55079	2.71167	1.73749e-11	6.8567e-09
contig_21561|pore-forming	46.3755	12.2943	80.4566	6.54423	2.71022	0.059212	0.309748
contig_41490|serine-threonine	3.02256	0.801526	5.24359	6.54201	2.70973	0.228377	0.641538
contig_61456|protein	2.73949	0.726683	4.7523	6.53972	2.70923	0.176957	0.566898
contig_771|cytochrome	3172.27	841.713	5502.83	6.53765	2.70877	7.67763e-07	7.49244e-05
contig_9543|integral	968.492	257.412	1679.57	6.52483	2.70594	0.00086328	0.0184939
contig_22372|anthranilate	24.5671	6.53014	42.6041	6.52423	2.70581	0.0993793	0.419051
contig_7786|glutamyl-trna	97.6399	26.0135	169.266	6.50686	2.70196	0.200127	0.60356
contig_66960|pinus	6.99673	1.86689	12.1266	6.49559	2.69946	0.0117825	0.113554
contig_59811|tubby-like	6.42989	1.7172	11.1426	6.48879	2.69795	0.130081	0.485102
contig_45325|lysine	15.0349	4.01532	26.0545	6.48878	2.69795	0.00387482	0.0535218
contig_25939|protein	116.693	31.1837	202.201	6.48421	2.69693	0.265092	0.685571
contig_35574|myb	27.1411	7.25304	47.0292	6.48407	2.6969	0.00870148	0.0932275
contig_76740|conserved	21.3783	5.72252	37.0341	6.47164	2.69413	5.78586e-05	0.00235561
contig_1432|4-coumarate:	3732.16	999.07	6465.24	6.47126	2.69405	4.19541e-10	1.17232e-07
contig_59154|high	26.0154	6.96527	45.0655	6.47002	2.69377	9.71016e-06	0.000580592
contig_5647|abc	174.45	46.7193	302.18	6.46799	2.69332	4.10161e-10	1.15327e-07
contig_49057|upf0481	88.7492	23.7849	153.714	6.46267	2.69213	2.37771e-09	5.27157e-07
contig_136749|transcription	2.36552	0.634142	4.09689	6.46053	2.69165	0.148016	0.518246
contig_22515|probable	1.60848	0.431223	2.78573	6.46007	2.69155	0.288326	0.711218
contig_167342|pore-forming	3.21678	0.862447	5.57112	6.45966	2.69146	0.358539	0.780847
contig_104676|cspl3_ricco	17.7901	4.77362	30.8065	6.45348	2.69008	0.0240136	0.177966
contig_71202|nac	24.9861	6.70912	43.263	6.44839	2.68894	1.30665e-05	0.000729323
contig_37627|phosphorylase	2.0821	0.559299	3.6049	6.4454	2.68827	0.389156	0.805307
contig_59359|upf0553	6.81502	1.83136	11.7987	6.44259	2.68764	0.0167083	0.142228
contig_108382|glutamate-gated	3.88113	1.04375	6.71851	6.43688	2.68636	0.129983	0.485044
contig_36287|embryo	183.553	49.3659	317.74	6.43642	2.68626	2.9425e-10	8.43167e-08
contig_91596|ribonuclease	7.76174	2.08751	13.436	6.43637	2.68625	0.589344	0.939934
contig_55527|protein	1.79903	0.484455	3.11361	6.42704	2.68415	0.292226	0.715556
contig_93133|probable	5.39692	1.45337	9.34048	6.4268	2.6841	0.0694148	0.341667
contig_92510|protein	1.79886	0.484455	3.11326	6.42631	2.68399	0.607905	0.949272
contig_27037|myb	13.3515	3.59802	23.105	6.4216	2.68293	0.00439027	0.058556
contig_44148|glycolipid	15.5313	4.19039	26.8723	6.41284	2.68096	0.37979	0.797554
contig_51875|fasciclin-like	17.2452	4.66716	29.8232	6.39001	2.67582	0.02625	0.187778
contig_117161|protein	5.02278	1.36082	8.68473	6.38196	2.674	0.100062	0.420462
contig_70681|nad-dependent	7.58252	2.05589	13.1091	6.37639	2.67274	0.0179427	0.148493
contig_17383|af474132_1typical	8.34092	2.26258	14.4193	6.37293	2.67196	0.435185	0.841744
contig_46168|protein	4.26591	1.15791	7.37392	6.36832	2.67091	0.10359	0.429307
contig_65064|ankyrin	6.54206	1.77813	11.306	6.35838	2.66866	0.426427	0.834852
contig_43312|protein	18.9663	5.1593	32.7734	6.35229	2.66728	0.000299017	0.00831407
contig_51627|short-chain	119.498	32.5091	206.487	6.35166	2.66713	0.0138109	0.126337
contig_67352|serine-threonine	2.75012	0.748294	4.75195	6.35037	2.66684	0.209432	0.615651
contig_63114|ferredoxin	43.7226	11.8986	75.5465	6.3492	2.66657	0.000202654	0.00626168
contig_24588|actin-depolymerizing	9.8642	2.68611	17.0423	6.34458	2.66553	0.0105105	0.105547
contig_9546|bifunctional	262.16	71.4001	452.92	6.34341	2.66526	0.0132767	0.123032
contig_72378|wall-associated	5.40755	1.47498	9.34013	6.33239	2.66275	0.10891	0.441212
contig_8785|plastidic	46.4906	12.6862	80.295	6.32932	2.66205	6.38771e-06	0.000414078
contig_60327|epidermal	12.8089	3.49533	22.1225	6.32915	2.66201	0.00135158	0.0254307
contig_298|probable	1112.11	303.498	1920.73	6.32863	2.66189	0.371198	0.790141
contig_29614|protein	2.46705	0.673451	4.26066	6.3266	2.66143	0.157567	0.535393
contig_26604|disease	7.30606	1.99497	12.6172	6.3245	2.66095	0.267555	0.688248
contig_53450|anthranilate	11.1022	3.03249	19.1719	6.32217	2.66042	0.0449571	0.262639
contig_43065|receptor-like	44.8841	12.2603	77.5078	6.32183	2.66034	0.00759155	0.0847676
contig_900|upf0496	403.857	110.321	697.392	6.3215	2.66027	0.116834	0.458539
contig_11731|dirigent-like	178.5	48.7692	308.231	6.32019	2.65997	0.00238861	0.0384457
contig_82116|gibberellin	7.02334	1.92012	12.1266	6.31551	2.6589	0.018186	0.149894
contig_70190|pore-forming	17.7475	4.85238	30.6427	6.31499	2.65878	0.00657667	0.0770775
contig_55219|lob	2.65743	0.726683	4.58818	6.31388	2.65853	0.284902	0.707702
contig_91198|phytochrome	2.65743	0.726683	4.58818	6.31388	2.65853	0.284902	0.707702
contig_97720|60s	2.65743	0.726683	4.58818	6.31388	2.65853	0.284902	0.707702
contig_2030|probable	369.859	101.152	638.566	6.31291	2.6583	0.115269	0.454874
contig_68904|feronia-like	3.89194	1.06537	6.71851	6.3063	2.65679	0.0830492	0.378735
contig_46475|pi-plc	6.73975	1.84528	11.6342	6.30486	2.65646	0.115176	0.45468
contig_89884|receptor-like	10.8228	2.96388	18.6817	6.30312	2.65607	0.0033216	0.0481107
contig_41567|rossmann-fold	10.1579	2.78257	17.5332	6.30109	2.6556	0.0900875	0.397144
contig_33375|pore-forming	15.7604	4.31847	27.2023	6.29906	2.65514	0.000450738	0.0113474
contig_9473|rossmann-fold	488.659	134.047	843.272	6.29087	2.65326	2.0533e-11	7.82828e-09
contig_85723|protein	6.7436	1.85297	11.6342	6.27869	2.65046	0.0595439	0.310725
contig_39303|lrr	10.2598	2.82188	17.6977	6.2716	2.64883	0.00580333	0.0711863
contig_36582|subtilisin-like	58.9011	16.2015	101.601	6.27105	2.64871	7.0342e-07	6.97036e-05
contig_54809|ribonuclease	6.3656	1.75274	10.9785	6.26361	2.64699	0.349526	0.772397
contig_50850|trehalose-6-phosphate	17.1034	4.71038	29.4964	6.26199	2.64662	0.000302365	0.00838657
contig_106211|udp-	10.4518	2.87902	18.0245	6.26063	2.64631	0.194694	0.595747
contig_1482|b	238.92	65.8641	411.976	6.25494	2.645	3.14791e-11	1.1608e-08
contig_54237|annotation	7.98363	2.20166	13.7656	6.25238	2.6444	0.00837645	0.0909103
contig_76533|probable	15.9667	4.40332	27.5302	6.25214	2.64435	0.00108038	0.0216403
contig_33075|protein	8.74364	2.41227	15.075	6.24931	2.6437	0.22613	0.638254
contig_8503|gdsl	1618.8	447.299	2790.3	6.23812	2.64111	3.57353e-05	0.00161574
contig_125699|nbs-lrr	50.9597	14.0927	87.8267	6.23207	2.63971	0.443637	0.848642
contig_1808|PREDICTED:	87.1946	24.1311	150.258	6.22675	2.63848	0.262901	0.683877
contig_51457|pathogenesis-related	38.0378	10.5278	65.5478	6.22619	2.63835	6.01011e-06	0.000398208
contig_38477|protein	31.8603	8.82825	54.8923	6.21781	2.63641	0.323415	0.748024
contig_1049|protein	1226.06	339.826	2112.29	6.2158	2.63594	0.298474	0.722178
contig_81013|saur	18.3585	5.09069	31.6263	6.21258	2.63519	0.00123458	0.0238478
contig_21641|serine	3269.38	906.76	5632.01	6.21114	2.63486	1.91019e-11	7.35487e-09
contig_76346|dnaj	10.7499	2.98157	18.5183	6.2109	2.6348	0.0321406	0.213188
contig_62584|protein	24.3547	6.75858	41.9508	6.20705	2.63391	5.17702e-05	0.00215293
contig_123058|g-type	2.28364	0.634142	3.93313	6.20229	2.6328	0.13954	0.502854
contig_93118|probable	2.28364	0.634142	3.93313	6.20229	2.6328	0.13954	0.502854
contig_139077|phosphate-repressible	1.14182	0.317071	1.96656	6.20229	2.6328	0.362927	0.783149
contig_29151|dna	1.14182	0.317071	1.96656	6.20229	2.6328	0.362927	0.783149
contig_87587|leucine-rich	1.14182	0.317071	1.96656	6.20229	2.6328	0.362927	0.783149
contig_86086|racemase	21.6929	6.02421	37.3616	6.20191	2.63271	0.000415779	0.0106825
contig_22586|probable	1.14164	0.317071	1.96621	6.20118	2.63254	0.799043	1
contig_43642|unknown	1.14164	0.317071	1.96621	6.20118	2.63254	0.799043	1
contig_73489|nbs-lrr	1.14164	0.317071	1.96621	6.20118	2.63254	0.799043	1
contig_85315|rop	1.14164	0.317071	1.96621	6.20118	2.63254	0.799043	1
contig_7021|probable	37.2984	10.3604	64.2363	6.20019	2.63231	9.91813e-06	0.000590208
contig_15155|isp4-like	1591.69	442.218	2741.16	6.19866	2.63196	0.000831833	0.0179756
contig_6183|1-aminocyclopropane-1-carboxylate	13.2262	3.67664	22.7758	6.19473	2.63104	0.513031	0.897366
contig_11940|cinnamate	283.966	78.9509	488.981	6.19348	2.63075	8.75973e-08	1.22386e-05
contig_12730|receptor-like	50.3457	14.0108	86.6807	6.18672	2.62918	0.254045	0.673679
contig_2368|allene	284.21	79.1244	489.296	6.18389	2.62851	0.0230673	0.173479
contig_82149|protein	9.99483	2.78257	17.2071	6.18388	2.62851	0.00294051	0.0441105
contig_62703|kda	9.23377	2.57196	15.8956	6.18033	2.62768	0.0104466	0.105186
contig_9580|r2r3-myb	17.1346	4.77362	29.4957	6.17889	2.62735	0.0148667	0.132808
contig_21399|protein	15.1369	4.21824	26.0556	6.17689	2.62688	0.000676661	0.0153979
contig_76083|receptor-like	21.9927	6.13213	37.8532	6.17293	2.62596	0.00011591	0.00408664
contig_51706|lipase	45.2297	12.623	77.8364	6.16626	2.6244	0.000245175	0.007195
contig_25110|wall-associated	12.5706	3.50925	21.6319	6.16424	2.62392	0.00846605	0.0915335
contig_58527|aldo	65.997	18.4326	113.561	6.16089	2.62314	4.47043e-07	4.72103e-05
contig_22437|cytochrome	25.5222	7.12874	43.9156	6.16036	2.62301	0.0231951	0.174207
contig_113923|nuclease	2.00039	0.559299	3.44149	6.15322	2.62134	0.196322	0.597711
contig_11992|phosphoethanolamine	317.164	88.7926	545.535	6.14392	2.61916	4.71458e-10	1.30122e-07
contig_2599|probable	49.6375	13.8966	85.3783	6.14382	2.61914	2.36067e-08	3.96276e-06
contig_9155|zinc	358.209	100.313	616.105	6.14183	2.61867	0.292499	0.715862
contig_66096|PREDICTED:	4.66846	1.30759	8.02932	6.14054	2.61836	0.0818915	0.374904
contig_51247|serine-threonine	13.8169	3.87332	23.7604	6.13438	2.61692	0.00321869	0.0471056
contig_83582|kinase-like	8.57638	2.40458	14.7482	6.13338	2.61668	0.0174455	0.145935
contig_75361|glycine-rich	5.71759	1.60305	9.83212	6.13338	2.61668	0.0518944	0.287268
contig_51025|s-locus	2.85879	0.801526	4.91606	6.13338	2.61668	0.188885	0.586806
contig_74495|rop	2.85879	0.801526	4.91606	6.13338	2.61668	0.188885	0.586806
contig_22388|cytochrome	70.4338	19.7758	121.092	6.12324	2.61429	0.259322	0.680294
contig_5928|ankyrin	11.6292	3.26703	19.9914	6.11915	2.61333	0.0194282	0.156245
contig_5113|myb	29.3615	8.25517	50.4679	6.11349	2.612	0.336843	0.761285
contig_106565|ribonuclease	4.19501	1.17952	7.2105	6.1131	2.6119	0.0339335	0.220575
contig_54178|transcription	15.9246	4.48208	27.3671	6.1059	2.6102	0.000220045	0.00662716
contig_159494|serine	1.71715	0.484455	2.94985	6.089	2.60621	0.273817	0.694591
contig_77092|cysteine-rich	1.71715	0.484455	2.94985	6.089	2.60621	0.273817	0.694591
contig_133006|predicted	0.858576	0.242228	1.47492	6.089	2.60621	0.521891	0.903311
contig_41212|wall-associated	0.858576	0.242228	1.47492	6.089	2.60621	0.521891	0.903311
contig_62899|ribonuclease	0.858576	0.242228	1.47492	6.089	2.60621	0.521891	0.903311
contig_63366|probable	0.858576	0.242228	1.47492	6.089	2.60621	0.521891	0.903311
contig_67038|atpase	0.858576	0.242228	1.47492	6.089	2.60621	0.521891	0.903311
contig_85010|receptor-like	0.858576	0.242228	1.47492	6.089	2.60621	0.521891	0.903311
contig_93029|retrotransposon	0.858576	0.242228	1.47492	6.089	2.60621	0.521891	0.903311
contig_94485|hypothetical	0.858576	0.242228	1.47492	6.089	2.60621	0.521891	0.903311
contig_41159|phosphoglycerate	1.71698	0.484455	2.9495	6.08828	2.60603	0.489242	0.881353
contig_61177|probable	1.71698	0.484455	2.9495	6.08828	2.60603	0.489242	0.881353
contig_74393|upf0481	2.57538	0.726683	4.42407	6.08804	2.60598	0.646843	0.966628
contig_134403|omega-hydroxypalmitate	6.48732	1.83136	11.1433	6.08471	2.60519	0.0205702	0.161701
contig_135026|organelle	3.24357	0.915679	5.57147	6.08452	2.60514	0.148117	0.518553
contig_85487|leucine-rich	2.38517	0.673451	4.09689	6.08343	2.60489	0.146611	0.515896
contig_22734|stearoyl-acyl	1910.72	539.581	3281.86	6.08225	2.6046	0.062092	0.319099
contig_132713|predicted	24.7115	6.9792	42.4439	6.08148	2.60442	0.000432171	0.0109846
contig_118243|gibberellin	1.5266	0.431223	2.62197	6.0803	2.60414	0.263167	0.6839
contig_177390|gag-pol	1.5266	0.431223	2.62197	6.0803	2.60414	0.263167	0.6839
contig_262870|hypothetical	1.5266	0.431223	2.62197	6.0803	2.60414	0.263167	0.6839
contig_44211|retrotransposon	1.5266	0.431223	2.62197	6.0803	2.60414	0.263167	0.6839
contig_51074|predicted	1.5266	0.431223	2.62197	6.0803	2.60414	0.263167	0.6839
contig_58607|udp-glycosyltransferase	1.5266	0.431223	2.62197	6.0803	2.60414	0.263167	0.6839
contig_65740|protein	1.52642	0.431223	2.62162	6.07949	2.60395	0.689237	0.985259
contig_4508|atp	570.074	161.055	979.093	6.07925	2.60389	0.00292203	0.0439212
contig_28560|uncharacterized	19.8478	5.61214	34.0835	6.07318	2.60245	0.032755	0.215688
contig_5350|gdsl	171.284	48.432	294.135	6.07315	2.60245	0.0278414	0.194916
contig_89968|receptor-like	4.48486	1.26828	7.70144	6.07234	2.60225	0.205482	0.610737
contig_37255|at4g27020	14.6014	4.12947	25.0733	6.07181	2.60213	0.00931107	0.0975062
contig_11445|unnamed	110.9	31.378	190.422	6.06863	2.60137	1.16006e-08	2.18363e-06
contig_89546|lissencephaly-1	7.63575	2.16235	13.1091	6.06245	2.5999	0.0400233	0.244983
contig_7516|chloroplast	630.506	178.688	1082.32	6.05706	2.59862	0.0171529	0.144368
contig_41493|probable	12.2187	3.46371	20.9737	6.05526	2.59819	0.311154	0.734852
contig_75479|gh3	614.453	174.197	1054.71	6.05471	2.59806	0.00134473	0.0253662
contig_30827|protein	24.5363	6.95758	42.1149	6.0531	2.59767	0.000104026	0.00374094
contig_12810|acidic	274.001	77.7098	470.292	6.05191	2.59739	0.0107873	0.107438
contig_2244|somatic	12.2227	3.46994	20.9754	6.04488	2.59571	0.00305254	0.0453826
contig_34175|probable	11.9356	3.38887	20.4824	6.04402	2.59551	0.203198	0.60847
contig_25028|at5g06390-like	60.3634	17.1644	103.562	6.03357	2.59301	0.0150802	0.133733
contig_172|unnamed	43.8456	12.4772	75.2141	6.02813	2.59171	0.0027173	0.0418794
contig_60463|protein	75.566	21.5085	129.624	6.02662	2.59135	1.42266e-08	2.58075e-06
contig_22374|anthranilate	27.9908	7.96972	48.0118	6.02428	2.59079	0.052789	0.289901
contig_53736|probable	7.356	2.0952	12.6168	6.02178	2.59019	0.456528	0.85817
contig_79627|protein	9.08099	2.59357	15.5684	6.00268	2.58561	0.012161	0.116254
contig_59219|glutamate	8.03151	2.29811	13.7649	5.98965	2.58247	0.0132773	0.123032
contig_55242|quercetin	11.091	3.17448	19.0074	5.98757	2.58197	0.338822	0.76287
contig_2240|polyphenol	321.098	91.9156	550.28	5.9868	2.58179	4.2214e-11	1.50724e-08
contig_66346|thiol	9.56507	2.74326	16.3869	5.9735	2.57858	0.00844915	0.0914127
contig_11240|metalloendoproteinase	322.923	92.6183	553.228	5.9732	2.57851	7.90738e-11	2.63509e-08
contig_21334|high	140.52	40.3087	240.731	5.97218	2.57826	2.86447e-07	3.2335e-05
contig_147749|cyclin	4.87902	1.40013	8.3579	5.96936	2.57758	0.0713353	0.347132
contig_79735|stress-induced	8.5138	2.44389	14.5837	5.96743	2.57711	0.127721	0.48065
contig_49541|protein	16.0719	4.61393	27.5298	5.96668	2.57693	0.00109531	0.0218519
contig_10356|peptide	120.748	34.6921	206.805	5.96115	2.57559	2.2188e-09	4.99096e-07
contig_32627|ankyrin	9.282	2.66842	15.8956	5.95693	2.57457	0.00700232	0.0803418
contig_37715|ankyrin	3.44476	0.990522	5.89899	5.95544	2.57421	0.179294	0.570847
contig_73208|mitochondrial	15.6942	4.5137	26.8748	5.95404	2.57387	0.00124036	0.023908
contig_4110|ubiquitin	8.99494	2.58734	15.4025	5.95304	2.57363	0.29581	0.719384
contig_10157|probable	73.8742	21.2497	126.499	5.95295	2.57361	0.253509	0.673132
contig_4697|heat	941.121	270.776	1611.47	5.95128	2.5732	9.45164e-06	0.000568463
contig_15083|probable	108.905	31.3402	186.47	5.94985	2.57285	0.314232	0.738245
contig_31122|protein	21.341	6.14214	36.54	5.94906	2.57266	0.407002	0.819755
contig_13563|receptor-like	7.84809	2.25881	13.4374	5.94889	2.57262	0.0115663	0.112313
contig_22877|PREDICTED:	6.79665	1.95943	11.6339	5.93737	2.56982	0.393312	0.808997
contig_82124|c-terminal	3.82954	1.10467	6.5544	5.93333	2.56884	0.202685	0.607731
contig_2086|prunasin	543.935	156.908	930.962	5.93318	2.56881	1.53532e-11	6.22261e-09
contig_3377|flavonol	30.3508	8.75732	51.9442	5.93152	2.5684	0.0859528	0.386509
contig_66725|rna	2.77691	0.801526	4.7523	5.92906	2.5678	0.174493	0.562821
contig_78734|dna-3-methyladenine	5.55347	1.60305	9.5039	5.92863	2.5677	0.250036	0.669521
contig_134864|indole-3-acetic	2.77674	0.801526	4.75195	5.92863	2.5677	0.314433	0.738476
contig_50849|trehalose-6-phosphate	59.5642	17.2002	101.928	5.926	2.56706	2.39568e-07	2.84372e-05
contig_1440|s-adenosylmethionine	1467.19	424.006	2510.37	5.9206	2.56574	0.0613484	0.316727
contig_40765|ac011621_1	8.52426	2.4655	14.583	5.91484	2.56434	0.515347	0.899249
contig_78344|protein	2.58618	0.748294	4.42407	5.91221	2.5637	0.517874	0.90055
contig_26728|lipase	130.954	37.9066	224.002	5.90931	2.56299	0.0274527	0.193066
contig_59740|lactosylceramide	13.9884	4.05085	23.926	5.9064	2.56228	0.00120064	0.0233829
contig_52541|pinus	19.8341	5.74645	33.9218	5.9031	2.56147	0.000195404	0.00607848
contig_60809|lrr	24.2446	7.03011	41.4592	5.89737	2.56007	2.89698e-05	0.00137769
contig_110507|nac	8.62461	2.50103	14.7482	5.89684	2.55994	0.0116368	0.112691
contig_5421|gras	94.5842	27.4377	161.731	5.89447	2.55936	0.125353	0.475736
contig_12034|fasciclin-like	356.625	103.511	609.739	5.89057	2.55841	0.0160689	0.138727
contig_79568|probable	5.07968	1.47498	8.68438	5.8878	2.55773	0.453524	0.85659
contig_99487|anaphase-promoting	5.07968	1.47498	8.68438	5.8878	2.55773	0.453524	0.85659
contig_16166|pathogenesis-related	1772.02	514.908	3029.14	5.88287	2.55652	0.120607	0.46586
contig_87809|s-receptor	6.42286	1.86689	10.9788	5.8808	2.55601	0.0604791	0.314112
contig_14118|protein	434.198	126.227	742.169	5.87964	2.55573	6.94487e-11	2.34914e-08
contig_88248|limonene	5.46481	1.58913	9.34048	5.87774	2.55526	0.0456416	0.26474
contig_49433|lrr	7.38314	2.14843	12.6179	5.87306	2.55411	0.0215902	0.166575
contig_57110|gdsl	14.0002	4.07624	23.9242	5.86918	2.55316	0.00969261	0.100265
contig_3879|nitrate	729.938	212.607	1247.27	5.86656	2.55251	0.00558076	0.0693556
contig_57020|protein	21.3863	6.2309	36.5417	5.86459	2.55203	0.0229336	0.172965
contig_23926|zinc	2.49349	0.726683	4.26031	5.86268	2.55156	0.493877	0.884278
contig_54185|laccase	2.49349	0.726683	4.26031	5.86268	2.55156	0.493877	0.884278
contig_47642|male	10.7416	3.13126	18.352	5.86091	2.55112	0.407319	0.819938
contig_58255|receptor-like	3.8365	1.1186	6.5544	5.85948	2.55077	0.275415	0.696362
contig_58306|pentatricopeptide	31.7528	9.26339	54.2422	5.85555	2.5498	6.30352e-06	0.000410989
contig_52582|cinnamoyl	10.171	2.97157	17.3705	5.84557	2.54734	0.00316265	0.0464734
contig_95453|serine-threonine	27.7316	8.10548	47.3578	5.84269	2.54663	6.80593e-05	0.00266727
contig_69416|udp-glycosyltransferase-like	8.25235	2.41227	14.0924	5.84199	2.54646	0.0152934	0.134891
contig_17478|probable	16.2181	4.742	27.6943	5.84021	2.54602	0.000751356	0.0166267
contig_132269|retrotransposon	2.30312	0.673451	3.93278	5.83974	2.5459	0.241556	0.658801
contig_294360|probable	10.3646	3.03249	17.6966	5.83568	2.5449	0.273917	0.694591
contig_93461|serine-threonine	9.88727	2.89672	16.8778	5.82652	2.54263	0.0767484	0.361054
contig_32277|acyl-	7.5845	2.22327	12.9457	5.82283	2.54172	0.0151996	0.134394
contig_17965|g-type	149.579	43.8554	255.302	5.82145	2.54138	0.00329161	0.0478664
contig_27230|starch	194.235	56.9507	331.52	5.82118	2.54131	0.000231864	0.00691006
contig_94329|receptor-like	16.0345	4.70269	27.3664	5.8193	2.54085	0.000985187	0.0203131
contig_1127|atp	523.76	153.796	893.724	5.8111	2.53881	0.00100921	0.0207033
contig_76959|protein	9.21925	2.70773	15.7308	5.80958	2.53844	0.0952205	0.410241
contig_100001|acid	3.55361	1.04375	6.06346	5.80928	2.53836	0.0970757	0.414389
contig_53335|cysteine	58.304	17.139	99.469	5.80367	2.53697	2.29562e-06	0.000186417
contig_146360|protein	16.142	4.75201	27.5319	5.79374	2.53449	0.0883199	0.393194
contig_95872|leucine-rich	3.3627	0.990522	5.73488	5.78976	2.5335	0.566244	0.928774
contig_45222|probable	14.3207	4.22593	24.4155	5.77755	2.53046	0.0570026	0.302938
contig_74570|zeatin	4.99815	1.47498	8.52131	5.77725	2.53038	0.0532054	0.291619
contig_24034|cytochrome	17.3998	5.14161	29.658	5.76824	2.52813	0.353051	0.775199
contig_31769|protein	15.0939	4.46047	25.7274	5.76786	2.52804	0.00187737	0.0324168
contig_4346|ja-induced	46.4357	13.7276	79.1437	5.76529	2.52739	0.264936	0.685496
contig_89798|serine	1.63509	0.484455	2.78573	5.75024	2.52362	0.437608	0.843305
contig_97490|protein	1.63509	0.484455	2.78573	5.75024	2.52362	0.437608	0.843305
contig_99542|at2g36970-like	1.63509	0.484455	2.78573	5.75024	2.52362	0.437608	0.843305
contig_12565|structural	37.0302	10.9729	63.0875	5.74939	2.52341	0.0318832	0.212058
contig_16102|gibberellin	21.1715	6.29182	36.0511	5.72984	2.51849	0.000365714	0.00971502
contig_118414|protein	3.07981	0.915679	5.24394	5.72683	2.51774	0.12595	0.476554
contig_230|phenylalanine	4009.82	1192.24	6827.4	5.72654	2.51766	0.0194706	0.156474
contig_57569|protein	2.69486	0.801526	4.58818	5.72431	2.5171	0.282138	0.703723
contig_30137|receptor-like	2.69468	0.801526	4.58783	5.72387	2.51699	0.75043	1
contig_42378|structural	4.52435	1.3469	7.70179	5.71816	2.51555	0.068069	0.337331
contig_61994|receptor-like	53.3407	15.8993	90.7822	5.70983	2.51345	1.85353e-05	0.000978014
contig_23138|cytochrome	23.0122	6.86113	39.1633	5.708	2.51299	0.0696924	0.342658
contig_47750|serine-threonine	5.87414	1.75274	9.99554	5.70281	2.51167	0.175191	0.563972
contig_76532|flavonoid	5.6818	1.69559	9.66801	5.70185	2.51143	0.11064	0.445013
contig_27364|dnak-type	274.757	82.005	467.509	5.70098	2.51121	0.000738059	0.0163727
contig_37870|protein	1.44471	0.431223	2.45821	5.70054	2.5111	0.24579	0.66454
contig_94843|probable	2.88925	0.862447	4.91606	5.70013	2.511	0.116882	0.458539
contig_65307|protein	2.88908	0.862447	4.91571	5.69973	2.51089	0.35926	0.781166
contig_205699|ergosterol	1.44454	0.431223	2.45786	5.69973	2.51089	0.489379	0.881437
contig_23182|protein	1.44454	0.431223	2.45786	5.69973	2.51089	0.489379	0.881437
contig_61874|protein	1.44454	0.431223	2.45786	5.69973	2.51089	0.489379	0.881437
contig_68744|protein	1.44454	0.431223	2.45786	5.69973	2.51089	0.489379	0.881437
contig_7828|heat	1957.03	584.299	3329.76	5.69873	2.51064	0.000195945	0.00608363
contig_5513|probable	210.165	62.7816	357.548	5.69511	2.50972	0.0656191	0.329767
contig_93247|conserved	6.55118	1.95943	11.1429	5.68682	2.50762	0.0491573	0.277094
contig_170890|14-3-3-like	2.1197	0.634142	3.60525	5.68524	2.50722	0.205301	0.61048
contig_82981|pore-forming	2.11952	0.634142	3.6049	5.68469	2.50708	0.385738	0.802626
contig_137828|protein	1.05976	0.317071	1.80245	5.68469	2.50708	0.639648	0.963655
contig_42716|disease	1.05976	0.317071	1.80245	5.68469	2.50708	0.639648	0.963655
contig_58482|chaperone	1.05976	0.317071	1.80245	5.68469	2.50708	0.639648	0.963655
contig_86186|gag-pol	1.05976	0.317071	1.80245	5.68469	2.50708	0.639648	0.963655
contig_88097|af416732_1	1.05976	0.317071	1.80245	5.68469	2.50708	0.639648	0.963655
contig_52992|protein	15.0312	4.49977	25.5625	5.68085	2.50611	0.0789492	0.367378
contig_13168|reticuline	26.3084	7.88095	44.7358	5.67645	2.50499	0.000156914	0.00514147
contig_5278|upf0496	36.4261	10.9134	61.9387	5.67546	2.50474	0.229086	0.642325
contig_72197|peroxidase	10.8921	3.26703	18.5172	5.66791	2.50282	0.00690402	0.0795384
contig_5414|chitinase	16.6751	5.00193	28.3483	5.66747	2.5027	0.081999	0.375345
contig_3745|l-ascorbate	181.898	54.5757	309.221	5.6659	2.50231	2.42233e-09	5.31589e-07
contig_60282|beta-xylosidase	3.85615	1.15791	6.5544	5.66056	2.50095	0.274336	0.695006
contig_14890|protein	173.654	52.182	295.126	5.6557	2.4997	2.09201e-07	2.5232e-05
contig_1354|jasmonate	87.0751	26.1809	147.969	5.65181	2.49871	0.013506	0.124517
contig_21557|protein	36.4522	10.9629	61.9415	5.65011	2.49828	7.51603e-05	0.00288009
contig_55745|myb-related	5.88299	1.77044	9.99554	5.6458	2.49718	0.226792	0.63913
contig_21156|xylosyltransferase	237.855	71.7658	403.944	5.62865	2.49279	2.27418e-10	6.77555e-08
contig_42083|receptor-like	21.2287	6.40597	36.0515	5.62779	2.49257	0.000252764	0.00735058
contig_20594|nitrate	246.116	74.3521	417.879	5.62028	2.49064	2.1995e-06	0.000180568
contig_79880|protein	6.85408	2.07358	11.6346	5.61085	2.48822	0.0371793	0.233188
contig_63169|lipase	5.79226	1.75274	9.83177	5.60938	2.48784	0.0926293	0.403816
contig_95022|retrotransposon	2.89604	0.876369	4.91571	5.60918	2.48779	0.46699	0.865372
contig_6468|exocyst	108.126	32.7351	183.517	5.60611	2.487	0.510505	0.895661
contig_28945|serine	15.3523	4.64946	26.0552	5.60392	2.48644	0.0013919	0.0260046
contig_1378|syringolide-induced	488.498	148.03	828.966	5.59999	2.48542	0.222114	0.633233
contig_93290|tsn1	2.22123	0.673451	3.76902	5.59657	2.48454	0.220106	0.630303
contig_81606|receptor-like	4.7325	1.43567	8.02932	5.59274	2.48356	0.120455	0.465407
contig_5168|phenylcoumaran	401.044	121.694	680.394	5.59101	2.48311	1.3377e-10	4.17919e-08
contig_46174|brassinosteroid	23.5689	7.15427	39.9835	5.58877	2.48253	0.000296432	0.00826264
contig_25425|af361581_1	462.312	140.354	784.271	5.58781	2.48228	8.11644e-08	1.15187e-05
contig_141944|upf0326	6.27875	1.9062	10.6513	5.58771	2.48226	0.04426	0.259815
contig_29534|protein	5.02459	1.52821	8.52096	5.57578	2.47917	0.127306	0.480037
contig_17854|undecaprenyl	179.846	54.7299	304.961	5.57211	2.47822	8.77086e-09	1.69349e-06
contig_168614|ribonuclease	1.83645	0.559299	3.11361	5.56699	2.4769	0.287751	0.710892
contig_49181|protein	1.83628	0.559299	3.11326	5.56637	2.47674	0.595132	0.94367
contig_4509|aaa	188.489	57.4491	319.53	5.56196	2.47559	0.0960774	0.412475
contig_88461|verticillium	8.50694	2.59357	14.4203	5.56001	2.47509	0.0234631	0.175663
contig_6268|zinc	3291.08	1003.86	5578.29	5.55683	2.47426	0.0103926	0.104839
contig_72590|actin	17.3068	5.27969	29.334	5.55601	2.47405	0.00743004	0.0835866
contig_2657|beta-glucosidase	48.255	14.7358	81.7741	5.54933	2.47231	0.00059175	0.0139313
contig_56027|disease	2.99775	0.915679	5.07983	5.54761	2.47187	0.203101	0.608402
contig_6364|linoleate	792.519	242.12	1342.92	5.5465	2.47158	8.35718e-10	2.14842e-07
contig_59006|cysteine	7.447	2.2765	12.6175	5.54249	2.47054	0.0511806	0.284612
contig_2470|gdsl	81.1442	24.807	137.481	5.54204	2.47042	0.0414544	0.24996
contig_69461|disease	11.7036	3.58018	19.827	5.53798	2.46936	0.340659	0.764151
contig_21678|beta-ketoacyl-coa	107.946	33.0227	182.87	5.53771	2.46929	0.0907862	0.399012
contig_4882|metal	5.6109	1.7172	9.5046	5.53492	2.46856	0.0442222	0.259688
contig_84056|(-)-germacrene	4.6433	1.42175	7.86486	5.53183	2.46776	0.640517	0.963655
contig_54175|transcription	14.5134	4.44654	24.5803	5.52796	2.46675	0.00190651	0.0327366
contig_7787|glutamyl-trna	34.2531	10.4999	58.0063	5.52446	2.46583	0.218907	0.628996
contig_72437|cct	259.258	79.4972	439.019	5.52245	2.46531	2.77123e-07	3.15625e-05
contig_20528|transcription	13.8388	4.24362	23.434	5.52216	2.46523	0.000876924	0.0187149
contig_108042|wall-associated	29.1315	8.93863	49.3244	5.51812	2.46418	0.000141957	0.0047553
contig_5023|mlo-like	30.39	9.32663	51.4533	5.51682	2.46384	0.0356839	0.227375
contig_37014|probable	5.71055	1.75274	9.66836	5.51614	2.46366	0.047145	0.27019
contig_1568|-bisphosphoglycerate-dependent	1553.48	476.863	2630.09	5.5154	2.46346	1.30815e-10	4.11546e-08
contig_85492|probable	8.51757	2.61519	14.42	5.51393	2.46308	0.0492013	0.277307
contig_91543|protein	3.09758	0.951213	5.24394	5.5129	2.46281	0.125064	0.47504
contig_8648|receptor-like	118.013	36.2685	199.758	5.50775	2.46146	1.55246e-08	2.79369e-06
contig_60667|probable	26.4302	8.12318	44.7372	5.50736	2.46136	5.66901e-05	0.00232063
contig_5453|aaa-type	885.421	272.426	1498.42	5.50026	2.4595	6.16001e-11	2.09944e-08
contig_55887|3-beta	9.58636	2.94995	16.2228	5.49933	2.45925	0.0178058	0.147855
contig_20043|atp	191.541	58.9422	324.14	5.49928	2.45924	9.27666e-10	2.29307e-07
contig_15455|type	149.454	46.0518	252.856	5.49069	2.45699	1.95419e-09	4.4212e-07
contig_25891|serine-threonine	81.2675	25.0508	137.484	5.48821	2.45634	1.87541e-05	0.00098443
contig_72172|protein	99.8855	30.8186	168.952	5.48216	2.45474	2.03489e-08	3.49411e-06
contig_37036|leucoanthocyanidin	670.735	206.954	1134.52	5.48197	2.4547	0.00107449	0.0215416
contig_86742|nbs-lrr	4.65044	1.43567	7.86521	5.47843	2.45376	0.363722	0.783149
contig_50771|pectin	4.36058	1.3469	7.37427	5.47498	2.45285	0.0583895	0.307375
contig_8170|udp-glycosyltransferase	54.9521	16.9871	92.917	5.46986	2.4515	1.47854e-05	0.000806261
contig_23210|amt1	190.241	58.8088	321.673	5.46982	2.45149	1.92136e-08	3.32454e-06
contig_16520|protein	5.42731	1.6779	9.17672	5.46918	2.45133	0.0623645	0.320097
contig_69836|reticuline	7.65721	2.36904	12.9454	5.46439	2.45006	0.0504605	0.281799
contig_64203|pore-forming	34.1194	10.5594	57.6795	5.46239	2.44953	0.113715	0.451609
contig_100239|receptor-like	5.71957	1.77044	9.66871	5.4612	2.44922	0.0433442	0.256406
contig_64923|receptor-like	6.3977	1.98104	10.8144	5.45892	2.44862	0.537692	0.910745
contig_48512|transcription	65.9238	20.4176	111.43	5.45755	2.44825	2.47273e-06	0.00019759
contig_507|hypothetical	36.9348	11.4397	62.43	5.45733	2.4482	0.31286	0.736406
contig_42718|mitochondrial	18.5192	5.74021	31.2981	5.45243	2.4469	0.00998594	0.102195
contig_769|heat	1797.8	557.411	3038.2	5.45056	2.4464	0.0224247	0.170695
contig_118629|protein	6.20802	1.92781	10.4882	5.44048	2.44373	0.015017	0.133567
contig_9271|pore-forming	66.3521	20.6226	112.082	5.4349	2.44225	0.157757	0.535719
contig_9567|auxin-induced	44.3386	13.7871	74.8901	5.4319	2.44146	5.09815e-06	0.000349627
contig_63523|disease	8.82967	2.74704	14.9123	5.42851	2.44056	0.0113596	0.111028
contig_80942|alpha-expansin	12.4202	3.86563	20.9747	5.42594	2.43987	0.01136	0.111028
contig_2238|gdsl	131.683	41.0046	222.362	5.42285	2.43905	0.0878359	0.391816
contig_52546|feronia	59.0036	18.3758	99.6313	5.42189	2.43879	6.56394e-06	0.000418795
contig_7647|protein	59.3969	18.5066	100.287	5.41899	2.43802	9.08922e-07	8.66326e-05
contig_27160|cytochrome	29.2167	9.11138	49.3219	5.41322	2.43649	0.14869	0.519593
contig_6610|chitin-inducible	41.6408	12.987	70.2945	5.41268	2.43634	0.376484	0.795027
contig_64940|vacuolar	3.10642	0.96891	5.24394	5.4122	2.43622	0.183635	0.577908
contig_131900|rgc2	1.55321	0.484455	2.62197	5.4122	2.43622	0.399491	0.813927
contig_7480|uncharacterized	58.4363	18.2274	98.6453	5.41192	2.43614	0.0705929	0.345012
contig_4469|protein	1.55304	0.484455	2.62162	5.41148	2.43602	0.852614	1
contig_67098|protein	1.55304	0.484455	2.62162	5.41148	2.43602	0.852614	1
contig_12425|PREDICTED:	0.776519	0.242228	1.31081	5.41148	2.43602	0.976934	1
contig_132155|glutamate-gated	0.776519	0.242228	1.31081	5.41148	2.43602	0.976934	1
contig_211986|hypothetical	0.776519	0.242228	1.31081	5.41148	2.43602	0.976934	1
contig_223337|probable	0.776519	0.242228	1.31081	5.41148	2.43602	0.976934	1
contig_29651|af474129_1typical	0.776519	0.242228	1.31081	5.41148	2.43602	0.976934	1
contig_37396|af478369_1gag-pol	0.776519	0.242228	1.31081	5.41148	2.43602	0.976934	1
contig_37700|unnamed	0.776519	0.242228	1.31081	5.41148	2.43602	0.976934	1
contig_46563|nbs-lrr	0.776519	0.242228	1.31081	5.41148	2.43602	0.976934	1
contig_51382|subtilisin-like	0.776519	0.242228	1.31081	5.41148	2.43602	0.976934	1
contig_58148|calcium	0.776519	0.242228	1.31081	5.41148	2.43602	0.976934	1
contig_59894|cc-nbs-lrr	0.776519	0.242228	1.31081	5.41148	2.43602	0.976934	1
contig_66753|receptor	0.776519	0.242228	1.31081	5.41148	2.43602	0.976934	1
contig_72467|l-type	0.776519	0.242228	1.31081	5.41148	2.43602	0.976934	1
contig_85677|probable	0.776519	0.242228	1.31081	5.41148	2.43602	0.976934	1
contig_95773|retrotransposon	0.776519	0.242228	1.31081	5.41148	2.43602	0.976934	1
contig_852|cytochrome	483.538	150.86	816.216	5.41042	2.43574	0.0012242	0.023688
contig_178921|udp-l-arabinose	6.89535	2.15612	11.6346	5.39608	2.43191	0.0150493	0.133644
contig_4784|cytochrome	36.04	11.2875	60.7924	5.38581	2.42916	0.150278	0.522298
contig_1053|cation	976.447	306.135	1646.76	5.37919	2.42739	0.425091	0.834121
contig_77137|wall-associated	81.5355	25.5791	137.492	5.37517	2.42631	0.00170456	0.0302504
contig_21454|udp-d-glucuronic	36.8317	11.5553	62.1081	5.37487	2.42623	2.13832e-06	0.000177162
contig_1724|wrky	598.837	187.986	1009.69	5.37108	2.42521	0.365314	0.784438
contig_42448|gdsl	7.48478	2.35135	12.6182	5.36637	2.42395	0.0195417	0.15671
contig_11729|flavonoid	54.5321	17.1351	91.9292	5.36498	2.42357	0.00119173	0.0232605
contig_50908|protein	8.65286	2.72165	14.5841	5.35854	2.42184	0.0349281	0.224334
contig_119542|cytochrome	2.13935	0.673451	3.60525	5.3534	2.42046	0.203501	0.608678
contig_77574|nac	2.13935	0.673451	3.60525	5.3534	2.42046	0.203501	0.608678
contig_63655|glucosyl	2.13918	0.673451	3.6049	5.35288	2.42032	0.383975	0.801079
contig_32155|upf0481	47.1677	14.8616	79.4737	5.34759	2.41889	0.0345803	0.223092
contig_96308|serine-threonine	49.7052	15.6733	83.7372	5.34267	2.41756	2.74831e-06	0.000215028
contig_203070|conserved	38.0385	12.0051	64.0719	5.33707	2.41605	0.00154299	0.0280355
contig_39358|protein	9.63245	3.04249	16.2224	5.33194	2.41466	0.112041	0.447773
contig_52527|orf764	18.5863	5.87206	31.3006	5.33042	2.41425	0.00649623	0.0765259
contig_22139|orcinol	16.8345	5.319	28.35	5.32996	2.41412	0.00115569	0.0227724
contig_5826|aquaporin	1447.6	457.46	2437.73	5.32884	2.41382	1.06465e-10	3.44578e-08
contig_6532|heat	788.29	249.125	1327.45	5.32847	2.41372	0.0490577	0.276789
contig_1672|quercetin	337.566	106.686	568.445	5.3282	2.41365	0.0216832	0.167063
contig_26239|glutamate-gated	1.36266	0.431223	2.29409	5.31996	2.41142	0.424616	0.83363
contig_67112|iq	1.36266	0.431223	2.29409	5.31996	2.41142	0.424616	0.83363
contig_79498|prostaglandin	1.36266	0.431223	2.29409	5.31996	2.41142	0.424616	0.83363
contig_21116|l-ascorbate	7.98137	2.52642	13.4363	5.31833	2.41097	0.320719	0.745273
contig_96045|non-race	22.0951	6.99457	37.1957	5.3178	2.41083	0.297245	0.721081
contig_28752|nitrate	1382.16	437.597	2326.73	5.31705	2.41063	0.00750546	0.0842454
contig_28814|monocopper	42.1497	13.3459	70.9534	5.31651	2.41048	0.0108967	0.108002
contig_93405|gag-pol	2.53109	0.801526	4.26066	5.31568	2.41025	0.23533	0.650428
contig_10456|phenylalanine	1285	407.2	2162.8	5.31141	2.4091	0.134507	0.493654
contig_694|polyphenol	2113.26	670.164	3556.36	5.3067	2.40781	3.747e-10	1.06019e-07
contig_67|disease	26.391	8.37542	44.4066	5.30201	2.40654	0.150061	0.52189
contig_37136|high-affinity	133.139	42.2629	224.014	5.3005	2.40613	2.41585e-08	4.04031e-06
contig_103471|nbs	4.57758	1.45337	7.70179	5.29928	2.4058	0.14148	0.506476
contig_27229|serine-threonine	10.714	3.40279	18.0252	5.29719	2.40523	0.00940059	0.0981011
contig_60545|gdsl	7.69446	2.44389	12.945	5.2969	2.40515	0.209032	0.615187
contig_33198|predicted	29.3216	9.31662	49.3265	5.29446	2.40448	0.000134395	0.00457174
contig_34976|neuroblastoma-amplified	3.11723	0.990522	5.24394	5.29412	2.40439	0.124097	0.473084
contig_18076|cellulose	3.11706	0.990522	5.24359	5.29376	2.40429	0.222806	0.633993
contig_55470|glutaredoxin	3.11706	0.990522	5.24359	5.29376	2.40429	0.222806	0.633993
contig_48990|secologanin	3.11688	0.990522	5.24324	5.29341	2.4042	0.696641	0.987751
contig_17291|chalcone	70.2359	22.3261	118.146	5.29182	2.40376	0.0479341	0.272939
contig_92120|dna	15.1991	4.83454	25.5636	5.2877	2.40264	0.00328403	0.0478089
contig_7734|g-type	124.433	39.6116	209.254	5.28265	2.40126	0.0213066	0.165198
contig_22476|sulfotransferase	131.556	41.8951	221.217	5.28027	2.40061	0.0218327	0.167813
contig_27792|molybdenum	17.8335	5.67929	29.9877	5.28018	2.40059	0.00145602	0.0268897
contig_52542|type	61.7906	19.6871	103.894	5.27726	2.39979	1.46455e-06	0.000129839
contig_92815|protein	5.55563	1.77044	9.34083	5.27601	2.39945	0.0590733	0.309318
contig_82080|cc-nbs-lrr	1.75457	0.559299	2.94985	5.27419	2.39895	0.269018	0.68944
contig_122421|protein	1.7544	0.559299	2.9495	5.27356	2.39878	0.485167	0.879013
contig_69844|probable	6.33582	2.02035	10.6513	5.272	2.39835	0.0435784	0.257318
contig_6619|g-type	129.65	41.3606	217.94	5.26928	2.3976	0.00847199	0.0915757
contig_23892|protein	352.332	112.448	592.217	5.26661	2.39687	1.31046e-06	0.000117675
contig_83066|nac	4.09511	1.30759	6.88263	5.26359	2.39605	0.0790046	0.367378
contig_30905|protein	4.09493	1.30759	6.88228	5.26332	2.39597	0.137456	0.499151
contig_26012|serine-threonine	4.97316	1.58913	8.3572	5.25898	2.39478	0.0811014	0.373105
contig_89741|serine-threonine	2.34054	0.748294	3.93278	5.25566	2.39387	0.238487	0.654806
contig_78091|xyloglucan	2.34036	0.748294	3.93243	5.25519	2.39374	0.691396	0.986475
contig_39657|protein	7.89949	2.52642	13.2726	5.25351	2.39328	0.260309	0.681414
contig_4655|cysteine-rich	104.27	33.3578	175.182	5.25162	2.39276	4.47476e-05	0.00192641
contig_87312|pectinesterase	7.70562	2.4655	12.9457	5.25076	2.39253	0.0219676	0.168389
contig_109110|polyphenol	7.70509	2.4655	12.9447	5.25033	2.39241	0.420967	0.831072
contig_40206|PREDICTED:	17.7531	5.68307	29.8232	5.24773	2.39169	0.0375464	0.234407
contig_76423|hypothetical	5.95069	1.9062	9.99519	5.24351	2.39053	0.485879	0.879499
contig_1014|nbs-lrr	1351.45	433.018	2269.88	5.242	2.39012	0.48598	0.879499
contig_51095|proton-dependent	40.5899	13.011	68.1688	5.23934	2.38938	6.08881e-05	0.00243921
contig_24483|leucine-rich	10.1473	3.2531	17.0416	5.23856	2.38917	0.139727	0.503107
contig_6894|granule-bound	33.9575	10.8881	57.0269	5.23756	2.3889	2.93776e-05	0.0013912
contig_3099|receptor	6.34243	2.03428	10.6506	5.23557	2.38835	0.528675	0.907169
contig_67967|udp-glucose:flavonoid	2.73228	0.876369	4.58818	5.23545	2.38831	0.279431	0.701158
contig_38574|purple	62.066	19.9076	104.224	5.2354	2.3883	9.80584e-05	0.00354903
contig_55243|pectinesterase	7.6124	2.44389	12.7809	5.22975	2.38674	0.410189	0.822278
contig_40413|transcription	4.00225	1.28598	6.71851	5.22443	2.38527	0.179259	0.570818
contig_3039|ferrochelatase-	116.36	37.3883	195.331	5.22438	2.38526	1.1109e-07	1.50534e-05
contig_92260|transmembrane	8.88451	2.85741	14.9116	5.21857	2.38365	0.037221	0.233339
contig_40905|glutamate	5.85818	1.88459	9.83177	5.21693	2.3832	0.12881	0.48288
contig_2205|probable	658.095	211.731	1104.46	5.21633	2.38304	0.000316181	0.00869459
contig_35277|cxe	58.6916	18.8972	98.486	5.21167	2.38175	1.13867e-06	0.000104757
contig_102830|PREDICTED:	10.2562	3.30633	17.206	5.20396	2.37961	0.0149685	0.133347
contig_1700|peptide	2728.48	880.005	4576.95	5.20104	2.3788	1.18405e-10	3.77787e-08
contig_62758|wall-associated	58.1262	18.75	97.5024	5.20013	2.37855	3.29188e-06	0.000246556
contig_31406|2-oxoglutarate-dependent	101.518	32.7866	170.25	5.19268	2.37648	0.261139	0.682119
contig_69219|peptidase	3.42013	1.10467	5.73558	5.1921	2.37632	0.0889471	0.394592
contig_99032|hypothetical	3.41978	1.10467	5.73488	5.19147	2.37614	0.563819	0.927178
contig_93729|disease	2.83381	0.915679	4.75195	5.18954	2.37561	0.310522	0.733976
contig_6015|probable	1853.13	598.912	3107.34	5.18832	2.37527	0.0427961	0.254536
contig_68873|verticillium	2.24767	0.726683	3.76867	5.18612	2.37466	0.688731	0.984916
contig_110336|rx-like	8.30757	2.68611	13.929	5.18556	2.3745	0.0264128	0.188493
contig_46326|udp-glucuronic	3.81187	1.23275	6.39099	5.18433	2.37416	0.10721	0.437553
contig_22431|chalcone	5.37571	1.73882	9.0126	5.18318	2.37384	0.0649037	0.32811
contig_95529|nbs-lrr	5.4734	1.77044	9.17637	5.18311	2.37382	0.141758	0.507109
contig_66220|nodulation	14.9549	4.83846	25.0712	5.18166	2.37341	0.0159754	0.138292
contig_11889|ankyrin	10.0707	3.26325	16.8782	5.17219	2.37078	0.0205104	0.161399
contig_93754|protein	12.3206	3.99371	20.6475	5.17002	2.37017	0.00766236	0.0853042
contig_125721|protein	0.977879	0.317071	1.63869	5.1682	2.36966	0.561156	0.926239
contig_140969|monothiol	0.977879	0.317071	1.63869	5.1682	2.36966	0.561156	0.926239
contig_144926|atp	0.977879	0.317071	1.63869	5.1682	2.36966	0.561156	0.926239
contig_152337|serine	0.977879	0.317071	1.63869	5.1682	2.36966	0.561156	0.926239
contig_31422|ripening-related	0.977879	0.317071	1.63869	5.1682	2.36966	0.561156	0.926239
contig_39388|ran	0.977879	0.317071	1.63869	5.1682	2.36966	0.561156	0.926239
contig_56781|cytochrome	0.977879	0.317071	1.63869	5.1682	2.36966	0.561156	0.926239
contig_96160|gag-pol	0.977879	0.317071	1.63869	5.1682	2.36966	0.561156	0.926239
contig_24210|peptide	306.595	99.4577	513.733	5.16534	2.36886	2.87947e-09	6.16864e-07
contig_28561|anthranilate	16.43	5.3306	27.5295	5.16442	2.36861	0.00154927	0.0280816
contig_2414|high-affinity	2650.33	859.984	4440.68	5.16368	2.3684	4.17074e-05	0.001827
contig_9523|pectin	165.584	53.7319	277.437	5.16336	2.36831	9.55866e-09	1.81445e-06
contig_17413|-bisphosphoglycerate-dependent	31.2978	10.1576	52.438	5.16244	2.36805	6.94938e-05	0.00272096
contig_5102|phosphoinositide	12.3234	4.0014	20.6454	5.15956	2.36725	0.586316	0.938079
contig_5661|lipoxygenase	3598.11	1168.61	6027.62	5.15796	2.3668	3.51413e-10	1.00059e-07
contig_26390|cytochrome	28.5623	9.27731	47.8474	5.15746	2.36666	0.176924	0.56687
contig_28550|nac	6.26073	2.03428	10.4872	5.15524	2.36604	0.134434	0.493505
contig_7836|polyphenol	3800.18	1236.21	6364.14	5.14813	2.36405	0.000432836	0.0109913
contig_15116|heat	2881.32	938.001	4824.64	5.14353	2.36276	0.0256515	0.185085
contig_68436|kinase-like	3.62114	1.17952	6.06276	5.14003	2.36178	0.309668	0.732781
contig_33759|basic	19.9699	6.50852	33.4312	5.13653	2.36079	0.047986	0.273161
contig_17230|fasciclin-like	423.093	137.94	708.246	5.13443	2.3602	8.13138e-09	1.57679e-06
contig_129748|inositol	3.03517	0.990522	5.07983	5.12843	2.35852	0.200878	0.605095
contig_37563|probable	3.035	0.990522	5.07948	5.12808	2.35842	0.59096	0.941069
contig_90138|high	8.51973	2.78257	14.2569	5.12364	2.35717	0.0135546	0.124804
contig_7829|geraniol	115.748	37.8063	193.69	5.12322	2.35705	0.000644144	0.0148533
contig_174|PREDICTED:	56.1237	18.3517	93.8958	5.11646	2.35515	2.63028e-05	0.00128786
contig_15229|une1-like	242.711	79.3736	406.049	5.11566	2.35492	0.141146	0.505785
contig_152013|hypothetical	2.44921	0.801526	4.09689	5.11137	2.35371	0.218549	0.628658
contig_37813|nbs-lrr	2.44921	0.801526	4.09689	5.11137	2.35371	0.218549	0.628658
contig_68243|serine-threonine	2.05747	0.673451	3.44149	5.11023	2.35339	0.190757	0.590218
contig_64498|protein	2.05729	0.673451	3.44114	5.10971	2.35324	0.340021	0.763762
contig_49909|protein	34.4959	11.3078	57.684	5.10125	2.35085	0.000114712	0.00405712
contig_355|histone	12.1529	3.98747	20.3183	5.09552	2.34923	0.36232	0.782795
contig_12357|metal-nicotianamine	390.384	128.09	652.677	5.09547	2.34921	0.00124357	0.0239495
contig_25648|upd-apiose	1706.98	560.519	2853.45	5.09072	2.34787	9.20807e-10	2.29307e-07
contig_50013|3-ketoacyl-	36.0769	11.8493	60.3046	5.08931	2.34747	4.43998e-05	0.00191511
contig_37438|mip	10.5877	3.47763	17.6977	5.089	2.34738	0.00800967	0.0879519
contig_55532|probable	38.0381	12.4963	63.5799	5.08788	2.34707	0.0017655	0.0309412
contig_9121|probable	74.7104	24.56	124.861	5.08391	2.34594	0.241434	0.658801
contig_99486|anaphase-promoting	6.37289	2.0952	10.6506	5.08334	2.34578	0.473912	0.869366
contig_15191|probable	225.038	74.0193	376.056	5.08052	2.34498	0.277867	0.699007
contig_30478|g-type	3.62827	1.19344	6.06311	5.08036	2.34493	0.156376	0.533299
contig_45032|subtilisin-like	21.6734	7.13266	36.2142	5.07724	2.34404	0.00915646	0.0964178
contig_137190|abscisic	2.94249	0.96891	4.91606	5.0738	2.34307	0.261505	0.682402
contig_84649|probable	1.47116	0.484455	2.45786	5.07344	2.34297	0.687099	0.984402
contig_343729|ap2	14.1269	4.65715	23.5967	5.06676	2.34106	0.0031203	0.0460186
contig_88829|high	5.59306	1.84528	9.34083	5.06201	2.33971	0.0584078	0.307425
contig_12867|glutamate-gated	110.58	36.4873	184.673	5.0613	2.33951	0.110997	0.44573
contig_24216|probable	24.9273	8.22964	41.625	5.05794	2.33855	0.0204419	0.161009
contig_20762|calcium-binding	4.12155	1.36082	6.88228	5.05743	2.3384	0.194537	0.595566
contig_66662|serine-threonine	4.12155	1.36082	6.88228	5.05743	2.3384	0.194537	0.595566
contig_4250|tetrapyrrole-binding	8.93095	2.94995	14.9119	5.05498	2.3377	0.0248879	0.181615
contig_23322|calcium-dependent	130.144	43.0113	217.277	5.05162	2.33675	0.303844	0.727247
contig_2408|atp	132.413	43.7654	221.061	5.05105	2.33658	2.52274e-08	4.20344e-06
contig_66418|kda	108.075	35.7307	180.42	5.04944	2.33612	2.04634e-07	2.48142e-05
contig_9525|atp	885.287	292.787	1477.79	5.04731	2.33552	9.96848e-10	2.42412e-07
contig_35069|hypothetical	10.014	3.31402	16.714	5.04343	2.33441	0.0499852	0.28033
contig_26245|pectin	118.321	39.1735	197.468	5.04085	2.33367	9.13575e-07	8.68919e-05
contig_783|low	46.5441	15.4194	77.6688	5.03707	2.33258	0.336364	0.760955
contig_76600|high	53.2314	17.6426	88.8201	5.03442	2.33183	7.571e-05	0.00289138
contig_53614|cysteine-rich	4.22309	1.40013	7.04604	5.03241	2.33125	0.226727	0.639056
contig_8314|abscisic	1198.99	397.577	2000.39	5.03146	2.33098	2.90042e-10	8.36435e-08
contig_21851|non-lysosomal	175.428	58.1839	292.672	5.03011	2.33059	2.14045e-08	3.66138e-06
contig_668|xh	17.1885	5.7009	28.6762	5.03011	2.33059	0.0296103	0.202695
contig_52084|1-aminocyclopropane-1-carboxylate	102.654	34.0589	171.249	5.02802	2.32999	1.55677e-05	0.00084279
contig_20564|protein	182.028	60.4034	303.653	5.02708	2.32972	1.17493e-08	2.20241e-06
contig_58505|protein	19.0591	6.32736	31.7908	5.02434	2.32894	0.00103304	0.0210177
contig_11316|polygalacturonase	3.14385	1.04375	5.24394	5.02412	2.32887	0.181412	0.574377
contig_55586|ankyrin-repeat	3.14367	1.04375	5.24359	5.02378	2.32877	0.312589	0.736386
contig_12068|protein	286.011	94.9901	477.032	5.02191	2.32824	1.47954e-09	3.48489e-07
contig_7413|at5g06390-like	45.2931	15.0467	75.5395	5.02034	2.32779	0.200278	0.603831
contig_52687|quinone-oxidoreductase-like	37.4365	12.4377	62.4353	5.01983	2.32764	2.52417e-05	0.00124788
contig_16182|receptor-like	17.4892	5.81128	29.1671	5.01905	2.32741	0.194639	0.595674
contig_95938|protein	8.94158	2.97157	14.9116	5.01809	2.32714	0.0361261	0.22915
contig_27057|retrotransposon	17.69	5.88221	29.4978	5.01474	2.32618	0.00206905	0.0346547
contig_43873|udp-glucose	17.5924	5.85291	29.3319	5.01151	2.32524	0.0162459	0.139746
contig_14855|wall-associated	2.75193	0.915679	4.58818	5.01069	2.32501	0.278032	0.699175
contig_29383|leucoanthocyanidin	2.75193	0.915679	4.58818	5.01069	2.32501	0.278032	0.699175
contig_33246|protein	2.75193	0.915679	4.58818	5.01069	2.32501	0.278032	0.699175
contig_28616|heat	33.4219	11.1303	55.7136	5.00559	2.32354	0.0395125	0.242958
contig_59440|predicted	116.501	38.8186	194.184	5.00235	2.32261	4.85042e-07	5.05457e-05
contig_37201|d27	6.48888	2.16235	10.8154	5.00169	2.32242	0.0580233	0.306056
contig_57500|feronia	6.78464	2.26258	11.3067	4.99726	2.32114	0.051407	0.285483
contig_67775|vacuolar	10.5212	3.50925	17.5332	4.99628	2.32086	0.144585	0.512335
contig_65282|zinc	29.2129	9.75785	48.6679	4.98757	2.31834	0.0153052	0.13493
contig_34300|benzoyl	41.7073	13.9368	69.4778	4.98521	2.31766	0.0909364	0.399438
contig_59029|receptor-like	17.2148	5.75414	28.6755	4.98345	2.31715	0.232794	0.646737
contig_134988|iq-domain	22.0379	7.3672	36.7086	4.98271	2.31693	0.0207352	0.162407
contig_10748|probable	489.839	163.757	815.921	4.98252	2.31687	7.88013e-10	2.0492e-07
contig_21414|nadh-cytochrome	70.1477	23.4563	116.839	4.98114	2.31648	3.00443e-06	0.000230261
contig_52340|subtilisin-like	1.67252	0.559299	2.78573	4.98076	2.31637	0.43292	0.840331
contig_84925|PREDICTED:	1.67252	0.559299	2.78573	4.98076	2.31637	0.43292	0.840331
contig_82326|Hypothetical	4.13253	1.38244	6.88263	4.97862	2.31575	0.0779482	0.364526
contig_35264|ferrochelatase	30.3028	10.1373	50.4683	4.97847	2.3157	0.309542	0.732622
contig_74427|protein	17.3174	5.79344	28.8413	4.97827	2.31564	0.000940211	0.0197194
contig_61561|leucine-rich	5.511	1.84528	9.17672	4.97308	2.31414	0.0859153	0.3864
contig_13881|myb-like	71.9457	24.1098	119.782	4.96818	2.31272	0.215684	0.624763
contig_64614|purine	8.8597	2.97157	14.7478	4.96298	2.31121	0.0262694	0.187857
contig_10358|proton-dependent	50.306	16.8728	83.7393	4.96297	2.3112	4.76871e-06	0.000332187
contig_99823|mitogen	2.95312	0.990522	4.91571	4.96275	2.31114	0.452333	0.855707
contig_56017|myb	2.16597	0.726683	3.60525	4.96125	2.3107	0.295521	0.719325
contig_56309|dead-box	17.4277	5.85059	29.0047	4.95757	2.30963	0.00103963	0.0210399
contig_8246|predicted	134.618	45.2207	224.015	4.95382	2.30854	4.06744e-08	6.43733e-06
contig_98697|isoamylase	3.44657	1.15791	5.73523	4.9531	2.30833	0.230745	0.644167
contig_48951|pentatricopeptide	14.0836	4.73431	23.4329	4.94959	2.30731	0.0136185	0.125128
contig_35636|polyamine	46.6895	15.7071	77.672	4.94503	2.30598	0.0257456	0.185502
contig_10593|upf0481	496.193	166.957	825.429	4.94397	2.30567	8.65611e-10	2.17554e-07
contig_34363|upf0481	10.2455	3.44833	17.0426	4.94228	2.30518	0.0169854	0.143581
contig_3335|mitochondrial	204.824	68.9566	340.691	4.94065	2.3047	5.05981e-09	1.04899e-06
contig_106569|ribonuclease	1.28078	0.431223	2.13033	4.9402	2.30457	0.380836	0.798599
contig_269273|retrotransposon	1.28078	0.431223	2.13033	4.9402	2.30457	0.380836	0.798599
contig_93041|ribonuclease	1.28078	0.431223	2.13033	4.9402	2.30457	0.380836	0.798599
contig_29220|nucleoredoxin	7.58606	2.55427	12.6179	4.93992	2.30449	0.0424765	0.253607
contig_9554|cysteine-rich	32.0215	10.7855	53.2575	4.93788	2.30389	3.45978e-05	0.00157221
contig_6706|upf0483	280.241	94.4439	466.039	4.93456	2.30292	1.62252e-05	0.000873132
contig_15139|vacuolar	71.6403	24.145	119.136	4.93417	2.30281	6.00848e-07	6.12947e-05
contig_28325|calmodulin-like	450.84	151.976	749.704	4.93305	2.30248	3.50092e-09	7.35979e-07
contig_44055|cytochrome	79.7246	26.8748	132.574	4.93305	2.30248	5.58014e-06	0.000376371
contig_10775|e3	693.635	234.017	1153.25	4.92807	2.30102	0.174253	0.562482
contig_27562|myrcene	32.0303	10.807	53.2537	4.92771	2.30092	0.344229	0.766776
contig_314|low	402.899	135.938	669.86	4.92768	2.30091	0.216084	0.625558
contig_10816|nbs-lrr	194.091	65.5318	322.651	4.92357	2.29971	0.00775253	0.0859927
contig_2080|gdp-l-galactose	923.136	311.727	1534.55	4.92273	2.29946	0.0061064	0.0733943
contig_9154|zinc	394.291	133.161	655.421	4.92201	2.29925	0.47486	0.870406
contig_28988|3-oxo-5-alpha-steroid	67.9246	22.9424	112.907	4.92131	2.29904	7.00937e-06	0.00044289
contig_6396|polyphenol	602.359	203.457	1001.26	4.92122	2.29902	7.14679e-09	1.41017e-06
contig_26204|structural	12.4221	4.19663	20.6475	4.92003	2.29867	0.0101896	0.103502
contig_90887|receptor-like	17.7465	5.99636	29.4967	4.9191	2.29839	0.00110693	0.0220153
contig_26519|alcohol	9615.59	3254.02	15977.2	4.90997	2.29572	0.0835616	0.380355
contig_10545|auxin	301.288	101.966	500.611	4.9096	2.2956	0.000785773	0.017163
contig_6611|chitin-inducible	59.1699	20.0273	98.3125	4.90893	2.29541	0.525395	0.905266
contig_20530|pore-forming	158.2	53.5533	262.846	4.90811	2.29517	8.25866e-06	0.000505498
contig_5359|protein	56.6114	19.1647	94.0581	4.90789	2.2951	0.0195157	0.156593
contig_82817|histone	651.639	220.605	1082.67	4.90774	2.29506	7.06523e-07	6.97041e-05
contig_76968|transposon	2.36733	0.801526	3.93313	4.90705	2.29486	0.20512	0.610381
contig_94788|gag-pol	2.36733	0.801526	3.93313	4.90705	2.29486	0.20512	0.610381
contig_9448|PREDICTED:	27.913	9.45079	46.3752	4.90702	2.29485	0.000795172	0.0172984
contig_65984|copia-like	2.8606	0.96891	4.7523	4.90479	2.29419	0.241521	0.658801
contig_13358|protein	343.364	116.321	570.407	4.90374	2.29388	0.0708166	0.345655
contig_31225|protein	22.1974	7.52457	36.8703	4.89998	2.29278	0.00101501	0.0207844
contig_11862|protein	93.2516	31.6481	154.855	4.89303	2.29073	1.33688e-06	0.000119808
contig_7562|omega-3	411.619	139.718	683.52	4.89214	2.29046	4.08268e-06	0.000292937
contig_42844|protein	8.19185	2.78257	13.6011	4.88798	2.28924	0.0253581	0.183706
contig_52895|lrr	25.5642	8.68639	42.4421	4.88605	2.28867	0.000252676	0.00735058
contig_93919|pinus	5.23178	1.77813	8.68543	4.8846	2.28824	0.0333044	0.217966
contig_7481|anthranilate	40.5682	13.7885	67.3478	4.88433	2.28816	0.0482521	0.273971
contig_78600|ulp1	5.42859	1.84528	9.0119	4.88376	2.28799	0.702246	0.990085
contig_90880|at5g10210-like	36.9211	12.5519	61.2903	4.88296	2.28776	0.0160101	0.138485
contig_59320|cytochrome	9.37942	3.19218	15.5667	4.87649	2.28584	0.301847	0.725283
contig_9698|protein	640.057	217.875	1062.24	4.87547	2.28554	0.00165287	0.0294959
contig_23767|serine	16.3919	5.58284	27.2009	4.87223	2.28458	0.212148	0.619634
contig_61779|phospholipase	6.12375	2.08751	10.16	4.86705	2.28305	0.0696633	0.342553
contig_41178|ripening-related	3.951	1.3469	6.5551	4.8668	2.28297	0.0686087	0.339148
contig_119305|hypothetical	1.97541	0.673451	3.27737	4.86654	2.2829	0.3066	0.729651
contig_71118|protein	1.97541	0.673451	3.27737	4.86654	2.2829	0.3066	0.729651
contig_7832|plant-specific	113.186	38.588	187.784	4.86638	2.28285	0.220029	0.630167
contig_59667|sbp	1.97524	0.673451	3.27702	4.86602	2.28274	0.757088	1
contig_34750|nac	19.2649	6.57727	31.9525	4.85801	2.28037	0.280052	0.701814
contig_47182|cysteine	9.68319	3.30633	16.06	4.85736	2.28017	0.0191559	0.155109
contig_11122|PREDICTED:	136.835	46.7228	226.946	4.8573	2.28015	0.208477	0.61465
contig_48169|alpha	19.9584	6.81559	33.1013	4.8567	2.27998	0.00195127	0.0333272
contig_76197|wrky	20.5519	7.01851	34.0853	4.85648	2.27991	0.000877566	0.0187197
contig_21045|transmembrane	217.987	74.4683	361.506	4.8545	2.27932	2.8678e-07	3.2335e-05
contig_99119|wall-associated	8.3007	2.8358	13.7656	4.85422	2.27924	0.0160832	0.138797
contig_71117|nucleotide	5.73184	1.95943	9.50425	4.85051	2.27814	0.0989114	0.418295
contig_13562|receptor-like	6.32476	2.16235	10.4872	4.8499	2.27795	0.179943	0.571716
contig_34972|cytochrome	48.4283	16.5595	80.2971	4.849	2.27769	1.35633e-05	0.000750538
contig_59717|terminal	4.24988	1.45337	7.04639	4.84833	2.27749	0.168972	0.554338
contig_95377|cc-nbs-lrr	4.64546	1.58913	7.70179	4.84655	2.27696	0.0989937	0.418447
contig_9665|beta-glucosidase	68.1005	23.2965	112.905	4.84642	2.27692	1.27752e-05	0.000721116
contig_72565|glycosyl	61.0869	20.8996	101.274	4.84575	2.27672	1.46613e-06	0.000129839
contig_3374|protein	17.7921	6.0889	29.4953	4.84411	2.27623	0.0785622	0.366293
contig_5114|myb	35.0899	12.0104	58.1694	4.84324	2.27597	0.383968	0.801079
contig_15207|cytochrome	266.01	91.0564	440.964	4.84276	2.27583	0.0010309	0.0209856
contig_5115|transcription	49.4275	16.9214	81.9337	4.84201	2.27561	7.39208e-06	0.000461882
contig_76190|bon1-associated	4.74494	1.62466	7.86521	4.84113	2.27534	0.35074	0.773409
contig_12276|triacylglycerol	872.613	298.929	1446.3	4.83826	2.27449	1.5208e-08	2.74769e-06
contig_20385|udp-galactose	1383.63	474.033	2293.23	4.83769	2.27432	4.66132e-10	1.29447e-07
contig_17421|protein	29.8659	10.2423	49.4895	4.83187	2.27258	0.00018799	0.00588537
contig_32468|nod	2.66987	0.915679	4.42407	4.83147	2.27246	0.629331	0.958797
contig_163966|protein	11.9679	4.10786	19.828	4.82685	2.27108	0.012471	0.118189
contig_113634|disease	14.5415	4.99424	24.0887	4.82329	2.27002	0.0132047	0.122586
contig_57501|receptor-like	16.0255	5.50422	26.5469	4.823	2.26993	0.00374881	0.0522302
contig_27067|abscisic	118.615	40.7479	196.482	4.82188	2.2696	1.14968e-07	1.54394e-05
contig_254|gras	872.555	299.881	1445.23	4.81934	2.26884	0.327287	0.751923
contig_44922|at3g42670-like	3.95761	1.36082	6.5544	4.81649	2.26798	0.34443	0.766941
contig_8409|transmembrane	55.1122	18.9526	91.2717	4.81578	2.26777	0.0923399	0.403241
contig_5514|probable	275.027	94.6795	455.374	4.80964	2.26593	0.0814455	0.373856
contig_23108|cysteine	8.80845	3.03249	14.5844	4.80939	2.26586	0.0100398	0.102466
contig_56851|probable	12.4725	4.29686	20.6482	4.80543	2.26466	0.00336593	0.0485766
contig_43764|conserved	4.6526	1.60305	7.70215	4.80468	2.26444	0.0866957	0.388213
contig_181109|protein	4.65242	1.60305	7.70179	4.80446	2.26437	0.138923	0.501959
contig_70505|probable	18.1168	6.24628	29.9873	4.80083	2.26328	0.00626554	0.074637
contig_40822|auxin	2.87123	0.990522	4.75195	4.79742	2.26226	0.30802	0.731096
contig_21749|pectinesterase	49.2106	16.9793	81.442	4.79655	2.262	7.90443e-05	0.00299835
contig_6394|jasmonate	252.512	87.155	417.868	4.79454	2.26139	7.30745e-08	1.05766e-05
contig_27389|l-type	67.0469	23.1623	110.931	4.7893	2.25982	0.381706	0.798975
contig_9591|gdp-l-galactose	476.639	164.702	788.576	4.78789	2.25939	0.00493902	0.0636302
contig_15805|udp-glycosyltransferase-like	66.8576	23.1037	110.612	4.78761	2.25931	8.84332e-06	0.000534736
contig_26799|btb	169.575	58.6099	280.54	4.78656	2.25899	0.000130895	0.00449863
contig_14603|quercetin	193.275	66.8323	319.718	4.78389	2.25818	2.81142e-05	0.00135273
contig_8022|14	16.2486	5.62215	26.8751	4.78022	2.25708	0.00199987	0.0338999
contig_20681|mlo-like	20.4122	7.06782	33.7567	4.77611	2.25584	0.0046022	0.0605213
contig_1382|probable	530.216	183.617	876.816	4.77524	2.25557	0.227656	0.640232
contig_11836|fasciclin-like	257.337	89.1175	425.557	4.77523	2.25557	0.0153311	0.135053
contig_51521|cc-nbs-lrr	3.07242	1.06537	5.07948	4.76783	2.25333	0.589067	0.939811
contig_24718|at3g50680	147.407	51.1347	243.679	4.76543	2.25261	6.35108e-08	9.49244e-06
contig_52827|gras	21.7113	7.53458	35.8881	4.76311	2.2519	0.00114957	0.0227028
contig_70531|zinc	63.3576	22.0005	104.715	4.75965	2.25086	1.51139e-06	0.000133062
contig_8710|zeatin	62.1683	21.5893	102.747	4.75918	2.25071	7.95933e-06	0.00049186
contig_34096|protein	6.94154	2.41227	11.4708	4.7552	2.24951	0.0328733	0.216277
contig_26591|anion	42.8404	14.888	70.7928	4.75503	2.24945	2.97834e-05	0.0014045
contig_14032|3	175.145	60.9002	289.39	4.75188	2.2485	2.36348e-06	0.000189872
contig_24772|disease	2.47949	0.862447	4.09654	4.74991	2.2479	0.261965	0.683047
contig_63212|retrotransposon	3.17431	1.10467	5.24394	4.74705	2.24703	0.121354	0.467177
contig_32222|clathrin	2.08391	0.726683	3.44114	4.73541	2.24349	0.47037	0.866871
contig_52479|copia	2.08391	0.726683	3.44114	4.73541	2.24349	0.47037	0.866871
contig_30805|leucine-rich	1.38927	0.484455	2.29409	4.73541	2.24349	0.602674	0.947149
contig_51922|protein	1.38927	0.484455	2.29409	4.73541	2.24349	0.602674	0.947149
contig_88561|probable	1.38927	0.484455	2.29409	4.73541	2.24349	0.602674	0.947149
contig_108244|predicted	0.694637	0.242228	1.14705	4.73541	2.24349	0.812854	1
contig_112241|protein	0.694637	0.242228	1.14705	4.73541	2.24349	0.812854	1
contig_142276|probable	0.694637	0.242228	1.14705	4.73541	2.24349	0.812854	1
contig_201453|lung	0.694637	0.242228	1.14705	4.73541	2.24349	0.812854	1
contig_217939|retrotransposon	0.694637	0.242228	1.14705	4.73541	2.24349	0.812854	1
contig_222396|subtilisin-like	0.694637	0.242228	1.14705	4.73541	2.24349	0.812854	1
contig_32675|structural	0.694637	0.242228	1.14705	4.73541	2.24349	0.812854	1
contig_34038|calmodulin	0.694637	0.242228	1.14705	4.73541	2.24349	0.812854	1
contig_34987|amino	0.694637	0.242228	1.14705	4.73541	2.24349	0.812854	1
contig_38114|af369930_2pol	0.694637	0.242228	1.14705	4.73541	2.24349	0.812854	1
contig_50049|h+-transporting	0.694637	0.242228	1.14705	4.73541	2.24349	0.812854	1
contig_53134|receptor-like	0.694637	0.242228	1.14705	4.73541	2.24349	0.812854	1
contig_61672|beta-amyrin	0.694637	0.242228	1.14705	4.73541	2.24349	0.812854	1
contig_68771|atp-binding	0.694637	0.242228	1.14705	4.73541	2.24349	0.812854	1
contig_76285|protein	0.694637	0.242228	1.14705	4.73541	2.24349	0.812854	1
contig_77307|poz	0.694637	0.242228	1.14705	4.73541	2.24349	0.812854	1
contig_77632|kinesin-like	0.694637	0.242228	1.14705	4.73541	2.24349	0.812854	1
contig_83960|cysteine-rich	0.694637	0.242228	1.14705	4.73541	2.24349	0.812854	1
contig_85549|protein	0.694637	0.242228	1.14705	4.73541	2.24349	0.812854	1
contig_88568|cyclic	0.694637	0.242228	1.14705	4.73541	2.24349	0.812854	1
contig_92780|ribonuclease	0.694637	0.242228	1.14705	4.73541	2.24349	0.812854	1
contig_94791|atp	0.694637	0.242228	1.14705	4.73541	2.24349	0.812854	1
contig_95170|protein	0.694637	0.242228	1.14705	4.73541	2.24349	0.812854	1
contig_98553|retrotransposon	0.694637	0.242228	1.14705	4.73541	2.24349	0.812854	1
contig_99967|phd	0.694637	0.242228	1.14705	4.73541	2.24349	0.812854	1
contig_25677|non-specific	1444.99	503.956	2386.03	4.73461	2.24324	0.0010233	0.0208497
contig_84969|gns1	59.8444	20.8819	98.8069	4.7317	2.24236	0.299986	0.723697
contig_43361|trichome	10.4215	3.63733	17.2057	4.73031	2.24193	0.0703907	0.344524
contig_5156|cellulose	1785.26	623.705	2946.82	4.72469	2.24022	0.000128775	0.00443594
contig_889|uncharacterized	158.044	55.2192	260.868	4.72423	2.24008	0.169244	0.554732
contig_9335|at5g51550	347.679	121.48	573.878	4.72406	2.24003	1.00156e-08	1.89321e-06
contig_98813|l-type	4.36936	1.52821	7.2105	4.71827	2.23826	0.113027	0.449988
contig_66142|hypothetical	3.67472	1.28598	6.06346	4.71504	2.23727	0.133352	0.491338
contig_7979|elongation	13.11	4.58854	21.6315	4.71425	2.23703	0.00408104	0.0554962
contig_141216|gag-pol	2.98008	1.04375	4.91641	4.71032	2.23582	0.159444	0.538559
contig_10183|probable	700.305	245.305	1155.31	4.70967	2.23563	8.33192e-10	2.14842e-07
contig_73685|protein	21.3565	7.48135	35.2316	4.70926	2.2355	0.00269557	0.0416484
contig_38371|serine-threonine	8.14704	2.85741	13.4367	4.70239	2.23339	0.137184	0.498837
contig_27495|serine	2.28527	0.801526	3.76902	4.7023	2.23337	0.315956	0.740032
contig_90435|bi1-like	12.8171	4.496	21.1381	4.70154	2.23313	0.182875	0.576529
contig_100834|myb	45.511	15.9664	75.0556	4.70084	2.23292	0.00273614	0.0420544
contig_53918|retrotransposon	37.5642	13.1824	61.9461	4.69915	2.2324	0.0226336	0.171652
contig_60374|leucine-rich	11.2285	3.94048	18.5165	4.69905	2.23237	0.0917382	0.401588
contig_5759|mitogen-activated	7.94935	2.79026	13.1084	4.69793	2.23203	0.430135	0.838174
contig_5621|gdsl	241.085	84.6249	397.544	4.69772	2.23196	4.69577e-08	7.13694e-06
contig_2317|polyphenol	520.94	182.869	859.011	4.69741	2.23186	4.14596e-08	6.49829e-06
contig_43759|phosphate	32.5979	11.4474	53.7485	4.69527	2.23121	0.000254052	0.00737028
contig_53490|monoterpene	4.37303	1.5359	7.21015	4.69442	2.23095	0.0894283	0.395813
contig_115286|receptor	6.95735	2.44389	11.4708	4.69367	2.23072	0.0645746	0.327075
contig_14687|lipoxygenase	9932.55	3489.87	16375.2	4.69222	2.23027	1.95059e-06	0.000163978
contig_49012|kinase-like	25.1481	8.8384	41.4578	4.69064	2.22979	0.0317004	0.211192
contig_67336|zinc	25.9451	9.1198	42.7703	4.68983	2.22954	0.00105567	0.0212685
contig_22679|glutaredoxin-like	13.122	4.61393	21.6301	4.688	2.22897	0.02417	0.17849
contig_177425|glutamate-gated	1.59063	0.559299	2.62197	4.68796	2.22896	0.394232	0.809384
contig_83553|rnase	1.59063	0.559299	2.62197	4.68796	2.22896	0.394232	0.809384
contig_35529|protein	4.77173	1.6779	7.86556	4.68775	2.2289	0.14966	0.521163
contig_54813|protein	1.59046	0.559299	2.62162	4.68733	2.22877	0.847417	1
contig_69659|leucine-rich	1.59046	0.559299	2.62162	4.68733	2.22877	0.847417	1
contig_111312|lob	25.1542	8.84986	41.4585	4.68465	2.22794	0.00107172	0.0214956
contig_12105|high-affinity	7.15871	2.51873	11.7987	4.68438	2.22786	0.0470446	0.269882
contig_40398|g-type	7.65583	2.6938	12.6179	4.68403	2.22775	0.0295921	0.202601
contig_80232|3-deoxy-d-arabino-heptulosonate	5.5679	1.95943	9.17637	4.68318	2.22749	0.139174	0.50218
contig_89986|nbs-lrr	14.1197	4.97031	23.2691	4.68163	2.22701	0.00715908	0.0815922
contig_132744|probable	19.9866	7.03634	32.9368	4.68096	2.2268	0.0191909	0.155248
contig_6387|receptor-like	533.012	187.667	878.358	4.68041	2.22663	3.36096e-09	7.09872e-07
contig_75181|protein	6.46407	2.2765	10.6516	4.67895	2.22618	0.0533132	0.292032
contig_3375|protein	116.95	41.1955	192.705	4.67781	2.22583	0.0193494	0.155833
contig_24189|protein	14.4199	5.08068	23.759	4.67635	2.22538	0.496531	0.886102
contig_78682|hop-interacting	2.48663	0.876369	4.09689	4.67485	2.22492	0.2155	0.62451
contig_8009|60s	80.4674	28.3611	132.574	4.6745	2.22481	1.79931e-07	2.2423e-05
contig_55634|zinc	2.48646	0.876369	4.09654	4.67445	2.2248	0.381651	0.798975
contig_66411|wall-associated	36.2051	12.765	59.6453	4.67259	2.22422	0.211364	0.618582
contig_76482|s-locus	3.2828	1.15791	5.4077	4.67024	2.2235	0.192572	0.592382
contig_26011|flavonol	25.9673	9.16316	42.7714	4.66776	2.22273	0.00016929	0.00544779
contig_45975|chalcone	16.0185	5.65391	26.3831	4.66635	2.22229	0.00348422	0.0497455
contig_4593|lrr	10.646	3.75917	17.5329	4.66403	2.22158	0.307552	0.730946
contig_43447|ring-h2	10.1492	3.5841	16.7144	4.66349	2.22141	0.0252491	0.183191
contig_10158|brassinosteroid	64.7776	22.8792	106.676	4.66258	2.22113	0.0207796	0.162608
contig_23129|receptor-like	6.86644	2.42619	11.3067	4.66027	2.22041	0.0709714	0.346147
contig_62249|myb-related	23.8897	8.45026	39.3292	4.6542	2.21853	0.000973997	0.0201555
contig_16101|gibberellin	8.66068	3.06411	14.2572	4.65299	2.21816	0.0123243	0.11718
contig_98495|probable	1.79199	0.634142	2.94985	4.65171	2.21776	0.264371	0.684998
contig_132059|epoxide	0.895997	0.317071	1.47492	4.65171	2.21776	0.512569	0.896983
contig_137219|atp-dependent	0.895997	0.317071	1.47492	4.65171	2.21776	0.512569	0.896983
contig_210291|thylakoid	0.895997	0.317071	1.47492	4.65171	2.21776	0.512569	0.896983
contig_242602|ubiquitin-conjugating	0.895997	0.317071	1.47492	4.65171	2.21776	0.512569	0.896983
contig_242916|retrotransposon	0.895997	0.317071	1.47492	4.65171	2.21776	0.512569	0.896983
contig_58765|protein	0.895997	0.317071	1.47492	4.65171	2.21776	0.512569	0.896983
contig_93725|retrotransposon	0.895997	0.317071	1.47492	4.65171	2.21776	0.512569	0.896983
contig_21282|lipid	1.79182	0.634142	2.9495	4.65116	2.21759	0.481199	0.875485
contig_31129|probable	15.034	5.32291	24.7451	4.64879	2.21686	0.00161429	0.0289916
contig_127560|ammonium	51.275	18.1602	84.3898	4.64695	2.21628	0.0437067	0.257873
contig_34714|protein	22.3045	7.90256	36.7065	4.64489	2.21564	0.000931168	0.0195571
contig_61060|btb	8.26492	2.92834	13.6015	4.64477	2.21561	0.0307974	0.207544
contig_158346|pto-like	6.57292	2.32973	10.8161	4.64263	2.21494	0.113397	0.450981
contig_60698|wall-associated	5.3777	1.9062	8.84919	4.64232	2.21485	0.0523509	0.288729
contig_77802|conserved	89.4368	31.7112	147.162	4.64071	2.21434	0.0211026	0.164274
contig_17725|PREDICTED:	886.877	314.46	1459.29	4.64063	2.21432	1.69012e-08	3.01727e-06
contig_63170|rna	55.5769	19.7124	91.4414	4.63878	2.21375	6.34641e-06	0.000412458
contig_74571|protein	8.1667	2.89672	13.4367	4.63858	2.21368	0.136723	0.498094
contig_59899|probable	59.461	21.091	97.831	4.63851	2.21366	9.15924e-06	0.000551614
contig_51764|disease	3.68535	1.30759	6.06311	4.63685	2.21314	0.153822	0.528443
contig_121381|cytochrome	7.56975	2.68611	12.4534	4.63621	2.21295	0.3077	0.730954
contig_31810|receptor	36.0553	12.7943	59.3164	4.63618	2.21294	0.384444	0.80149
contig_47571|zeatin	6.47453	2.29811	10.6509	4.63464	2.21246	0.211708	0.619146
contig_67212|annexin-like	14.7441	5.23647	24.2517	4.63132	2.21142	0.172502	0.559582
contig_3231|-limonene	289.411	102.809	476.013	4.63005	2.21103	0.240698	0.657413
contig_10357|proton-dependent	151.347	53.7754	248.919	4.62886	2.21066	2.06627e-07	2.49885e-05
contig_100027|pumilio	1.89336	0.673451	3.11326	4.62285	2.20878	0.585744	0.937848
contig_38981|pear	1.89336	0.673451	3.11326	4.62285	2.20878	0.585744	0.937848
contig_68817|protein	1.89336	0.673451	3.11326	4.62285	2.20878	0.585744	0.937848
contig_22788|siroheme	738.838	262.876	1214.8	4.6212	2.20827	3.19593e-06	0.000241645
contig_80534|g-type	6.77778	2.41227	11.1433	4.61942	2.20771	0.0284073	0.197464
contig_21410|receptor-like	12.2592	4.36401	20.1545	4.61834	2.20737	0.455844	0.857966
contig_21922|pectin	77.2512	27.5008	127.002	4.61811	2.2073	1.18012e-06	0.000108349
contig_7066|b-type	20.3334	7.23912	33.4277	4.61765	2.20716	0.197373	0.599597
contig_40361|ureide	41.1698	14.6611	67.6785	4.61618	2.2067	3.44816e-05	0.0015701
contig_20603|protein	25.8174	9.19478	42.44	4.61566	2.20654	0.225621	0.637737
contig_73629|hypothetical	12.6628	4.5137	20.812	4.61085	2.20503	0.00651152	0.0766715
contig_30601|probable	64.5199	23.0203	106.02	4.60548	2.20335	0.0538679	0.293497
contig_115|at4g27020	2037.56	727.002	3348.12	4.60537	2.20332	2.89053e-05	0.00137607
contig_47307|high	45.575	16.2617	74.8883	4.60519	2.20326	1.89913e-05	0.000994625
contig_71806|udp-glycosyltransferase	3.39148	1.21114	5.57182	4.60048	2.20178	0.174723	0.563075
contig_28014|hexose	6.78278	2.42228	11.1433	4.60034	2.20174	0.0747788	0.356447
contig_68060|nbs-lrr	4.48848	1.60305	7.37392	4.59992	2.20161	0.195928	0.597384
contig_102727|pentatricopeptide	3.09242	1.10467	5.08018	4.5988	2.20126	0.113087	0.450089
contig_5714|protein	71.2218	25.4422	117.001	4.59872	2.20123	0.000329696	0.00897054
contig_65105|histidine	2.09472	0.748294	3.44114	4.59864	2.20121	0.336419	0.761003
contig_84002|probable	4.18926	1.49659	6.88193	4.59841	2.20113	0.495054	0.885092
contig_54315|udp-glycosyltransferase-like	18.7545	6.70143	30.8075	4.59715	2.20074	0.00253995	0.0400656
contig_9666|beta-glucosidase	72.1303	25.7835	118.477	4.59508	2.20009	1.12932e-05	0.000654712
contig_80057|unnamed	72.1347	25.7861	118.483	4.59486	2.20002	0.0141161	0.128138
contig_28351|flavonol	90.8923	32.4988	149.286	4.59357	2.19962	2.79613e-06	0.000218011
contig_18024|hypothetical	144.387	51.6544	237.119	4.59049	2.19865	9.62709e-07	9.09882e-05
contig_70161|cxe	15.3672	5.49799	25.2364	4.59012	2.19853	0.00133579	0.0252285
contig_6071|loxc	44.3086	15.8607	72.7566	4.58723	2.19762	0.0026102	0.0408018
contig_51123|cyclin	4.89121	1.75274	8.02967	4.58121	2.19573	0.0972419	0.414789
contig_12758|nbs-lrr	18.9658	6.79789	31.1337	4.5799	2.19532	0.16652	0.550515
contig_21899|bon1-associated	105.114	37.6841	172.544	4.57869	2.19494	0.287018	0.710022
contig_830|leucine	14.9741	5.36991	24.5782	4.57702	2.19441	0.496302	0.886102
contig_5627|protein	2601.62	933.238	4270	4.57547	2.19392	7.4188e-10	1.9518e-07
contig_34649|cytochrome	277.793	99.6869	455.899	4.57331	2.19324	1.38616e-05	0.000762356
contig_16939|tropinone	70	25.1242	114.876	4.57231	2.19292	1.29143e-06	0.000116899
contig_39585|subtilisin-like	14.9782	5.37614	24.5803	4.57211	2.19286	0.00626854	0.074637
contig_39299|udp-glucose	35.4544	12.7355	58.1732	4.5678	2.1915	0.000796357	0.0173159
contig_5454|atp	915.527	328.878	1502.18	4.56757	2.19143	7.13694e-08	1.03908e-05
contig_92655|disease	9.88692	3.55248	16.2214	4.56621	2.191	0.624382	0.957843
contig_5075|matrix	339.072	121.851	556.292	4.56533	2.19072	0.441254	0.846085
contig_62513|probable	30.9613	11.1265	50.7962	4.56533	2.19072	0.334597	0.759861
contig_111590|af202179_1disease	1.19889	0.431223	1.96656	4.56043	2.18917	0.351673	0.773962
contig_269767|unnamed	1.19889	0.431223	1.96656	4.56043	2.18917	0.351673	0.773962
contig_87802|envelope-like	1.19889	0.431223	1.96656	4.56043	2.18917	0.351673	0.773962
contig_31215|protein	2.39761	0.862447	3.93278	4.56003	2.18904	0.233954	0.648499
contig_227585|serine-threonine	2.39744	0.862447	3.93243	4.55962	2.18891	0.689668	0.985259
contig_34815|wall-associated	2.39744	0.862447	3.93243	4.55962	2.18891	0.689668	0.985259
contig_51911|NRC1	2.39744	0.862447	3.93243	4.55962	2.18891	0.689668	0.985259
contig_116493|protein	1.19872	0.431223	1.96621	4.55962	2.18891	0.791556	1
contig_23780|probable	1.19872	0.431223	1.96621	4.55962	2.18891	0.791556	1
contig_27717|glutamate-gated	1.19872	0.431223	1.96621	4.55962	2.18891	0.791556	1
contig_70523|serine-threonine	1.19872	0.431223	1.96621	4.55962	2.18891	0.791556	1
contig_80718|retrotransposon	1.19872	0.431223	1.96621	4.55962	2.18891	0.791556	1
contig_98039|nadh	1.19872	0.431223	1.96621	4.55962	2.18891	0.791556	1
contig_24355|r2r3-myb	5.59452	2.01266	9.17637	4.55931	2.18882	0.181872	0.574822
contig_11590|protein	29.3724	10.5671	48.1777	4.55923	2.18879	0.000422045	0.010788
contig_2506|peptidyl-prolyl	225.601	81.1848	370.018	4.55772	2.18831	6.33128e-07	6.40071e-05
contig_6127|low	58.3453	20.9962	95.6944	4.5577	2.18831	0.218319	0.628271
contig_52735|ankyrin	23.9785	8.62925	39.3278	4.5575	2.18824	0.00283346	0.0430647
contig_240432|2-oxoglutarate-dependent	223.459	80.5237	366.395	4.55015	2.18591	0.16147	0.54183
contig_81049|cytochrome	5.49665	1.98104	9.01225	4.54925	2.18563	0.311691	0.735541
contig_2616|ring	1136.61	409.646	1863.58	4.54924	2.18563	0.269803	0.690335
contig_32217|protein	129.136	46.5567	211.716	4.54749	2.18507	4.14499e-05	0.00181749
contig_87961|protein	11.6954	4.21824	19.1726	4.54517	2.18433	0.0143076	0.129381
contig_21191|nadh:flavin	98.8637	35.6597	162.068	4.54485	2.18423	1.05964e-06	9.89024e-05
contig_58451|cytochrome	18.1941	6.56335	29.8249	4.54416	2.18402	0.000565131	0.0134519
contig_76507|protein	22.4931	8.11563	36.8706	4.54316	2.1837	0.00116925	0.0229904
contig_70588|phosphate	100.677	36.3376	165.016	4.54118	2.18307	7.68509e-06	0.000476878
contig_76255|protein	22.7936	8.22732	37.3598	4.54095	2.18299	0.28036	0.702196
contig_79252|protein	7.19998	2.60126	11.7987	4.53575	2.18134	0.0227764	0.172241
contig_5458|disease	13.2016	4.7713	21.6319	4.53374	2.1807	0.00996527	0.102053
contig_22112|lignin-forming	92.9099	33.5958	152.224	4.53104	2.17984	0.407471	0.819954
contig_25466|predicted	18.103	6.54797	29.658	4.52935	2.1793	0.493891	0.884278
contig_26316|cytochrome	16.8048	6.08122	27.5284	4.52679	2.17849	0.33521	0.760055
contig_52613|disease	155.467	56.2649	254.669	4.52624	2.17831	0.0502327	0.281119
contig_42845|oligopeptide	17.0067	6.15606	27.8573	4.52519	2.17798	0.00879014	0.0937531
contig_28551|early-responsive	13.5062	4.89169	22.1207	4.5221	2.17699	0.438901	0.844238
contig_103419|wound-responsive	272.366	98.6512	446.082	4.52181	2.1769	0.108565	0.440539
contig_53290|nitrate	2.00185	0.726683	3.27702	4.50957	2.17299	0.879721	1
contig_97910|protein	8.90956	3.2354	14.5837	4.50754	2.17234	0.110853	0.445318
contig_72401|wee1-like	5.80686	2.10912	9.5046	4.50643	2.17198	0.0600338	0.312629
contig_37625|phosphorylase	24.0288	8.72802	39.3295	4.50612	2.17189	0.000891757	0.0189416
contig_70992|serine-threonine	13.3162	4.83846	21.7939	4.5043	2.1713	0.044975	0.262669
contig_41682|hypothetical	4.20542	1.52821	6.88263	4.50372	2.17112	0.155466	0.531468
contig_6393|protein	286.869	104.249	469.488	4.50354	2.17106	7.82405e-08	1.12081e-05
contig_104571|retrotransposon	4.20507	1.52821	6.88193	4.50326	2.17097	0.652107	0.968618
contig_12819|ankyrin	29.6404	10.7777	48.5031	4.50033	2.17003	0.13883	0.501743
contig_20479|atp	1152.65	419.218	1886.08	4.49904	2.16962	0.0483237	0.274113
contig_62725|receptor-like	12.018	4.3717	19.6642	4.49808	2.16931	0.011356	0.111028
contig_23625|receptor-like	13.4205	4.884	21.9569	4.49569	2.16854	0.460795	0.861147
contig_35506|mannan	3.90637	1.42175	6.39099	4.49517	2.16838	0.103839	0.429683
contig_73987|sterol	3.90619	1.42175	6.39064	4.49492	2.1683	0.183749	0.577916
contig_103463|iq	22.64	8.24357	37.0365	4.49278	2.16761	0.0368943	0.23214
contig_13975|pi-plc	177.313	64.5728	290.054	4.49189	2.16732	1.57679e-07	1.99261e-05
contig_5981|2-dehydro-3-deoxyphosphoheptonate	4514.87	1644.85	7384.89	4.48971	2.16662	0.0284368	0.197516
contig_87613|long-chain	2.40475	0.876369	3.93313	4.48798	2.16607	0.201952	0.606827
contig_17005|unknown	438.526	159.818	717.234	4.48781	2.16601	0.0251848	0.182966
contig_127126|ap2	8.8174	3.21379	14.421	4.48722	2.16582	0.0127743	0.120027
contig_116122|equilibrative	52.5114	19.1545	85.8682	4.48291	2.16444	1.26585e-05	0.000716326
contig_59203|ring	12.0266	4.3894	19.6639	4.47986	2.16345	0.02301	0.173309
contig_27076|ureide	124.992	45.6399	204.344	4.47732	2.16264	6.13002e-07	6.21121e-05
contig_20761|calcium-binding	23.063	8.43648	37.6895	4.46744	2.15945	0.00193892	0.0331791
contig_84277|retrotransposon	2.70747	0.990522	4.42442	4.46676	2.15923	0.249191	0.668385
contig_12540|protein	324.002	118.543	529.46	4.46641	2.15912	8.34132e-08	1.17882e-05
contig_320664|exosome	2.7073	0.990522	4.42407	4.4664	2.15911	0.621585	0.956815
contig_57813|cytochrome	9.02485	3.30256	14.7471	4.46537	2.15878	0.464006	0.863375
contig_21558|protein	67.3932	24.6637	110.123	4.46497	2.15865	5.31938e-06	0.000363139
contig_26731|cytochrome	23.8692	8.73962	38.9989	4.4623	2.15779	0.202395	0.607389
contig_662|s-adenosylmethionine	18781.9	6877.24	30686.5	4.46205	2.15771	2.71836e-09	5.8795e-07
contig_223|udp-glucose	3311.78	1212.85	5410.71	4.46117	2.15742	0.170118	0.555943
contig_11117|probable	68.6122	25.1473	112.077	4.45683	2.15602	0.497441	0.886193
contig_88856|l-aminoadipate-semialdehyde	7.02352	2.57588	11.4712	4.4533	2.15488	0.0292209	0.200885
contig_29326|protein	255.962	93.8966	418.028	4.452	2.15445	3.0014e-07	3.35054e-05
contig_73436|PREDICTED:	3.01019	1.10467	4.91571	4.44992	2.15378	0.454717	0.857485
contig_71302|gltp	10.1347	3.71986	16.5496	4.44898	2.15347	0.398162	0.812389
contig_6957|probable	10.9377	4.01532	17.86	4.44798	2.15315	0.613778	0.952521
contig_11340|lysine	163.711	60.1497	267.272	4.44344	2.15168	2.91077e-07	3.27374e-05
contig_73957|predicted	26.3006	9.66677	42.9344	4.44145	2.15103	0.000181962	0.00572848
contig_80989|o-linked	7.73067	2.84349	12.6179	4.43745	2.14973	0.0290357	0.20004
contig_66392|protein	108.536	39.9233	177.149	4.43723	2.14966	0.000260171	0.00747897
contig_74835|calcium-binding	15.5628	5.72497	25.4005	4.43679	2.14952	0.0024732	0.0393021
contig_30477|g-type	9.13754	3.36348	14.9116	4.43338	2.14841	0.0476361	0.271995
contig_117233|cytochrome	18.2763	6.73073	29.8218	4.43069	2.14753	0.45768	0.858565
contig_26752|soluble	5.72445	2.10912	9.33978	4.42829	2.14675	0.544077	0.914957
contig_2832|mitochondrial	189.633	69.8765	309.39	4.42767	2.14655	2.49203e-07	2.91957e-05
contig_3346|zinc	1017.98	375.148	1660.81	4.42707	2.14635	1.08006e-06	0.000100392
contig_40930|probable	13.0581	4.81293	21.3033	4.42626	2.14609	0.0129389	0.121165
contig_867|probable	394.614	145.54	643.687	4.42274	2.14494	4.47539e-08	6.94271e-06
contig_6870|nbs-coding	159.623	58.8807	260.364	4.4219	2.14467	0.552184	0.919832
contig_24979|protein	23.4092	8.63694	38.1814	4.42072	2.14428	0.000683722	0.0155271
contig_24035|b12d-like	1490.18	550.103	2430.25	4.41782	2.14333	4.68633e-06	0.000328176
contig_20041|mlo-like	22.6085	8.34771	36.8692	4.41669	2.14297	0.0683336	0.338195
contig_38689|conserved	17.1838	6.34505	28.0225	4.41643	2.14288	0.00223969	0.0366131
contig_6067|trichome	150.842	55.7123	245.971	4.41503	2.14242	1.05095e-07	1.44588e-05
contig_13740|protein	21.7078	8.01918	35.3964	4.41397	2.14208	0.00130428	0.0247582
contig_8601|calcium-dependent	452.505	167.258	737.753	4.41088	2.14107	1.31604e-08	2.41687e-06
contig_7972|60s	166.266	61.4801	271.051	4.40876	2.14037	0.00166299	0.0296061
contig_313|low	130.789	48.3956	213.182	4.40499	2.13914	0.226672	0.639056
contig_8615|plastidic	19.001	7.03243	30.9695	4.40382	2.13876	0.304126	0.727612
contig_27331|serine-threonine	90.7906	33.608	147.973	4.40292	2.13846	2.6243e-06	0.00020859
contig_26337|24-methylenesterol	19.2032	7.10873	31.2978	4.40273	2.1384	0.0768546	0.361289
contig_2457|alpha-	1682.97	623.447	2742.5	4.39893	2.13715	1.26152e-08	2.34517e-06
contig_71875|nbs-coding	3.92218	1.45337	6.39099	4.39737	2.13664	0.201115	0.605445
contig_144558|werner	1.30739	0.484455	2.13033	4.39737	2.13664	0.542317	0.913723
contig_71203|receptor-like	1.30739	0.484455	2.13033	4.39737	2.13664	0.542317	0.913723
contig_51816|reverse	2.61461	0.96891	4.26031	4.39701	2.13652	0.605941	0.948784
contig_69265|protein	2.81597	1.04375	4.58818	4.39585	2.13614	0.375162	0.793951
contig_60381|g-type	1.50875	0.559299	2.45821	4.39516	2.13592	0.365828	0.784708
contig_56666|esterase	3.01733	1.1186	4.91606	4.39485	2.13581	0.256428	0.67661
contig_27851|probable	1.50858	0.559299	2.45786	4.39453	2.13571	0.683734	0.982617
contig_68452|disease	1.50858	0.559299	2.45786	4.39453	2.13571	0.683734	0.982617
contig_84641|receptor-like	1.50858	0.559299	2.45786	4.39453	2.13571	0.683734	0.982617
contig_20690|pentatricopeptide	1.70994	0.634142	2.78573	4.39292	2.13518	0.428364	0.837073
contig_80863|polyprotein	1.70994	0.634142	2.78573	4.39292	2.13518	0.428364	0.837073
contig_16738|nad	15.0885	5.59676	24.5803	4.39188	2.13484	0.0104373	0.105177
contig_58614|metal-nicotianamine	5.73347	2.12682	9.34013	4.3916	2.13475	0.249787	0.669094
contig_288468|calcium-binding	10.4608	3.88101	17.0405	4.39075	2.13447	0.615113	0.952959
contig_62810|udp-glucuronate:baicalein	9.65761	3.5841	15.7311	4.38915	2.13394	0.0396446	0.243519
contig_11327|omega-hydroxypalmitate	111.874	41.5269	182.221	4.38801	2.13357	1.19199e-06	0.000108994
contig_154697|pentatricopeptide	3.32023	1.23275	5.4077	4.3867	2.13314	0.190501	0.589912
contig_72890|sec14	3.52159	1.30759	5.73558	4.38637	2.13303	0.131064	0.486661
contig_114248|retrotransposon	3.7226	1.38244	6.06276	4.38556	2.13276	0.391168	0.807019
contig_2909|protein	3566.16	1324.4	5807.91	4.38531	2.13268	0.00116121	0.0228624
contig_78504|protein	8.4521	3.13895	13.7653	4.38531	2.13268	0.0233681	0.175156
contig_28342|at4g27020	68.9266	25.5995	112.254	4.38499	2.13258	7.43816e-05	0.00286277
contig_16480|conserved	52.4272	19.4778	85.3765	4.38326	2.13201	2.91486e-05	0.00138181
contig_7026|lob	63.302	23.5312	103.073	4.38027	2.13102	4.90195e-05	0.00206295
contig_61280|branched-chain-amino-acid	3.82431	1.42175	6.22687	4.37974	2.13084	0.1661	0.549855
contig_81981|receptor-like	1.81147	0.673451	2.9495	4.37968	2.13082	0.479156	0.873481
contig_86136|nbs-lrr	1.81147	0.673451	2.9495	4.37968	2.13082	0.479156	0.873481
contig_91036|cytochrome	1.81147	0.673451	2.9495	4.37968	2.13082	0.479156	0.873481
contig_69382|protein	3.62277	1.3469	5.89864	4.37942	2.13074	0.731673	1
contig_82354|protein	2.01266	0.748294	3.27702	4.37933	2.13071	0.752382	1
contig_29719|octicosapeptide	77.7029	28.8948	126.511	4.37832	2.13038	3.99743e-06	0.000290527
contig_7044|fasciclin-like	346.225	128.754	563.697	4.37809	2.1303	0.0113815	0.111093
contig_1687|short-chain	175.956	65.4718	286.441	4.37503	2.12929	1.83297e-05	0.000971399
contig_6398|subtilisin-like	11.6774	4.34631	19.0085	4.37348	2.12878	0.0265334	0.188994
[truncated: 354 more rows]
