# Supplementary material for: De novo assembly of Phlomis purpurea after challenging with Phytophthora cinnamomi
Source: BMC Genomics. 2017 Sep 6;18:700. doi: 10.1186/s12864-017-4042-6 (PMC5585901; doi:10.1186/s12864-017-4042-6)
Supplement: Supplementary file 13 — List of Phlomis purpurea unigenes up-regulated (fold increase > 10) at 24 h post-challenge with Phytophthora cinnamomi. (XLSX 58 kb) [file 12864_2017_4042_MOESM13_ESM.xlsx]

## Sheet: Sheet1
Table S8. List of Phlomis purpurea unigenes up-regulated (fold increase > 10) at 24 h post-challenge with Phytophthora cinnamomi
id	baseMean	baseMeanA	baseMeanB	foldChange	log2FoldChange	pval	padj
contig_217571|translationally	79.3159	0.516693	158.115	306.014	8.25745	0.000418124	0.0151033
contig_231043|subfamily	44.5699	0.516693	88.6231	171.52	7.42223	0.00148214	0.0387585
contig_245391|60s	38.4432	0.516693	76.3698	147.805	7.20755	0.00330191	0.0672383
contig_129482|cc-nbs-lrr	34.2864	0.516693	68.0561	131.715	7.04127	2.22515e-15	1.38666e-12
contig_230247|-epimerase	33.1524	0.516693	65.788	127.325	6.99237	0.00139519	0.0371387
contig_228451|protein	57.2395	1.03339	113.446	109.781	6.77848	0.00215241	0.0504209
contig_152496|ribosomal	142.33	2.58346	282.076	109.185	6.77063	0.000967825	0.028442
contig_229539|mitochondrial	27.4898	0.516693	54.4629	105.407	6.71982	0.00373453	0.0728815
contig_222770|atp	51.4891	1.03339	101.945	98.6512	6.62427	0.00250077	0.0558104
contig_235134|sugar	25.1192	0.516693	49.7217	96.2307	6.58843	0.010314	0.142054
contig_70928|seed	24.9229	0.516693	49.3291	95.4709	6.57699	3.60511e-11	1.10813e-08
contig_231518|expressed	23.2749	0.516693	46.0331	89.0919	6.47722	0.00400818	0.0763127
contig_232913|prohibitin-like	23.1859	0.516693	45.855	88.7472	6.47163	0.00434152	0.0804826
contig_229662|adenosine	23.0263	0.516693	45.5359	88.1295	6.46155	0.00731651	0.114542
contig_113694|ribosomal	112.07	2.58346	221.556	85.7592	6.42222	0.00177659	0.0439721
contig_134351|cysteine	44.62	1.03339	88.2067	85.357	6.41544	0.00321584	0.0663358
contig_156933|protein	153.573	3.61685	303.53	83.9211	6.39096	0.0021058	0.0498943
contig_230708|pyruvate	21.5138	0.516693	42.5109	82.275	6.36238	0.0032909	0.0671644
contig_229027|trifunctional	21.1326	0.516693	41.7486	80.7996	6.33628	0.000724134	0.0229244
contig_163385|protein	20.6598	0.516693	40.8028	78.9693	6.30322	0.00709035	0.112154
contig_113078|menthofuran	67.2725	1.71651	132.829	77.3828	6.27394	1.42788e-07	1.9218e-05
contig_230646|ppp1r13b	19.6654	0.516693	38.8142	75.1204	6.23113	0.00455443	0.0831335
contig_214805|cysteine	19.3415	0.516693	38.1662	73.8663	6.20685	0.00792391	0.120641
contig_342075|60s	18.6409	0.516693	36.7651	71.1546	6.15289	0.00443068	0.0818022
contig_234169|t-complex	18.2481	0.516693	35.9795	69.6343	6.12173	0.00410056	0.0773715
contig_228850|large	17.9482	0.516693	35.3798	68.4736	6.09748	0.00653271	0.106279
contig_218435|cysteine	17.9054	0.516693	35.2941	68.3076	6.09397	0.00965512	0.136732
contig_175633|dihydrolipoyl	70.8795	2.06677	139.692	67.5896	6.07873	0.00272267	0.0592684
contig_150380|amp-dependent	17.6044	0.516693	34.6922	67.1428	6.06916	0.00628198	0.103731
contig_232366|rab	17.4981	0.516693	34.4796	66.7313	6.06029	0.00630047	0.103886
contig_230369|vacuolar	17.1612	0.516693	33.8057	65.427	6.03182	0.00658558	0.106713
contig_230886|expressed	33.8979	1.03339	66.7624	64.6055	6.01358	0.00428847	0.0799288
contig_228563|heat	16.692	0.516693	32.8673	63.611	5.9912	0.00429348	0.0799465
contig_206416|atp	222.151	6.88344	437.418	63.5464	5.98974	0.00289089	0.0618882
contig_228900|cysteine	33.2925	1.03339	65.5516	63.4338	5.98718	0.00393848	0.075599
contig_223339|adenylate	16.6365	0.516693	32.7563	63.396	5.98632	0.00680695	0.108959
contig_210794|elongation	115.346	3.61685	227.076	62.7827	5.97229	0.00191751	0.0465481
contig_210154|protein	16.1818	0.516693	31.8469	61.636	5.9457	0.00519474	0.0908571
contig_234975|fatty	16.1795	0.516693	31.8423	61.6272	5.9455	0.0104881	0.143238
contig_235088|conserved	16.0996	0.516693	31.6825	61.3178	5.93823	0.00396239	0.0759297
contig_224336|trans-2-enoyl-	16.0758	0.516693	31.6348	61.2256	5.93606	0.0114974	0.151958
contig_223100|mitochondria-targeted	15.7687	0.516693	31.0208	60.0372	5.90778	0.00562124	0.0959195
contig_168310|calreticulin	31.5025	1.03339	61.9716	59.9695	5.90616	0.0106175	0.144618
contig_218925|bidirectional	77.8511	2.58346	153.119	59.2687	5.8892	0.0441561	0.344613
contig_229582|aps	15.5003	0.516693	30.4839	58.9981	5.8826	0.00424198	0.0793161
contig_140479|ribosomal	201.37	6.71701	396.024	58.9584	5.88162	0.00276444	0.0599141
contig_229971|protein	15.4704	0.516693	30.4241	58.8823	5.87976	0.0128039	0.163492
contig_238469|protein	15.449	0.516693	30.3814	58.7997	5.87774	0.0109734	0.147518
contig_231099|ribophorin	15.2329	0.516693	29.9491	57.963	5.85706	0.0110769	0.148609
contig_227931|eukaryotic	15.2192	0.516693	29.9216	57.9099	5.85574	0.00581682	0.0984079
contig_231785|p	30.1075	1.03339	59.1816	57.2696	5.8397	0.00500954	0.0885369
contig_228249|asparaginyl-trna	15.0383	0.516693	29.5598	57.2097	5.83819	0.00609846	0.1014
contig_144314|elongation	781.137	26.868	1535.41	57.1462	5.83659	0.00269375	0.0587474
contig_208205|nucleolar	14.6952	0.516693	28.8738	55.8819	5.80431	0.00550197	0.0947014
contig_227956|serine	43.8898	1.55008	86.2296	55.6292	5.79777	0.00482276	0.086207
contig_222384|eucarytic	29.1525	1.03339	57.2716	55.4213	5.79237	0.00638688	0.104703
contig_233028|sterol	28.9878	1.03339	56.9422	55.1026	5.78405	0.00714306	0.112713
contig_241946|flagellar	14.3583	0.516693	28.1999	54.5776	5.77024	0.00680496	0.108959
contig_171713|superoxide	14.3327	0.516693	28.1486	54.4785	5.76761	0.00645924	0.10551
contig_228962|dynein	14.1827	0.516693	27.8488	53.8981	5.75216	0.00876117	0.128238
contig_218000|40s	70.6369	2.58346	138.69	53.6839	5.74642	0.00330797	0.0673016
contig_152156|ec	46.6967	1.71651	91.6769	53.4088	5.73901	4.23234e-15	2.56717e-12
contig_236950|50s	13.946	0.516693	27.3753	52.9817	5.72742	0.0082676	0.123883
contig_232109|mitochondrial	13.6707	0.516693	26.8247	51.9161	5.69811	0.00472917	0.0848341
contig_178919|elongation	13.5377	0.516693	26.5587	51.4013	5.68373	0.0125347	0.161218
contig_165265|ribosomal	175.055	6.71701	343.393	51.1229	5.6759	0.00292904	0.0623235
contig_225107|nadh-ubiquinone	13.4152	0.516693	26.3137	50.9271	5.67036	0.0062507	0.103478
contig_229356|mu	13.3398	0.516693	26.163	50.6355	5.66208	0.00707121	0.112085
contig_220354|cathepsin	146.166	5.68362	286.648	50.434	5.65632	0.00397766	0.0759911
contig_236434|ribosome	53.0074	2.06677	103.948	50.2949	5.65234	0.0238175	0.238223
contig_176421|isoleucyl-trna	13.1153	0.516693	25.7139	49.7664	5.6371	0.0108118	0.146341
contig_229568|vacuolar	25.8421	1.03339	50.6509	49.0145	5.61514	0.00627919	0.103731
contig_232975|protein	25.662	1.03339	50.2906	48.6659	5.60484	0.0054434	0.0940847
contig_236448|inosine-5	12.8144	0.516693	25.1121	48.6015	5.60293	0.0129715	0.164959
contig_229130|drug	12.8083	0.516693	25.0999	48.5779	5.60223	0.00855828	0.126407
contig_234287|cytochrome	25.5805	1.03339	50.1277	48.5082	5.60016	0.00525489	0.0915571
contig_228214|cell	50.9878	2.06677	99.9088	48.3405	5.59516	0.00466739	0.0841574
contig_230278|26s	12.7286	0.516693	24.9406	48.2697	5.59304	0.015052	0.180576
contig_221694|60s	24.8107	1.03339	48.5881	47.0183	5.55515	0.00896806	0.130004
contig_200213|serine	24.7506	1.03339	48.4678	46.902	5.55158	0.00607373	0.101285
contig_224704|alanine	36.935	1.55008	72.32	46.6557	5.54398	0.00732422	0.114542
contig_231751|alanyl-trna	12.16	0.516693	23.8033	46.0686	5.52571	0.00654472	0.106305
contig_179167|hydroxysteroid	24.1202	1.03339	47.2071	45.682	5.51355	2.96267e-07	3.48263e-05
contig_231047|vacuolar	12.0529	0.516693	23.5892	45.6542	5.51268	0.00844506	0.125586
contig_95716|tyrosine	23.8001	1.03339	46.5668	45.0623	5.49385	5.11295e-09	1.04304e-06
contig_230939|protein	11.7348	0.516693	22.9528	44.4226	5.47322	0.0053478	0.0928203
contig_161885|retroelement	35.1774	1.55008	68.8046	44.3878	5.47209	3.345e-13	1.47739e-10
contig_231584|protein	62.1803	2.7499	121.611	44.2237	5.46675	0.00793308	0.1207
contig_135704|60s	189.961	8.43352	371.488	44.0489	5.46104	0.00392095	0.0753792
contig_223873|ribosomal	208.692	9.30047	408.083	43.8776	5.45541	0.00404845	0.0767961
contig_230520|myosin	11.4717	0.516693	22.4266	43.4042	5.43976	0.0145091	0.176484
contig_228482|glycoprotein	11.4219	0.516693	22.3272	43.2117	5.43335	0.0117819	0.154372
contig_128390|retrotransposon	11.3835	0.516693	22.2503	43.063	5.42838	0.00337672	0.0683273
contig_257128|nucleolysin	11.3405	0.516693	22.1643	42.8964	5.42278	0.0156978	0.185198
contig_235146|20s	11.1982	0.516693	21.8796	42.3455	5.40414	0.00895501	0.129905
contig_223561|dynein	22.3956	1.03339	43.7577	42.344	5.40409	0.00762348	0.117801
contig_156109|protein	11.1733	0.516693	21.8299	42.2493	5.40085	0.00946113	0.135093
contig_230623|glucokinase	22.2702	1.03339	43.507	42.1014	5.3958	0.0053804	0.0933505
contig_228378|asymmetric	11.1175	0.516693	21.7182	42.0332	5.39346	0.00911121	0.131546
contig_234840|acetyl-coenzyme	22.1692	1.03339	43.305	41.906	5.38908	0.0129817	0.164962
contig_229944|cell	11.0662	0.516693	21.6158	41.8348	5.38663	0.0151717	0.181533
contig_164010|splicing	14.5849	0.683127	28.4866	41.7004	5.38199	0.00504991	0.0890084
contig_98079|protein	51.0103	2.39964	99.6211	41.515	5.37556	1.61584e-10	4.48219e-08
contig_232037|protein	14.4786	0.683127	28.274	41.3891	5.37118	0.00472839	0.0848341
contig_222743|h+-translocating	109.324	5.16693	213.48	41.3167	5.36865	0.00631653	0.103925
contig_238702|serine	21.8341	1.03339	42.6348	41.2574	5.36658	0.00965787	0.136732
contig_228455|nad	10.8234	0.516693	21.1301	40.8949	5.35385	0.00588614	0.099175
contig_228786|isovaleryl-	10.7729	0.516693	21.0291	40.6995	5.34694	0.00991776	0.138696
contig_92335|invertase	10.6605	0.516693	20.8043	40.2644	5.33143	1.7395e-05	0.00113697
contig_54459|haloacid	31.6336	1.55008	61.7171	39.8155	5.31526	0.00732277	0.114542
contig_233881|clathrin-adaptor	10.5055	0.516693	20.4943	39.6644	5.30977	0.0181064	0.202682
contig_229898|stress-inducible	10.3931	0.516693	20.2695	39.2293	5.29386	0.0133705	0.16821
contig_222135|zz-type	72.267	3.61685	140.917	38.9613	5.28397	0.0119209	0.15584
contig_23194|tyrosine	1722.46	86.5858	3358.34	38.7863	5.27748	3.30122e-09	7.15138e-07
contig_225300|cysteine	41.0504	2.06677	80.0341	38.7242	5.27516	0.00739602	0.115305
contig_231827|g-protein	20.4726	1.03339	39.9118	38.6224	5.27136	0.0105701	0.144141
contig_230197|protein	10.2302	0.516693	19.9437	38.5987	5.27048	0.00961087	0.136332
contig_65169|tyrosine	1196.04	60.4183	2331.66	38.592	5.27023	2.20202e-09	4.86283e-07
contig_228280|heat	10.13	0.516693	19.7433	38.2109	5.25591	0.0146826	0.177786
contig_64134|rna-directed	10.1199	0.516693	19.7231	38.1719	5.25444	0.0504866	0.373513
contig_236541|f-actin-capping	10.099	0.516693	19.6813	38.091	5.25138	0.00966012	0.136732
contig_228418|30s	10.0929	0.516693	19.6691	38.0674	5.25048	0.00649833	0.105958
contig_231672|succinate	10.0485	0.516693	19.5804	37.8956	5.24396	0.0169174	0.194462
contig_225270|soluble	20.0806	1.03339	39.1278	37.8637	5.24274	0.0105353	0.143709
contig_234851|expressed	10.0057	0.516693	19.4946	37.7296	5.23763	0.0159924	0.187144
contig_228186|sterol	29.9738	1.55008	58.3976	37.6739	5.2355	0.00849234	0.125837
contig_97013|low-temperature-induced	49.2873	2.58346	95.9911	37.156	5.21552	1.52226e-15	9.61817e-13
contig_238811|f-box	19.7147	1.03339	38.396	37.1555	5.21551	0.029183	0.269742
contig_230375|mitochondrial	19.6167	1.03339	38.2001	36.966	5.20813	0.00747493	0.116256
contig_100555|cytochrome	19.4994	1.03339	37.9654	36.7388	5.19923	0.236868	0.804232
contig_228566|dolichyl-diphosphooligosaccharide--protein	9.73721	0.516693	18.9577	36.6905	5.19734	0.0118997	0.155647
contig_219562|regulatory	9.71845	0.516693	18.9202	36.6179	5.19448	0.0168549	0.194086
contig_230677|glutaminyl-trna	9.68138	0.516693	18.8461	36.4744	5.18881	0.0125645	0.161556
contig_222214|adrenodoxin-type	9.66872	0.516693	18.8208	36.4254	5.18687	0.0198281	0.213738
contig_229301|atp	57.9227	3.10016	112.745	36.3676	5.18458	0.00648499	0.105816
contig_230694|aminophospholipid	9.55555	0.516693	18.5944	35.9874	5.16942	0.0159333	0.186966
contig_207513|cysteine	174.96	9.4669	340.452	35.9624	5.16842	0.00607907	0.101321
contig_232457|nadh	19.0682	1.03339	37.1031	35.9044	5.16609	0.0123936	0.160219
contig_232529|upf0451	9.468	0.516693	18.4193	35.6485	5.15577	0.0111387	0.148905
contig_77019|bzip-like	18.7841	1.03339	36.5349	35.3545	5.14382	0.00322692	0.0664583
contig_218485|probable	9.37465	0.516693	18.2326	35.2871	5.14107	0.015981	0.187144
contig_229664|unknown	18.7252	1.03339	36.417	35.2405	5.13916	0.0117273	0.153949
contig_233282|exosome	27.8573	1.55008	54.1645	34.9431	5.12694	0.0152509	0.182167
contig_250078|alpha-glucosidase	9.16203	0.516693	17.8074	34.4641	5.10702	0.0180944	0.202597
contig_230701|binding	9.14402	0.516693	17.7713	34.3944	5.1041	0.0188483	0.207765
contig_237085|golgi	9.06257	0.516693	17.6084	34.0791	5.09082	0.016992	0.195103
contig_220916|inorganic	9.05571	0.516693	17.5947	34.0526	5.08969	0.0205583	0.218248
contig_230682|os03g0726500	8.96312	0.516693	17.4095	33.6942	5.07443	0.0222361	0.228654
contig_227980|serine	17.8135	1.03339	34.5937	33.476	5.06506	0.00630915	0.103887
contig_252191|vacuolar	8.79336	0.516693	17.07	33.0371	5.04601	0.0236762	0.237225
contig_104551|protein	316.602	18.7326	614.471	32.8022	5.03572	1.43554e-32	1.08842e-28
contig_132371|cytochrome	8.71132	0.516693	16.9059	32.7195	5.03208	0.0101107	0.14023
contig_230573|peptidyl-prolyl	8.61246	0.516693	16.7082	32.3369	5.01511	0.0212356	0.22249
contig_234978|aminopeptidase	17.0191	1.03339	33.0049	31.9386	4.99723	0.0151202	0.181024
contig_228918|s-adenosylmethionine	25.5261	1.55008	49.502	31.9352	4.99707	0.010782	0.146155
contig_230293|set	8.49394	0.516693	16.4712	31.8781	4.99449	0.00737468	0.11513
contig_227659|conserved	8.47443	0.516693	16.4322	31.8026	4.99107	0.044924	0.348335
contig_145605|auxin-induced	19.5604	1.19982	37.9211	31.6056	4.98211	0.000208772	0.00873729
contig_158604|retrotransposon	8.41371	0.516693	16.3107	31.5675	4.98037	0.00120728	0.0334355
contig_168453|pectinesterase	8.40045	0.516693	16.2842	31.5162	4.97802	0.000208653	0.00873729
contig_341172|atp	8.36382	0.516693	16.211	31.3744	4.97152	0.0289596	0.268311
contig_227972|mitochondrial	41.7802	2.58346	80.977	31.3443	4.97013	0.0109378	0.147258
contig_228816|long	16.6152	1.03339	32.1971	31.1569	4.96148	0.0195408	0.212261
contig_230772|26s	8.28237	0.516693	16.0481	31.0592	4.95695	0.0227358	0.23175
contig_236789|phosphoglycerate	8.27627	0.516693	16.0359	31.0356	4.95585	0.0182209	0.203263
contig_14754|fructose-bisphosphate	57.8375	3.61685	112.058	30.9823	4.95337	0.0102651	0.141718
contig_229307|small	8.1692	0.516693	15.8217	30.6211	4.93646	0.0220322	0.22769
contig_60597|af202179_1disease	10.6803	0.683127	20.6774	30.2688	4.91976	5.19634e-06	0.000402382
contig_235977|tryptophanyl-trna	8.02688	0.516693	15.5371	30.0702	4.91026	0.0418337	0.333702
contig_234482|26s	7.97534	0.516693	15.434	29.8707	4.90066	0.0199116	0.214193
contig_50096|reticuline	87.5714	5.68362	169.459	29.8154	4.89798	0.0259431	0.251835
contig_231656|chaperonin	10.5131	0.683127	20.343	29.7793	4.89624	0.00260244	0.0573317
contig_231036|short-chain	7.83912	0.516693	15.1615	29.3434	4.87497	0.0266335	0.255006
contig_228801|anoctamin-like	7.79444	0.516693	15.0722	29.1705	4.86644	0.0166712	0.192694
contig_230091|phenylalanyl-trna	7.70764	0.516693	14.8986	28.8345	4.84973	0.00401661	0.0763575
contig_231716|protein	7.70184	0.516693	14.887	28.8121	4.8486	0.0213823	0.22346
contig_83580|late	104.755	7.04987	202.461	28.7183	4.8439	4.76302e-05	0.00260119
contig_22075|hypothetical	10.131	0.683127	19.5789	28.6607	4.841	9.42611e-06	0.00067212
contig_238644|dolichyl-diphosphooligosaccharide-protein	7.60924	0.516693	14.7018	28.4536	4.83054	0.105394	0.553805
contig_57361|polygalacturonase	68.0033	4.65024	131.356	28.2473	4.82004	0.00186581	0.0455852
contig_231902|expressed	7.47045	0.516693	14.4242	27.9164	4.80304	0.0235706	0.236967
contig_247168|plastid-lipid-associated	7.45749	0.516693	14.3983	27.8663	4.80045	0.014327	0.175276
contig_228534|kinesin-like	29.538	2.06677	57.0093	27.5837	4.78575	0.0150683	0.18064
contig_250769|blue	7.32556	0.516693	14.1344	27.3556	4.77376	0.0614041	0.415391
contig_12622|bed	7.30907	0.516693	14.1014	27.2917	4.77039	0.0525828	0.383042
contig_225700|60s	145.38	10.3339	280.427	27.1367	4.76218	0.00846792	0.125766
contig_176390|eukaryotic	21.7192	1.55008	41.8883	27.0233	4.75613	0.0152526	0.182167
contig_145269|translation	9.52303	0.683127	18.3629	26.8807	4.7485	0.228997	0.794588
contig_229692|prolyl-trna	14.2353	1.03339	27.4372	26.5508	4.73068	0.0195095	0.212073
contig_243559|hydroxymethylbutenyl	7.06472	0.516693	13.6128	26.3459	4.71951	0.0111124	0.148771
contig_239445|major	7.00234	0.516693	13.488	26.1044	4.70622	0.0300897	0.274317
contig_251044|ubiquitin	6.98938	0.516693	13.4621	26.0543	4.70345	0.014361	0.175399
contig_220834|protein	13.9668	1.03339	26.9003	26.0312	4.70217	0.0158921	0.186813
contig_239528|protein	6.97061	0.516693	13.4245	25.9817	4.69942	0.0246226	0.243673
contig_233956|pre-mrna-processing	6.95261	0.516693	13.3885	25.912	4.69555	0.0394051	0.322065
contig_233227|coatomer	13.8537	1.03339	26.674	25.8122	4.68998	0.0148387	0.178709
contig_237647|t-complex	13.5546	1.03339	26.0757	25.2333	4.65726	0.0202779	0.216515
contig_166084|retrotransposon	8.93302	0.683127	17.1829	25.1533	4.65268	3.32429e-05	0.00195386
contig_296756|40s	6.67851	0.516693	12.8403	24.851	4.63523	0.0533438	0.385377
contig_126912|hypothetical	6.63963	0.516693	12.7626	24.7005	4.62647	0.00164056	0.0416708
contig_50212|polygalacturonase	234.096	18.2507	449.941	24.6534	4.62371	3.42057e-05	0.00199243
contig_227989|24-sterol	48.4768	3.78328	93.1704	24.6269	4.62216	0.0109106	0.147153
contig_230799|triosephosphate	19.5389	1.55008	37.5277	24.2102	4.59754	0.0109365	0.147258
contig_237394|upf0360	6.5025	0.516693	12.4883	24.1697	4.59513	0.0272899	0.258754
contig_52586|integral	8.58282	0.683127	16.4825	24.1281	4.59264	6.02338e-05	0.00316781
contig_212931|axonemal	6.45277	0.516693	12.3888	23.9772	4.58359	0.0316847	0.282738
contig_243235|sporangia	6.35331	0.516693	12.1899	23.5922	4.56024	0.0575873	0.400943
contig_97551|auxin-induced	20.9924	1.71651	40.2682	23.4593	4.55209	0.00783253	0.119736
contig_143969|at3g23130-like	12.5842	1.03339	24.135	23.3553	4.54568	0.0255122	0.249485
contig_234207|sodium-coupled	6.2528	0.516693	11.9889	23.2032	4.53625	0.00915764	0.131919
contig_230901|coatomer	12.4126	1.03339	23.7917	23.0231	4.52501	0.0320323	0.284873
contig_243397|flavin-binding	6.1587	0.516693	11.8007	22.8389	4.51342	0.032834	0.28925
contig_227796|myosin	6.15184	0.516693	11.787	22.8124	4.51174	0.0756301	0.465507
contig_234702|p	14.2497	1.19982	27.2996	22.7531	4.50799	0.00696441	0.110739
contig_264736|peptidyl-prolyl	6.10897	0.516693	11.7012	22.6464	4.50121	0.0294641	0.271411
contig_13714|light-regulated	7083.4	599.224	13567.6	22.6419	4.50092	1.95498e-38	4.44679e-34
contig_229270|protein	12.0489	1.03339	23.0645	22.3193	4.48022	0.019473	0.211829
contig_221188|atpase	6.00951	0.516693	11.5023	22.2615	4.47648	0.0384839	0.317964
contig_236104|lysine-specific	11.849	1.03339	22.6646	21.9323	4.45499	0.01071	0.145482
contig_235880|methionyl-trna	5.92121	0.516693	11.3257	21.9196	4.45415	0.0449344	0.348357
contig_227961|26s	5.87148	0.516693	11.2263	21.7272	4.44143	0.0350965	0.301406
contig_230888|tetratricopeptide-like	5.79689	0.516693	11.0771	21.4384	4.42213	0.0318108	0.283546
contig_73998|proto-oncogene	22.992	2.06677	43.9173	21.2492	4.40934	0.00525397	0.0915571
contig_232742|protein	17.1735	1.55008	32.7968	21.1582	4.40314	0.0239664	0.239149
contig_237231|dynein	11.4129	1.03339	21.7924	21.0883	4.39837	0.0265555	0.254866
contig_87999|heat	5.70445	0.516693	10.8922	21.0806	4.39785	0.102611	0.54641
contig_221378|aminopeptidase-like	62.6363	5.68362	119.589	21.041	4.39513	0.0240052	0.239274
contig_89673|poligalacturonase	152.104	14.1171	290.09	20.5488	4.36098	2.6308e-08	4.36789e-06
contig_232778|serine	5.5594	0.516693	10.6021	20.5192	4.3589	0.0348049	0.300046
contig_171324|protein	18.4211	1.71651	35.1258	20.4635	4.35498	2.21851e-07	2.74251e-05
contig_90118|protein	23.8834	2.23321	45.5336	20.3893	4.34974	1.38451e-06	0.000132878
contig_237959|ruvb-like	5.47871	0.516693	10.4407	20.2068	4.33677	0.025908	0.251678
contig_242362|signal	10.9567	1.03339	20.8799	20.2054	4.33667	0.0194098	0.211719
contig_236912|intraflagellar	5.45309	0.516693	10.3895	20.1077	4.32967	0.0412228	0.33127
contig_43037|polygalacturonase	227.863	21.7011	434.026	20.0002	4.32194	0.000112052	0.00527688
contig_236697|dead	5.41022	0.516693	10.3037	19.9417	4.31772	0.0561959	0.395126
contig_65789|retrotransposon	5.39636	0.516693	10.276	19.8881	4.31383	0.00820919	0.12343
contig_229584|eukaryotic	10.7448	1.03339	20.4562	19.7953	4.30709	0.0156443	0.184711
contig_231469|acetyl-	5.32923	0.516693	10.1418	19.6282	4.29486	0.0255934	0.249857
contig_175636|hydroxysteroid	10.6197	1.03339	20.2061	19.5533	4.28934	0.000140158	0.00632545
contig_90108|uncharacterized	5.27799	0.516693	10.0393	19.4299	4.28021	0.021178	0.22209
contig_168545|protein	31.6333	3.10016	60.1664	19.4075	4.27855	7.60444e-05	0.00382678
contig_233079|synaptobrevin-like	5.19074	0.516693	9.86478	19.0922	4.25491	0.0513302	0.377127
contig_224799|adenine	5.18539	0.516693	9.85409	19.0715	4.25334	0.0248656	0.245437
contig_230012|trifunctional	25.9192	2.58346	49.2549	19.0654	4.25289	0.0204618	0.217551
contig_94254|rwp-rk	5.17349	0.516693	9.83028	19.0254	4.24985	0.129421	0.613243
contig_122329|cytochrome	27.3161	2.73251	51.8997	18.9935	4.24743	0.00148285	0.0387585
contig_229304|conserved	10.3137	1.03339	19.5941	18.9611	4.24497	0.0295546	0.271664
contig_227975|protein	5.09128	0.516693	9.66587	18.7072	4.22552	0.0378143	0.31466
contig_86380|transcription	5.05942	0.516693	9.60215	18.5839	4.21598	0.0118107	0.154706
contig_252291|qc-snare	5.00373	0.516693	9.49077	18.3683	4.19915	0.0198365	0.213738
contig_129739|g-type	31.5791	3.26659	59.8916	18.3346	4.1965	3.7525e-09	7.90318e-07
contig_263665|wd	9.96308	1.03339	18.8928	18.2824	4.19238	0.046696	0.356983
contig_62111|carotenoid	9.94496	1.03339	18.8565	18.2473	4.18961	0.00035253	0.0132848
contig_40558|protein	4.95295	0.516693	9.38921	18.1717	4.18362	0.0472655	0.359228
contig_63725|chloroplast	341.384	35.9151	646.853	18.0106	4.17078	9.52643e-09	1.85998e-06
contig_110532|class	4.90964	0.516693	9.30259	18.0041	4.17025	0.0155642	0.184387
contig_169791|hypothetical	4.86616	0.516693	9.21562	17.8358	4.1567	0.0129573	0.164837
contig_55266|retrotransposon	11.2388	1.19982	21.2778	17.7342	4.14846	3.60353e-05	0.00208192
contig_133049|subtilisin-like	19.3537	2.06677	36.6406	17.7284	4.14799	0.00792064	0.120631
contig_228385|stearoyl-	9.67587	1.03339	18.3183	17.7265	4.14784	0.0491188	0.367216
contig_55781|thioredoxin	559.45	60.9524	1057.95	17.357	4.11744	0.000101084	0.00483779
contig_230565|flagellar	4.74138	0.516693	8.96607	17.3528	4.1171	0.0226864	0.231401
contig_72099|transcription	4.70982	0.516693	8.90294	17.2306	4.1069	0.017067	0.19557
contig_112515|protein	9.41781	1.03339	17.8022	17.2271	4.10661	0.283619	0.859368
contig_125214|ac099402_4	13.9987	1.55008	26.4474	17.0619	4.09271	0.000584942	0.019653
contig_135608|transposon	4.66039	0.516693	8.80408	17.0393	4.09079	0.015811	0.186147
contig_142716|swr1	4.61082	0.516693	8.70495	16.8474	4.07446	0.0257364	0.25076
contig_13141|beta-xylosidase	16125.3	1811.57	30439	16.8025	4.07061	7.06548e-06	0.000521791
contig_104943|protein	39.7055	4.46641	74.9445	16.7796	4.06863	4.88347e-05	0.00265897
contig_50213|polygalacturonase-inhibiting	272.469	30.6513	514.287	16.7786	4.06855	0.00288806	0.0618568
contig_235249|dnaj	4.49199	0.516693	8.46728	16.3875	4.03452	0.0484251	0.364017
contig_15850|predicted	35.7825	4.13354	67.4315	16.3133	4.02797	1.50756e-09	3.46373e-07
contig_253556|ribosomal	4.47141	0.516693	8.42614	16.3078	4.02749	0.407067	0.959398
contig_97295|rna-directed	4.44166	0.516693	8.36663	16.1927	4.01727	0.0214201	0.223804
contig_228966|ubiquitin	8.87766	1.03339	16.7219	16.1817	4.01629	0.0372713	0.312831
contig_238044|er	4.4354	0.516693	8.35411	16.1684	4.01511	0.0517162	0.378996
contig_245819|adenosine	8.83223	1.03339	16.6311	16.0938	4.00843	0.11977	0.591145
contig_7525|membrane	523.695	61.3125	986.077	16.0828	4.00745	1.77561e-05	0.00115891
contig_231991|obtusifoliol	13.1758	1.55008	24.8015	16.0002	4.00001	0.0262722	0.253591
contig_67463|protein	14.4367	1.71651	27.1569	15.821	3.98377	0.0419073	0.334171
contig_236089|anoctamin-like	8.64703	1.03339	16.2607	15.7353	3.97594	0.0485382	0.3645
contig_266517|carbamoyl-phosphate	4.32299	0.516693	8.12928	15.7333	3.97575	0.0266368	0.255006
contig_83722|predicted	4.31659	0.516693	8.11648	15.7085	3.97348	0.0251156	0.246964
contig_202235|avirulence-associated	4.30423	0.516693	8.09176	15.6607	3.96907	0.0579341	0.402217
contig_262301|40s	4.29051	0.516693	8.06433	15.6076	3.96418	0.379632	0.939309
contig_92698|g-type	72.7934	8.76639	136.82	15.6074	3.96416	2.04966e-05	0.00130228
contig_227196|hypothetical	4.28517	0.516693	8.05364	15.5869	3.96226	0.0363168	0.307983
contig_243927|copper	4.27936	0.516693	8.04203	15.5644	3.96018	0.0512426	0.376904
contig_68195|atoep16-2	15.539	1.88295	29.195	15.505	3.95466	1.21687e-06	0.000118539
contig_228689|aspartyl	8.4506	1.03339	15.8678	15.3552	3.94065	0.226674	0.791057
contig_150418|anthocyanin	4.21057	0.516693	7.90446	15.2982	3.93529	0.0264032	0.253956
contig_239069|alpha	4.19791	0.516693	7.87914	15.2492	3.93066	0.0798568	0.478762
contig_52261|hypothetical	394.059	48.5616	739.556	15.2292	3.92877	4.00032e-26	1.01101e-22
contig_51466|proton-dependent	4.18647	0.516693	7.85624	15.2049	3.92646	0.0500129	0.371823
contig_108135|uncharacterized	4.18587	0.516693	7.85505	15.2025	3.92624	0.0295188	0.271548
contig_85325|disease	4.12988	0.516693	7.74307	14.9858	3.90553	0.0274443	0.259334
contig_243011|myoferlin-like	8.25426	1.03339	15.4751	14.9752	3.9045	0.0826152	0.48702
contig_129297|af375430_1	28.362	3.59946	53.1245	14.759	3.88352	2.39857e-07	2.92536e-05
contig_80527|zinc-	4.0669	0.516693	7.6171	14.742	3.88186	0.0344983	0.298138
contig_208805|mads-box	4.06139	0.516693	7.60609	14.7207	3.87978	0.0333818	0.29232
contig_97213|gag-pol	9.42794	1.19982	17.6561	14.7156	3.87927	0.0236192	0.237225
contig_244337|zinc	4.04873	0.516693	7.58077	14.6717	3.87497	0.0617747	0.416757
contig_242061|40s	5.31758	0.683127	9.95203	14.5684	3.86477	0.0161205	0.188207
contig_115044|predicted	4.01137	0.516693	7.50604	14.5271	3.86067	0.0320322	0.284873
contig_330476|h+-transporting	4.01107	0.516693	7.50544	14.5259	3.86056	0.0353872	0.303
contig_168451|hydroxyacid	3.99215	0.516693	7.4676	14.4527	3.85327	0.0561747	0.395124
contig_113519|protein	3.97965	0.516693	7.4426	14.4043	3.84843	0.0359017	0.306038
contig_90024|uncharacterized	3.97965	0.516693	7.4426	14.4043	3.84843	0.0359017	0.306038
contig_35450|senescence-associated	288.902	37.5968	540.207	14.3684	3.84483	2.2963e-08	3.93793e-06
contig_169396|retrotransposon	3.92412	0.516693	7.33154	14.1894	3.82674	0.0381893	0.316392
contig_96845|probable	9.0663	1.19982	16.9328	14.1128	3.81893	0.000328868	0.0125721
contig_242026|axonemal	3.89269	0.516693	7.26869	14.0677	3.81432	0.0726318	0.454765
contig_237469|eukaryotic	3.88584	0.516693	7.25498	14.0412	3.81159	0.0736779	0.458767
contig_226857|xyloglucan	3.85487	0.516693	7.19305	13.9213	3.79922	0.0380509	0.315763
contig_161407|integral	38.4428	5.16693	71.7186	13.8803	3.79497	3.72483e-09	7.88139e-07
contig_124137|retroelement	3.82406	0.516693	7.13143	13.8021	3.78681	0.0426234	0.337456
contig_135153|sesquiterpene	3.80439	0.516693	7.09208	13.7259	3.77883	0.133866	0.623689
contig_24095|PREDICTED:	8.82287	1.19982	16.4459	13.707	3.77684	0.000488625	0.0170464
contig_67164|lysine	3.74826	0.516693	6.97983	13.5087	3.75581	0.0487947	0.365755
contig_60926|dehydrodolichyl	3.74186	0.516693	6.96703	13.4839	3.75316	0.054264	0.388842
contig_232219|hect	3.73665	0.516693	6.95661	13.4637	3.75101	0.0875302	0.502317
contig_161723|lipid	18.6241	2.58346	34.6648	13.418	3.74609	3.97955e-05	0.00225452
contig_121551|Os06g0165300	3.7167	0.516693	6.9167	13.3865	3.74271	0.0609933	0.413826
contig_117663|bidirectional	20.3682	2.91633	37.8201	12.9684	3.69693	0.00639673	0.104791
contig_242389|protein	3.60548	0.516693	6.69426	12.956	3.69555	0.0848229	0.493744
contig_97454|predicted	3.59938	0.516693	6.68206	12.9324	3.69291	0.0799078	0.478941
contig_235905|leucine	3.58061	0.516693	6.64453	12.8597	3.68479	0.107623	0.559286
contig_79009|nuclease	4.73095	0.683127	8.77876	12.8509	3.68379	0.00632218	0.10398
contig_86279|retrotransposon	3.57391	0.516693	6.63114	12.8338	3.68188	0.0583435	0.403921
contig_234324|glutamine-fructose-6-phosphate	7.14141	1.03339	13.2494	12.8214	3.68048	0.0339822	0.295304
contig_83065|ribosomal	3.56706	0.516693	6.61742	12.8073	3.67889	0.0648799	0.427683
contig_92045|histone	3.5547	0.516693	6.5927	12.7594	3.67349	0.0588387	0.40599
contig_21786|swi	64.8832	9.43212	120.334	12.7579	3.67332	9.13009e-14	4.71984e-11
contig_177979|myb	15.2895	2.23321	28.3457	12.6929	3.66594	0.00124861	0.0343394
contig_90442|conserved	15.2578	2.23321	28.2823	12.6645	3.66271	2.71962e-05	0.00166516
contig_253678|dead	3.52403	0.516693	6.53136	12.6407	3.66001	0.0623049	0.418807
contig_111489|p-hydroxybenzoic	3.50497	0.516693	6.49324	12.5669	3.65156	0.0601489	0.41054
contig_90697|reverse	4.63073	0.683127	8.57834	12.5575	3.65047	0.00909433	0.131423
contig_66797|polygalacturonase	13.939	2.06677	25.8113	12.4887	3.64255	0.000130097	0.00596645
contig_13369|peroxidase	3357.82	498.268	6217.38	12.478	3.64131	4.84624e-21	6.68076e-18
contig_235773|glutamate-rich	6.9483	1.03339	12.8632	12.4476	3.6378	0.0130894	0.165683
contig_23647|at1g04360	23.0719	3.43302	42.7108	12.4412	3.63705	2.72064e-07	3.24849e-05
contig_120543|unnamed	13.8879	2.06677	25.7091	12.4393	3.63683	0.0315405	0.281949
contig_79549|cytochrome	7.97936	1.19982	14.7589	12.3009	3.6207	0.00142497	0.0376669
contig_228940|orm1-like	3.42457	0.516693	6.33246	12.2557	3.61539	0.13417	0.624464
contig_53108|myb	67.475	10.2643	124.686	12.1475	3.60259	2.68974e-06	0.000232185
contig_228674|dead-box	3.39285	0.516693	6.26901	12.133	3.60086	0.0651472	0.428648
contig_94367|non-ltr	4.45639	0.683127	8.22965	12.047	3.59061	0.00911416	0.131546
contig_240826|u2	3.34998	0.516693	6.18327	11.967	3.58099	0.264406	0.834323
contig_230225|mitochondriale	3.34313	0.516693	6.16956	11.9405	3.57779	0.0804566	0.480477
contig_245794|tenascin-like	6.67254	1.03339	12.3117	11.9139	3.57458	0.101424	0.542822
contig_97904|alanine--glyoxylate	33.3043	5.16693	61.4417	11.8913	3.57184	0.062315	0.418807
contig_154122|reverse	6.65423	1.03339	12.2751	11.8785	3.57028	0.0117293	0.153949
contig_227949|retrotransposon	3.31766	0.516693	6.11864	11.8419	3.56583	0.0799313	0.479019
contig_166991|retrotransposon	3.31111	0.516693	6.10552	11.8165	3.56274	0.080152	0.479988
contig_232064|dynein	3.2934	0.516693	6.0701	11.748	3.55434	0.13028	0.615312
contig_89557|protein	85.1546	13.434	156.875	11.6775	3.54565	6.32977e-08	9.63358e-06
contig_202401|urate	16.2972	2.58346	30.011	11.6166	3.53811	0.0604893	0.411574
contig_230423|unknown	3.24367	0.516693	5.97065	11.5555	3.53051	0.213684	0.770522
contig_76625|ac068924_29	3.24307	0.516693	5.96945	11.5532	3.53022	0.0824972	0.486782
contig_234533|beta-ketoacyl	6.39904	1.03339	11.7647	11.3846	3.50901	0.0732753	0.457129
contig_24827|polygalacturonase	44.5515	7.2337	81.8693	11.3178	3.50052	0.0011086	0.0313244
contig_104405|integral	14.7101	2.39964	27.0206	11.2603	3.49317	3.68452e-05	0.00212441
contig_77498|ac011808_5	28.2393	4.65024	51.8284	11.1453	3.47837	0.000597605	0.0200046
contig_240008|gtp-binding	9.39226	1.55008	17.2344	11.1184	3.47488	0.0474267	0.359829
contig_234923|dna-directed	3.1305	0.516693	5.74431	11.1175	3.47475	0.0866129	0.499264
contig_272547|dna-directed	3.1305	0.516693	5.74431	11.1175	3.47475	0.0866129	0.499264
contig_169699|polygalacturonase	31.1501	5.16693	57.1332	11.0575	3.46695	3.0306e-07	3.52604e-05
contig_3128|mps	3.10504	0.516693	5.69339	11.0189	3.46191	0.107391	0.559055
contig_32636|zinc	3.09924	0.516693	5.68178	10.9964	3.45896	0.0970416	0.530284
contig_73919|ac079131_10	3.09284	0.516693	5.66898	10.9717	3.45571	0.10791	0.559754
contig_71485|racemase	9.22433	1.55008	16.8986	10.9018	3.44649	0.0282419	0.263761
contig_51465|proton-dependent	4.05706	0.683127	7.43099	10.8779	3.44333	0.0140992	0.173666
contig_109642|hypothetical	20.3787	3.43302	37.3244	10.8722	3.44257	3.0353e-06	0.000254295
contig_235138|apoplastic	3.05591	0.516693	5.59513	10.8287	3.43679	0.0950149	0.523993
contig_240244|serine	3.04905	0.516693	5.58141	10.8022	3.43325	0.139219	0.636645
contig_132241|protein	9.13722	1.55008	16.7244	10.7894	3.43154	0.0795831	0.477561
contig_91013|retrotransposon	41.3349	7.03248	75.6374	10.7554	3.42699	8.56174e-10	2.03922e-07
contig_52423|phospholipase	3.03045	0.516693	5.54421	10.7302	3.4236	0.110625	0.568135
contig_82638|putative	6.03617	1.03339	11.039	10.6823	3.41715	0.0231986	0.234418
contig_16740|stress-induced	1899.78	325.643	3473.92	10.6679	3.4152	2.10277e-14	1.15252e-11
contig_113347|cytochrome	38.1138	6.53318	69.6945	10.6678	3.41519	1.36524e-08	2.54203e-06
contig_94627|hypothetical	3.01169	0.516693	5.50668	10.6576	3.4138	0.111462	0.570633
contig_43036|poligalacturonase	39.0281	6.71701	71.3392	10.6207	3.4088	8.03149e-08	1.17482e-05
contig_14630|ankyrin	220.708	38.0787	403.337	10.5922	3.40493	6.09018e-06	0.000460989
contig_92736|pinus	24.901	4.29998	45.5021	10.5819	3.40353	0.0290984	0.269109
contig_42900|esterase	6.91195	1.19982	12.6241	10.5217	3.39529	0.00362679	0.0716413
contig_112408|hypothetical	2.96806	0.516693	5.41943	10.4887	3.39076	0.11345	0.575562
contig_83396|kinase	2.96806	0.516693	5.41943	10.4887	3.39076	0.11345	0.575562
contig_87065|copia	2.96806	0.516693	5.41943	10.4887	3.39076	0.11345	0.575562
contig_82004|transcription	3.91338	0.683127	7.14364	10.4573	3.38643	0.018888	0.208102
contig_244521|40s	15.7263	2.7499	28.7027	10.4377	3.38374	0.217841	0.777664
contig_244285|amino	2.9496	0.516693	5.3825	10.4172	3.3809	0.103422	0.548414
contig_250380|protein	2.9496	0.516693	5.3825	10.4172	3.3809	0.103422	0.548414
contig_99584|hypothetical	2.9432	0.516693	5.3697	10.3924	3.37746	0.114608	0.578855
contig_272076|40s	11.7499	2.06677	21.433	10.3703	3.37438	0.0814125	0.483501
contig_76408|retrotransposon	2.93664	0.516693	5.35658	10.3671	3.37393	0.114917	0.57948
contig_129532|cyanidin-3-o-glucoside	79.0034	13.9333	144.073	10.3402	3.37019	0.00252306	0.0560719
contig_53854|protein	5.85648	1.03339	10.6796	10.3346	3.3694	0.121882	0.596712
contig_102144|ap2	2.92414	0.516693	5.33158	10.3187	3.36718	0.128081	0.610264
contig_100189|protein	26.3063	4.65024	47.9625	10.314	3.36653	0.00509082	0.0895213
contig_154753|gag-pol	3.8632	0.683127	7.04327	10.3103	3.36602	0.0194164	0.211719
contig_105936|invertase	18.2853	3.26659	33.3039	10.1953	3.34983	0.000358779	0.0134113
contig_24304|atp	3.81317	0.683127	6.94322	10.1639	3.34538	0.0222323	0.228654
contig_81399|calcineurin-like	2.88051	0.516693	5.24433	10.1498	3.34338	0.130273	0.615312
contig_231820|dynein	2.86815	0.516693	5.21961	10.102	3.33656	0.11822	0.586935
contig_38640|unknown	100.807	18.2159	183.398	10.068	3.33171	2.22785e-05	0.00140568
contig_239630|50s	5.71829	1.03339	10.4032	10.0671	3.33158	0.077806	0.472567
contig_7935|importin	2.84955	0.516693	5.1824	10.0299	3.32624	0.131866	0.619031
