# Supplementary material for: De novo assembly of Phlomis purpurea after challenging with Phytophthora cinnamomi
Source: BMC Genomics. 2017 Sep 6;18:700. doi: 10.1186/s12864-017-4042-6 (PMC5585901; doi:10.1186/s12864-017-4042-6)
Supplement: Supplementary file 14 — List of Phlomis purpurea unigenes up-regulated (fold increase > 10) at 12 h post-challenge with Phytophthora cinnamomi. (XLSX 68 kb) [file 12864_2017_4042_MOESM14_ESM.xlsx]

## Sheet: Sheet1
Table S9. List of Phlomis purpurea unigenes up-regulated (fold increase > 10) at 12 h post-challenge with Phytophthora cinnamomi
id	baseMean	baseMeanA	baseMeanB	foldChange	log2FoldChange	pval	padj
contig_68489|vacuolar	53.6626	0.484455	106.841	220.538	7.78488	4.94671e-12	2.29425e-09
contig_42251|protein	13.5569	0.242228	26.8716	110.935	6.79358	0.258737	0.679436
contig_34263|tryptophan	50.4193	1.04375	99.7948	95.6114	6.57911	3.24288e-12	1.53569e-09
contig_81804|rossmann-fold	15.2349	0.317071	30.1528	95.098	6.57134	2.74775e-09	5.91463e-07
contig_37150|salicylate	14.824	0.317071	29.3309	92.5057	6.53147	0.0180049	0.148843
contig_27369|protein	11.0182	0.242228	21.7942	89.9742	6.49144	2.06792e-06	0.000171962
contig_95212|protein	10.8546	0.242228	21.467	88.6235	6.46962	1.09461e-06	0.000100911
contig_64814|pore-forming	13.8423	0.317071	27.3674	86.3133	6.43151	6.35355e-06	0.000412458
contig_102107|conserved	10.1177	0.242228	19.9932	82.5388	6.367	0.000475325	0.0118166
contig_62646|lrr	41.8131	1.04375	82.5824	79.1206	6.30598	0.143843	0.511357
contig_78389|wall-associated	28.4675	0.726683	56.2084	77.3493	6.27332	2.11799e-13	1.3612e-10
contig_296717|sieve	25.2423	0.673451	49.8111	73.964	6.20875	0.195813	0.597235
contig_30779|wall-associated	8.88772	0.242228	17.5332	72.3832	6.17758	0.00670164	0.0781679
contig_93075|conserved	15.7004	0.431223	30.9695	71.8179	6.16627	0.0117131	0.113114
contig_95211|protein	23.5245	0.673451	46.3756	68.8626	6.10565	6.10302e-12	2.77336e-09
contig_87185|protein	56.3648	1.62466	111.105	68.3864	6.09564	2.5335e-20	5.69885e-17
contig_85181|ribonuclease	53.9449	1.69951	106.19	62.483	5.96539	1.64692e-18	3.08714e-15
contig_2577|PREDICTED:	69.6837	2.22327	137.144	61.6857	5.94686	0.2123	0.619828
contig_40962|benzoate	27.8227	0.915679	54.7296	59.7695	5.90134	0.00493543	0.0636022
contig_85447|o-acyltransferase	12.6697	0.431223	24.9082	57.7617	5.85204	1.55312e-07	1.97378e-05
contig_53509|wall-associated	7.08492	0.242228	13.9276	57.4981	5.84544	0.220785	0.631487
contig_65924|transcription	7.00339	0.242228	13.7646	56.8249	5.82845	0.00118684	0.0232247
contig_79950|atp	9.08943	0.317071	17.8618	56.3338	5.81593	1.20414e-05	0.000689892
contig_48893|cytochrome	6.83945	0.242228	13.4367	55.4713	5.79367	0.0106055	0.106184
contig_24133|1-aminocyclopropane-1-carboxylate	13.678	0.484455	26.8716	55.4677	5.79358	0.314447	0.738476
contig_41745|benzoate	15.1905	0.559299	29.8218	53.32	5.7366	0.118702	0.461929
contig_78977|pectinesterase	11.0307	0.431223	21.6301	50.1599	5.64846	5.81738e-05	0.00235732
contig_2942|pinene	108.973	4.28293	213.663	49.887	5.64059	0.232338	0.646155
contig_54429|non-race	7.85998	0.317071	15.4029	48.5787	5.60225	0.0227702	0.172241
contig_69597|conserved	13.1428	0.559299	25.7263	45.9974	5.52348	0.0065201	0.0767268
contig_45867|s-adenosyl-l-methionine:salicylic	24.7842	1.06537	48.5031	45.5272	5.50866	0.00284151	0.043101
contig_23495|salicylate	72.8511	3.13895	142.563	45.4175	5.50518	6.83294e-09	1.36809e-06
contig_41749|salicylate	15.003	0.673451	29.3326	43.5557	5.44479	6.58811e-08	9.71758e-06
contig_137129|defective	5.36505	0.242228	10.4879	43.2976	5.43622	0.00110107	0.0219376
contig_3475|alcohol	36.051	1.64236	70.4597	42.9015	5.42295	0.024034	0.177966
contig_27451|blue	6.95875	0.317071	13.6004	42.894	5.4227	0.0243221	0.179084
contig_22905|protein	54.3521	2.52642	106.178	42.0269	5.39324	0.145468	0.513746
contig_53427|upf0481	5.20111	0.242228	10.16	41.944	5.39039	0.00169292	0.0300793
contig_15511|reverse	9.14581	0.431223	17.8604	41.418	5.37218	0.0981929	0.416863
contig_41751|benzoate	14.1013	0.673451	27.5291	40.8777	5.35324	0.000384121	0.0100704
contig_21722|cytochrome	8.90051	0.431223	17.3698	40.2803	5.332	2.91239e-05	0.00138181
contig_64967|-linalool	88.7184	4.55301	172.884	37.9713	5.24684	3.44755e-21	9.12344e-18
contig_24808|protein	17.6623	0.915679	34.4089	37.5775	5.2318	0.285815	0.708521
contig_81432|cytochrome	8.24511	0.431223	16.059	37.2405	5.2188	5.33436e-05	0.00221182
contig_32342|predicted	8.16253	0.431223	15.8938	36.8575	5.20389	0.212742	0.620406
contig_62075|cytokinin	50.7768	2.73935	98.8143	36.0722	5.17282	1.36128e-15	1.59716e-12
contig_41810|s-adenosyl-l-methionine:salicylic	12.2988	0.673451	23.9242	35.5248	5.15075	0.000141845	0.0047553
contig_11251|metalloendoproteinase	260.649	14.4388	506.86	35.104	5.13356	1.26655e-27	2.26428e-23
contig_26718|protein	16.4336	0.915679	31.9514	34.8937	5.1249	0.23861	0.654806
contig_43270|chlorophyllide	80.071	4.46424	155.678	34.8722	5.124	3.61099e-20	7.73577e-17
contig_58797|bon1-associated	9.86595	0.559299	19.1726	34.2797	5.09928	2.5369e-05	0.00125132
contig_23483|salicylate	11.8072	0.673451	22.9409	34.0647	5.09021	0.000651654	0.0149957
contig_56942|cytochrome	4.1356	0.242228	8.02897	33.1464	5.05078	0.205741	0.610959
contig_15159|high	177.454	10.4606	344.448	32.9281	5.04125	2.98327e-11	1.10919e-08
contig_23078|protein	4.05372	0.242228	7.86521	32.4703	5.02105	0.128583	0.482514
contig_5821|ap2	29.7271	1.77813	57.676	32.4364	5.01954	0.264492	0.685035
contig_16296|annexin	174.78	10.5317	339.029	32.1914	5.0086	0.00675851	0.0785664
contig_45859|s-adenosyl-l-methionine:salicylic	76.4582	4.61393	148.302	32.1423	5.0064	3.43013e-19	7.0143e-16
contig_822|early	73.7685	4.48977	143.047	31.8607	4.99371	0.0750984	0.356717
contig_2412|ap2	41.1612	2.52642	79.796	31.5846	4.98115	0.264312	0.684998
contig_5288|cytochrome	128.324	7.89865	248.749	31.4926	4.97694	1.79903e-09	4.17191e-07
contig_110353|cytochrome	76.5529	4.79915	148.307	30.9027	4.94966	1.40011e-11	5.72618e-09
contig_2245|gdsl	357.742	22.4635	693.02	30.851	4.94724	5.57489e-26	4.18005e-22
contig_66810|beta-ketoacyl-coa	63.5497	4.03302	123.066	30.5147	4.93143	5.1441e-17	7.71409e-14
contig_79096|protein	8.80079	0.559299	17.0423	30.4708	4.92936	9.42577e-05	0.00345034
contig_64114|duf26	11.4244	0.726683	22.1221	30.4426	4.92802	1.77659e-05	0.000943625
contig_14373|alpha-farnesene	232.598	15.374	449.823	29.2586	4.87079	5.12243e-27	5.7612e-23
contig_7638|male	3.64413	0.242228	7.04604	29.0885	4.86238	0.0447512	0.261735
contig_2190|protein	466.038	32.1948	899.882	27.9512	4.80484	0.243528	0.661664
contig_26427|ap2	13.1565	0.915679	25.3974	27.7361	4.79369	0.245462	0.663911
contig_29000|probable	3.4802	0.242228	6.71816	27.7349	4.79363	0.188452	0.586016
contig_91511|cchc-type	3.4802	0.242228	6.71816	27.7349	4.79363	0.188452	0.586016
contig_2576|probable	7.98092	0.559299	15.4025	27.539	4.78341	0.160583	0.540457
contig_9472|haloacid	3.39831	0.242228	6.5544	27.0588	4.75803	0.0957353	0.411596
contig_56089|-linalool	7.81786	0.559299	15.0764	26.9559	4.75253	0.000134953	0.0045821
contig_21578|progesterone	3.31643	0.242228	6.39064	26.3828	4.72152	0.0415312	0.250356
contig_76478|hypothetical	4.33679	0.317071	8.3565	26.3553	4.72002	0.353339	0.775327
contig_37238|PREDICTED:	36.3264	2.68611	69.9667	26.0475	4.70307	0.155494	0.531504
contig_64913|multicopper	6.46892	0.484455	12.4534	25.706	4.68403	0.0574999	0.304294
contig_37089|rhicadhesin	21.1945	1.58913	40.7999	25.6744	4.68226	0.193829	0.594388
contig_5976|u-box	5.70467	0.431223	10.9781	25.4581	4.67005	0.319602	0.74409
contig_63173|l-type	4.1732	0.317071	8.02932	25.3234	4.6624	0.0133697	0.123557
contig_56090|(	52.7261	4.01532	101.437	25.2625	4.65892	1.99853e-15	2.19292e-12
contig_143335|amino	5.62366	0.431223	10.8161	25.0824	4.6486	0.00995519	0.101996
contig_20527|transcription	3.15267	0.242228	6.06311	25.0306	4.64562	0.0349166	0.224308
contig_86478|receptor	3.15267	0.242228	6.06311	25.0306	4.64562	0.0349166	0.224308
contig_76928|hypothetical	3.15249	0.242228	6.06276	25.0292	4.64554	0.174496	0.562821
contig_60400|ammonium	102.7	7.94956	197.451	24.8379	4.63447	0.0329015	0.216353
contig_46816|cc-nbs-lrr	4.09149	0.317071	7.86591	24.808	4.63274	0.00683513	0.0791704
contig_82862|benzoyl	10.3142	0.801526	19.827	24.7365	4.62857	0.0785872	0.366371
contig_56098|hypothetical	3.07079	0.242228	5.89934	24.3546	4.60612	0.0325873	0.214962
contig_5622|protein	898.093	71.1084	1725.08	24.2598	4.6005	5.5369e-31	2.49094e-26
contig_5289|cytochrome	45.7293	3.62341	87.8351	24.241	4.59938	6.7144e-14	4.64719e-11
contig_59693|chlorophyllide	36.2601	2.87511	69.6451	24.2234	4.59833	6.09595e-12	2.77336e-09
contig_13432|glucose-6-phosphate	345.119	27.5447	662.694	24.0588	4.58849	4.82308e-25	2.71226e-21
contig_14932|protein	122.377	9.78715	234.966	24.0076	4.58542	0.244524	0.66277
contig_41811|s-adenosyl-l-methionine:salicylic	10.9254	0.876369	20.9744	23.9332	4.58094	0.0113793	0.111093
contig_11098|10-hydroxygeraniol	99.5273	7.98742	191.067	23.921	4.58021	2.70723e-06	0.000213249
contig_59038|glutamate-gated	3.92738	0.317071	7.53768	23.7729	4.57124	0.0200014	0.158867
contig_130470|retrovirus-like	2.9889	0.242228	5.73558	23.6785	4.5655	0.0307522	0.207449
contig_81734|s-locus-specific	2.98873	0.242228	5.73523	23.677	4.56542	0.0563721	0.3011
contig_62788|terpene	97.7069	7.94811	187.466	23.5862	4.55987	4.22494e-18	7.31045e-15
contig_28701|low	83.193	6.78005	159.606	23.5405	4.55707	5.27346e-09	1.08827e-06
contig_7387|protein	110.269	9.00346	211.534	23.4948	4.55427	0.265058	0.685558
contig_9623|glucose-6-phosphate	187.168	15.2975	359.039	23.4705	4.55278	5.69811e-22	1.9719e-18
contig_86829|exostosin	6.83387	0.559299	13.1084	23.4373	4.55073	0.234663	0.649761
contig_133795|senescence-inducible	19.482	1.60305	37.3609	23.3061	4.54264	0.00204564	0.034365
contig_55589|choline	22.9008	1.88459	43.917	23.3032	4.54246	1.3574e-08	2.47234e-06
contig_8163|alcohol	371.938	30.7384	713.137	23.2002	4.53607	0.000173851	0.00554987
contig_3556|(	554.822	45.9514	1063.69	23.1482	4.53283	1.50993e-27	2.26428e-23
contig_8165|protein	11.0265	0.915679	21.1374	23.0839	4.52881	0.190062	0.589122
contig_91015|calcium	5.13202	0.431223	9.83282	22.8022	4.5111	0.0113503	0.111028
contig_63237|pi-plc	5.13185	0.431223	9.83247	22.8013	4.51105	0.00143574	0.0266246
contig_98997|cysteine	33.2706	2.79649	63.7447	22.7945	4.51061	1.37233e-10	4.22127e-08
contig_15601|transcription	331.913	27.9119	635.914	22.7829	4.50988	0.272505	0.693213
contig_37865|chlorophyllide	32.4177	2.72934	62.106	22.755	4.50811	4.0407e-11	1.45426e-08
contig_98016|PREDICTED:	33.5298	2.82957	64.23	22.6996	4.50459	0.289781	0.713049
contig_62283|linalool	16.0023	1.36082	30.6438	22.5185	4.49304	7.66936e-07	7.49244e-05
contig_52454|pentatricopeptide	2.82497	0.242228	5.4077	22.3249	4.48058	0.0479349	0.272939
contig_24455|serine-threonine	50.5236	4.3717	96.6755	22.114	4.46688	0.13133	0.487343
contig_37684|low	242.171	21.0816	463.261	21.9746	4.45777	7.38373e-22	2.27574e-18
contig_76664|gmp	14.6544	1.28598	28.0228	21.791	4.44566	2.95153e-05	0.00139625
contig_21565|seed	73.7041	6.48082	140.927	21.7453	4.44263	2.50168e-16	3.31017e-13
contig_8332|leucine-rich	26.7377	2.35135	51.124	21.7424	4.44244	0.0684169	0.338561
contig_5001|cytochrome	476.626	42.3131	910.939	21.5285	4.42818	7.01218e-15	6.43804e-12
contig_55453|-linalool	55.2306	4.92708	105.534	21.4192	4.42083	2.12201e-14	1.73572e-11
contig_27724|protein	158.335	14.1626	302.507	21.3596	4.41681	8.09366e-22	2.27574e-18
contig_30780|wall-associated	9.77832	0.876369	18.6803	21.3155	4.41383	0.016757	0.142454
contig_111508|hypothetical	22.0471	1.98104	42.1132	21.2581	4.40994	0.000176449	0.00559904
contig_6|protein	3174.9	286.757	6063.04	21.1435	4.40214	0.301355	0.724992
contig_9819|glutathione	297.005	26.8572	567.152	21.1173	4.40035	2.17429e-22	8.15142e-19
contig_70010|protein	24.8019	2.24488	47.3589	21.0964	4.39892	5.87366e-10	1.5823e-07
contig_2848|xyloglucan	47.9724	4.35009	91.5947	21.0558	4.39615	0.244746	0.663171
contig_177534|laccase	2.6612	0.242228	5.08018	20.9727	4.39044	0.0428281	0.254626
contig_87055|probable	2.6612	0.242228	5.08018	20.9727	4.39044	0.0428281	0.254626
contig_50514|protein	2.66085	0.242228	5.07948	20.9698	4.39024	0.410009	0.822028
contig_21768|alpha-farnesene	479.367	44.4979	914.236	20.5456	4.36076	2.52165e-25	1.62063e-21
contig_31228|PREDICTED:	55.8606	5.21253	106.509	20.4332	4.35284	0.0509773	0.283833
contig_13402|high-affinity	1048.26	97.9699	1998.55	20.3997	4.35047	1.4751e-26	1.32724e-22
contig_118703|lysine	2.57932	0.242228	4.91641	20.2967	4.34317	0.0411824	0.248775
contig_71985|white-brown-complex	2.57932	0.242228	4.91641	20.2967	4.34317	0.0411824	0.248775
contig_26715|myrcene	2.57914	0.242228	4.91606	20.2952	4.34307	0.0705523	0.344926
contig_85845|rna-directed	2.57914	0.242228	4.91606	20.2952	4.34307	0.0705523	0.344926
contig_53620|upf0481	2.57897	0.242228	4.91571	20.2938	4.34297	0.273928	0.694591
contig_91017|loc100285177	13.6732	1.29367	26.0528	20.1387	4.3319	0.237841	0.653633
contig_34299|benzoyl	7.65485	0.726683	14.583	20.0679	4.32682	0.336252	0.760918
contig_9486|terpene	201.115	19.1061	383.125	20.0525	4.32571	1.29175e-20	3.11539e-17
contig_86602|retrotransposon	9.63421	0.915679	18.3527	20.0428	4.32501	0.00247152	0.0393021
contig_36373|cytoplasmic	21.6024	2.07358	41.1313	19.8358	4.31004	4.07806e-08	6.43733e-06
contig_6182|1-aminocyclopropane-1-carboxylate	13.4272	1.29367	25.5608	19.7584	4.30439	0.354093	0.776161
contig_4630|trans-alpha-bergamotene	18.5104	1.79205	35.2288	19.6584	4.29707	0.245111	0.663602
contig_59324|myb	4.99453	0.484455	9.5046	19.6191	4.29419	0.00594309	0.0721641
contig_45765|probable	20.4976	1.99497	39.0003	19.5493	4.28905	2.50798e-07	2.92303e-05
contig_59694|chlorophyllide	28.2664	2.78257	53.7502	19.3167	4.27178	4.77585e-10	1.3101e-07
contig_40377|cytochrome	32.3245	3.19987	61.4492	19.2037	4.26331	0.000132267	0.00452503
contig_6194|dehydration-responsive	235.947	23.4183	448.475	19.1506	4.25932	0.158457	0.537004
contig_51488|sex	970.898	96.3854	1845.41	19.1462	4.25898	1.12107e-05	0.00065077
contig_58803|hypothetical	3.19009	0.317071	6.06311	19.1222	4.25718	0.0341594	0.22138
contig_66042|auxin	3.18991	0.317071	6.06276	19.1211	4.2571	0.170127	0.555943
contig_20801|ap2	35.2662	3.51694	67.0154	19.055	4.2521	0.342956	0.765247
contig_2969|flavonol	1401.73	141.469	2661.98	18.8167	4.23394	8.56635e-05	0.0031929
contig_823|early	1047.83	105.816	1989.85	18.8048	4.23303	6.28369e-25	3.14101e-21
contig_21721|cytochrome	37.1918	3.75917	70.6245	18.7873	4.23168	0.00898704	0.0951539
contig_25816|atp	11.6501	1.17952	22.1207	18.754	4.22913	0.136044	0.49679
contig_75721|zinc	5.52359	0.559299	10.4879	18.7518	4.22896	0.00288975	0.0435233
contig_97053|60s	6.64565	0.673451	12.6179	18.7361	4.22775	0.00124265	0.023942
contig_139264|aspartic	55.1579	5.5969	104.719	18.7102	4.22575	0.00336391	0.0485766
contig_74833|3-ketoacyl-	15.0203	1.52821	28.5124	18.6574	4.22168	0.00129874	0.0246843
contig_22408|wall-associated	12.6054	1.28598	23.9249	18.6044	4.21757	2.84516e-05	0.00136168
contig_55330|cysteine-rich	4.7487	0.484455	9.01295	18.6043	4.21757	0.00843358	0.0913141
contig_6277|progesterone	17.0098	1.73882	32.2807	18.5648	4.21449	0.0179549	0.148539
contig_7454|atp	55.7001	5.71483	105.685	18.4932	4.20892	0.30098	0.724593
contig_96869|hva22-like	2.3335	0.242228	4.42477	18.267	4.19117	0.0599287	0.312226
contig_88838|protein	4.66647	0.484455	8.84849	18.2648	4.191	0.072784	0.350827
contig_146672|cc-nbs-lrr	2.33315	0.242228	4.42407	18.2641	4.19094	0.423573	0.83289
contig_6139|geraniol	46.1698	4.83454	87.5051	18.1	4.17792	6.1336e-11	2.09944e-08
contig_57549|glucose-methanol-choline	6.91809	0.726683	13.1095	18.0402	4.17314	0.00212699	0.0352705
contig_856|cytochrome	30.8729	3.24541	58.5004	18.0256	4.17197	7.76243e-08	1.11857e-05
contig_4105|protein	43.8492	4.62162	83.0769	17.9757	4.16798	0.046531	0.267896
contig_7384|protein	23.1782	2.44389	43.9125	17.9683	4.16738	0.375643	0.794145
contig_24434|pore-forming	76.4632	8.07764	144.849	17.9321	4.16447	0.177055	0.567027
contig_20280|pore-forming	46.9692	4.96262	88.9759	17.9292	4.16424	0.0635377	0.323755
contig_54504|pinus	4.58477	0.484455	8.68508	17.9275	4.1641	0.0127656	0.119988
contig_3269|progesterone	4.06633	0.431223	7.70144	17.8595	4.15862	0.057028	0.302959
contig_28138|probable	4.06616	0.431223	7.70109	17.8587	4.15856	0.354316	0.776385
contig_30951|ap2	4.06616	0.431223	7.70109	17.8587	4.15856	0.354316	0.776385
contig_22590|feruloyl	332.973	35.3823	630.563	17.8214	4.15554	4.43988e-14	3.29666e-11
contig_60849|protein	14.8872	1.58913	28.1852	17.7363	4.14863	4.77e-06	0.000332187
contig_5106|ap2	14.2832	1.52821	27.0382	17.6927	4.14508	1.85438e-05	0.000978014
contig_38066|secologanin	2.25127	0.242228	4.26031	17.588	4.13652	0.260847	0.68191
contig_10447|protein	55.4185	5.96706	104.87	17.5748	4.13544	0.0767001	0.360902
contig_76040|lrr	9.09811	0.990522	17.2057	17.3703	4.11855	0.00278256	0.0425498
contig_21333|high	151.687	16.6027	286.771	17.2725	4.1104	1.15626e-18	2.26165e-15
contig_3658|-limonene	878.628	97.0687	1660.19	17.1032	4.0962	0.198756	0.601522
contig_23938|protein	2.86239	0.317071	5.4077	17.0552	4.09214	0.0468594	0.269304
contig_32195|membrane	2.86239	0.317071	5.4077	17.0552	4.09214	0.0468594	0.269304
contig_20291|protein	5.9906	0.673451	11.3077	16.7908	4.06959	0.0166017	0.141615
contig_20622|PREDICTED:	7.1191	0.801526	13.4367	16.7639	4.06728	0.0327233	0.215586
contig_91520|terminal	3.82069	0.431223	7.21015	16.7202	4.06352	0.0162727	0.139869
contig_30259|cytochrome	16.0639	1.81366	30.3141	16.7143	4.06302	0.043832	0.258351
contig_54707|germacrene	6.42592	0.726683	12.1252	16.6856	4.06053	0.399854	0.814071
contig_57485|ap2-domain	27.0153	3.0718	50.9589	16.5893	4.05218	0.222451	0.633535
contig_66279|cytochrome	4.25671	0.484455	8.02897	16.5732	4.05078	0.282687	0.704306
contig_43394|proton-dependent	11.8155	1.3469	22.2841	16.5447	4.0483	0.308229	0.731283
contig_83581|protein	2.78033	0.317071	5.24359	16.5376	4.04768	0.0827629	0.377735
contig_98622|auxin-regulated	438.834	50.0789	827.589	16.5257	4.04664	0.00360017	0.0508842
contig_61641|protein	28.0677	3.2061	52.9293	16.5089	4.04517	3.03549e-08	4.94784e-06
contig_17519|chlorophyllase	56.9313	6.52245	107.34	16.457	4.04063	0.00174672	0.030756
contig_5580|zeatin	96.3078	11.053	181.563	16.4266	4.03796	2.84476e-05	0.00136168
contig_37139|tryptophan	39.6379	4.55301	74.7228	16.4118	4.03666	7.59046e-06	0.00047231
contig_105960|hypothetical	4.86766	0.559299	9.17602	16.4063	4.03618	0.208891	0.615104
contig_12450|transcription	669.201	77.5563	1260.85	16.2572	4.023	3.68118e-14	2.90542e-11
contig_81471|nb-arc	2.0875	0.242228	3.93278	16.2359	4.02111	0.153177	0.527501
contig_33690|wall-associated	54.1897	6.28805	102.091	16.2358	4.0211	9.91674e-13	5.31112e-10
contig_1020|geraniol	539.635	62.9665	1016.3	16.1404	4.0126	8.42254e-10	2.1515e-07
contig_60095|wall-associated	2.69827	0.317071	5.07948	16.02	4.0018	0.403275	0.81623
contig_23627|disease	11.5784	1.36082	21.796	16.0167	4.00151	0.00976756	0.100855
contig_87712|conserved	3.65692	0.431223	6.88263	15.9607	3.99645	0.0141816	0.128557
contig_56613|anthranilate	3.65657	0.431223	6.88193	15.9591	3.99631	0.272695	0.69341
contig_26773|short-chain	38.3116	4.52139	72.1019	15.9469	3.9952	1.6752e-10	5.09215e-08
contig_5974|u-box	50.329	5.95082	94.7072	15.915	3.99231	0.292048	0.715556
contig_65131|protein	113.344	13.4969	213.191	15.7956	3.98145	9.07697e-12	4.00348e-09
contig_100061|protein	23.1798	2.76865	43.5909	15.7445	3.97677	9.64858e-07	9.1e-05
contig_120579|retrotransposon	7.31994	0.876369	13.7635	15.7051	3.97316	0.469717	0.866871
contig_36550|protein	7.93141	0.951213	14.9116	15.6764	3.97052	0.00470684	0.0614306
contig_94536|predicted	3.57487	0.431223	6.71851	15.5801	3.96163	0.0241596	0.178455
contig_104341|protein	2.00562	0.242228	3.76902	15.5598	3.95975	0.141099	0.505758
contig_115811|replication	2.00562	0.242228	3.76902	15.5598	3.95975	0.141099	0.505758
contig_41750|benzoate	2.00562	0.242228	3.76902	15.5598	3.95975	0.141099	0.505758
contig_82842|blight-associated	2.00562	0.242228	3.76902	15.5598	3.95975	0.141099	0.505758
contig_61202|structural	2.00545	0.242228	3.76867	15.5584	3.95962	0.438503	0.843772
contig_79433|retrotransposon	2.00545	0.242228	3.76867	15.5584	3.95962	0.438503	0.843772
contig_44105|receptor-like	26.2484	3.17448	49.3223	15.5371	3.95765	0.0248767	0.181604
contig_1138|sieve	2460.05	298.681	4621.42	15.4728	3.95166	9.92959e-23	4.06102e-19
contig_1591|protein	353.058	43.0019	663.114	15.4206	3.94678	0.320593	0.745073
contig_23390|cytochrome	7.50405	0.915679	14.0924	15.3902	3.94394	0.00181397	0.0316552
contig_93746|endo-	5.93498	0.726683	11.1433	15.3345	3.9387	0.00472439	0.0616061
contig_10043|subtilisin-like	24.088	2.94995	45.2261	15.3311	3.93839	0.0102989	0.104188
contig_9359|hydroxycinnamoyl	124.55	15.2661	233.834	15.3172	3.93708	0.000911407	0.0192319
contig_5810|ap2	23.3976	2.8828	43.9125	15.2326	3.92909	0.348252	0.771487
contig_51246|kinase-like	13.1838	1.62466	24.743	15.2296	3.92881	0.0363792	0.230154
contig_54781|cationic	3.92936	0.484455	7.37427	15.2218	3.92806	0.0226455	0.171685
contig_9553|cysteine-rich	19.0411	2.35904	35.7232	15.1432	3.92059	2.6814e-07	3.08756e-05
contig_90487|lipoamide	6.4637	0.801526	12.1259	15.1285	3.91919	0.0160153	0.138503
contig_8150|allene	2418.98	300.086	4537.87	15.1219	3.91857	6.66436e-23	2.99816e-19
contig_44448|myb	7.95124	0.990522	14.9119	15.0546	3.91214	0.000846365	0.0182183
contig_53876|cytochrome	71.7454	8.95009	134.541	15.0323	3.91	1.15695e-11	4.91026e-09
contig_70017|triacylglycerol	14.1594	1.77044	26.5483	14.9953	3.90644	0.00347771	0.0496999
contig_73667|leucine-rich	2.53468	0.317071	4.7523	14.9881	3.90575	0.0644168	0.326754
contig_48387|calcium-binding	31.2922	3.91886	58.6656	14.97	3.90401	5.86673e-09	1.19969e-06
contig_121924|hypothetical	4.4586	0.559299	8.3579	14.9435	3.90145	0.0263766	0.188324
contig_22882|transcription	3.84748	0.484455	7.2105	14.8837	3.89567	0.0214237	0.165831
contig_90343|subtilisin-like	3.8473	0.484455	7.21015	14.883	3.8956	0.0368879	0.232137
contig_84373|cytochrome	1.92356	0.242228	3.6049	14.8823	3.89552	0.253964	0.673509
contig_587|protein	791.316	99.739	1482.89	14.8677	3.89411	4.44165e-14	3.29666e-11
contig_68444|s-linalool	359.015	45.3154	672.715	14.8452	3.89192	0.000175668	0.00559062
contig_44438|af157047_1	4.98696	0.634142	9.33978	14.7282	3.88051	0.280663	0.702346
contig_625|myrcene	1970.48	250.615	3690.34	14.7252	3.88021	0.268143	0.688844
contig_7119|nitrate	126.092	16.0411	236.142	14.721	3.87981	4.76432e-15	4.56037e-12
contig_49912|srk	4.37602	0.559299	8.19274	14.6482	3.87265	0.361788	0.782105
contig_5629|protein	320.653	41.0612	600.245	14.6183	3.8697	1.36454e-09	3.24803e-07
contig_123604|predicted	9.45494	1.21114	17.6987	14.6133	3.86921	0.00120589	0.0234138
contig_2549|kinase-like	6.2177	0.801526	11.6339	14.5147	3.85944	0.224168	0.635773
contig_45142|e3	10.423	1.3469	19.4991	14.477	3.85569	0.150446	0.522686
contig_48194|ubiquitin-protein	5.78132	0.748294	10.8144	14.452	3.8532	0.335977	0.760882
contig_7102|wall-associated	3.32922	0.431223	6.22722	14.4408	3.85208	0.0196829	0.157365
contig_90293|nad	3.32905	0.431223	6.22687	14.44	3.852	0.0359683	0.228422
contig_120738|lob	25.9411	3.3774	48.5049	14.3616	3.84414	7.31157e-08	1.05766e-05
contig_6229|alpha-farnesene	526.398	68.7636	984.033	14.3104	3.83899	1.31574e-20	3.11539e-17
contig_1122|sieve	1071.09	140.074	2002.11	14.2932	3.83726	2.21574e-05	0.00112002
contig_22315|u-box	57.175	7.51834	106.832	14.2095	3.82878	0.369245	0.788289
contig_74483|trans-alpha-bergamotene	3.68337	0.484455	6.88228	14.2062	3.82845	0.0574663	0.304195
contig_102081|clathrin	1.84168	0.242228	3.44114	14.2062	3.82845	0.226194	0.638315
contig_343741|PREDICTED:	1.84168	0.242228	3.44114	14.2062	3.82845	0.226194	0.638315
contig_27958|protein	21.578	2.84349	40.3125	14.1771	3.82549	6.49736e-08	9.61524e-06
contig_1663|serine	656.195	86.6065	1225.78	14.1535	3.82308	0.370092	0.789053
contig_215|hydroxycinnamoyl	5118.25	677.532	9558.98	14.1085	3.8185	7.75261e-22	2.27574e-18
contig_88751|serine-threonine	6.05464	0.801526	11.3077	14.1078	3.81842	0.0266086	0.18932
contig_8244|f-box	9.82999	1.30759	18.3524	14.0352	3.81098	0.0566241	0.301968
contig_343727|wall-associated	26.5987	3.54479	49.6526	14.0072	3.8081	4.52416e-08	6.96186e-06
contig_41494|leucine-rich	2.37057	0.317071	4.42407	13.9529	3.8025	0.416286	0.827106
contig_28045|high	459.845	61.8018	857.889	13.8813	3.79507	1.52386e-06	0.000133897
contig_200445|limonene	6.41227	0.862447	11.9621	13.87	3.79389	0.00283831	0.0430926
contig_102026|myb-like	3.60148	0.484455	6.71851	13.8682	3.79371	0.0525706	0.289102
contig_45015|cytochrome	81.5473	11.0183	152.076	13.8022	3.78682	3.09621e-06	0.000235291
contig_20680|mlo-like	135.326	18.2921	252.359	13.7961	3.78619	1.48158e-16	2.08292e-13
contig_3257|heavy	378.299	51.2076	705.391	13.7751	3.78399	0.309171	0.732144
contig_6287|protein	9.05511	1.23275	16.8775	13.6909	3.77515	0.128411	0.482175
contig_90140|protein	3.16493	0.431223	5.89864	13.6789	3.77388	0.483624	0.877938
contig_74941|alcohol	42.1235	5.75022	78.4967	13.6511	3.77094	3.98457e-05	0.00176262
contig_68229|1-aminocyclopropane-1-carboxylate	8.08949	1.10467	15.0743	13.6459	3.7704	0.444669	0.849567
contig_51067|bzip	152.772	20.8958	284.648	13.6222	3.76789	1.05314e-17	1.6921e-14
contig_40118|zeatin	34.216	4.68877	63.7433	13.5949	3.76499	0.000623022	0.0145
contig_21125|laccase-14-	28.4124	3.89725	52.9275	13.5807	3.76349	0.0232667	0.174541
contig_24187|nitrate	5.45397	0.748294	10.1597	13.5771	3.7631	0.00733484	0.082899
contig_15782|ribonuclease	1259.32	172.928	2345.72	13.5647	3.76179	1.50072e-05	0.00081539
contig_111589|linalool	1.7598	0.242228	3.27737	13.5301	3.75811	0.206067	0.611378
contig_56637|receptor	1.7598	0.242228	3.27737	13.5301	3.75811	0.206067	0.611378
contig_108345|ferric-chelate	1.75963	0.242228	3.27702	13.5287	3.75795	0.640503	0.963655
contig_43621|probable	1.75963	0.242228	3.27702	13.5287	3.75795	0.640503	0.963655
contig_48728|kinesin	1.75963	0.242228	3.27702	13.5287	3.75795	0.640503	0.963655
contig_70791|nbs	1.75963	0.242228	3.27702	13.5287	3.75795	0.640503	0.963655
contig_54034|multidrug	16.2856	2.25489	30.3162	13.4447	3.74896	1.2824e-05	0.00072116
contig_112604|carboxypeptidase	2.28886	0.317071	4.26066	13.4376	3.7482	0.0943641	0.408276
contig_54754|nbs-lrr	2.28869	0.317071	4.26031	13.4364	3.74808	0.254587	0.674481
contig_89329|pto-like	11.7098	1.62466	21.7949	13.415	3.74578	5.03619e-05	0.00211351
contig_2349|gras	167.981	23.3258	312.636	13.403	3.74449	0.265803	0.686097
contig_42634|nc	11.9749	1.66397	22.2859	13.3932	3.74343	9.75764e-05	0.00353443
contig_15479|spotted	74.8501	10.4213	139.279	13.3648	3.74037	0.159545	0.538705
contig_6136|3-hydroxy-3-methylglutaryl-	118.197	16.5025	219.892	13.3248	3.73604	0.321523	0.745984
contig_44094|cysteine-rich	11.0987	1.54982	20.6475	13.3225	3.7358	0.000138695	0.00469145
contig_78462|serine-threonine	3.08323	0.431223	5.73523	13.2999	3.73334	0.0537241	0.293154
contig_8475|cytochrome	276.161	38.739	513.583	13.2575	3.72874	5.7993e-09	1.19132e-06
contig_10448|protein	74.4529	10.4506	138.455	13.2486	3.72776	0.379032	0.797078
contig_56458|dehydration-responsive	38.7862	5.46868	72.1036	13.1848	3.72081	7.36303e-10	1.94852e-07
contig_33979|wall-associated	4.49532	0.634142	8.3565	13.1776	3.72002	0.435734	0.841952
contig_34264|tryptophan	24.3322	3.43441	45.2299	13.1696	3.71914	0.000141918	0.0047553
contig_78496|hypothetical	4.76097	0.673451	8.84849	13.139	3.71579	0.0668539	0.333514
contig_27834|n-hydroxycinnamoyl	4.7608	0.673451	8.84814	13.1385	3.71573	0.351317	0.773962
contig_63195|nac	16.0492	2.2765	29.8218	13.0998	3.71148	0.263989	0.684555
contig_55265|proton-dependent	8.29103	1.17952	15.4025	13.0583	3.7069	0.19223	0.592245
contig_11499|tpr	424.785	60.5034	789.067	13.0417	3.70506	0.00013018	0.00447748
contig_841|cytochrome	740.506	105.758	1375.25	13.0038	3.70086	0.000168764	0.00543475
contig_70336|predicted	4.41379	0.634142	8.19344	12.9205	3.69159	0.0174925	0.146111
contig_127685|structural	1.67792	0.242228	3.11361	12.8541	3.68415	0.191656	0.591211
contig_32626|protein	1.67792	0.242228	3.11361	12.8541	3.68415	0.191656	0.591211
contig_52160|ve	1.67792	0.242228	3.11361	12.8541	3.68415	0.191656	0.591211
contig_84164|copalyl	1.67792	0.242228	3.11361	12.8541	3.68415	0.191656	0.591211
contig_60081|copia-type	1.67774	0.242228	3.11326	12.8526	3.68399	0.454779	0.857485
contig_6448|anion	1.67774	0.242228	3.11326	12.8526	3.68399	0.454779	0.857485
contig_80685|wall-associated	1.67774	0.242228	3.11326	12.8526	3.68399	0.454779	0.857485
contig_26775|lipid-transfer	451.242	65.2425	837.241	12.8328	3.68176	7.12902e-06	0.000446729
contig_31772|PREDICTED:	21.2876	3.08572	39.4895	12.7975	3.67779	0.198328	0.601037
contig_28135|protein	20.2276	2.93226	37.5229	12.7966	3.67769	0.265314	0.685705
contig_526|xyloglucan	46.3755	6.72682	86.0243	12.7882	3.67675	0.255475	0.6756
contig_91736|nodulin	10.9544	1.58913	20.3197	12.7867	3.67657	0.000197421	0.00611678
contig_89663|rrna	12.1924	1.77044	22.6144	12.7734	3.67507	0.000111091	0.00395301
contig_8266|lrr	32.962	4.79915	61.1248	12.7366	3.67091	1.44245e-09	3.41541e-07
contig_4154|protein	130.887	19.0806	242.693	12.7194	3.66896	7.98487e-15	7.18446e-12
contig_7684|cytochrome	7.15833	1.04375	13.2729	12.7165	3.66863	0.0202988	0.16038
contig_66437|rieske	6.00983	0.876369	11.1433	12.7153	3.66849	0.00454848	0.060008
contig_48455|cytochrome	187.48	27.3804	347.579	12.6945	3.66613	4.03624e-07	4.3029e-05
contig_116716|protein	4.59756	0.673451	8.52166	12.6537	3.66149	0.00685032	0.0792242
contig_180886|ac068924_29	4.9517	0.726683	9.17672	12.6282	3.65858	0.0174399	0.145916
contig_5975|e3	11.8475	1.73882	21.9562	12.6271	3.65845	0.397494	0.811998
contig_251735|protein	5.83928	0.862447	10.8161	12.5412	3.6486	0.0169945	0.143611
contig_2161|phosphoinositide	8.84636	1.30759	16.3851	12.5308	3.6474	0.475905	0.871388
contig_9178|auxin-induced	19.827	2.94995	36.7041	12.4423	3.63718	0.193224	0.593344
contig_122044|60s	2.12475	0.317071	3.93243	12.4024	3.63254	0.585044	0.937445
contig_63121|protein	2.12475	0.317071	3.93243	12.4024	3.63254	0.585044	0.937445
contig_87865|ring-h2	2.12475	0.317071	3.93243	12.4024	3.63254	0.585044	0.937445
contig_90415|bhlh	41.3511	6.17376	76.5284	12.3958	3.63178	1.2862e-09	3.07785e-07
contig_33359|probable	14.7872	2.20935	27.365	12.386	3.63064	0.0166802	0.142042
contig_41680|nac	15.2298	2.2765	28.1831	12.38	3.62994	0.309952	0.73313
contig_15407|atp	148.505	22.225	274.784	12.3637	3.62804	0.300821	0.72447
contig_26776|protein	12.2226	1.83136	22.6137	12.3481	3.62621	0.000138867	0.00469373
contig_67968|glucan	8.06137	1.21114	14.9116	12.3121	3.622	0.0146467	0.13147
contig_109216|mads	3.72079	0.559299	6.88228	12.3052	3.6212	0.0565725	0.301765
contig_9722|sym10	35.2578	5.3013	65.2144	12.3016	3.62077	0.297279	0.721124
contig_16931|atp	14.6194	2.20166	27.0371	12.2803	3.61828	0.0544017	0.295025
contig_87|chloroplast	3231.59	488.836	5974.35	12.2216	3.61136	0.000279245	0.00789283
contig_96506|nbs-lrr	1.59604	0.242228	2.94985	12.178	3.60621	0.181691	0.574618
contig_120200|rna-directed	1.59586	0.242228	2.9495	12.1766	3.60603	0.335263	0.760055
contig_88884|protein	1.59586	0.242228	2.9495	12.1766	3.60603	0.335263	0.760055
contig_93928|peroxidase	1.59586	0.242228	2.9495	12.1766	3.60603	0.335263	0.760055
contig_45927|nitrate	194.632	29.5526	359.712	12.1719	3.60548	0.00161902	0.0290416
contig_30781|protein	2.83741	0.431223	5.24359	12.1598	3.60405	0.0805747	0.37155
contig_21687|1-aminocyclopropane-1-carboxylate	257.253	39.1257	475.38	12.1501	3.60289	3.10261e-13	1.93861e-10
contig_82254|leucine-rich	4.16779	0.634142	7.70144	12.1447	3.60225	0.101221	0.423281
contig_49405|protein	53.301	8.11695	98.485	12.1333	3.6009	2.77691e-11	1.04981e-08
contig_94198|phenylacetaldehyde	10.7348	1.64236	19.8273	12.0724	3.59365	0.0383603	0.237871
contig_5811|ap2	55.7204	8.54048	102.9	12.0485	3.59079	0.336714	0.761285
contig_80747|dna	38.5174	5.91383	71.1211	12.0262	3.58811	1.62882e-09	3.81652e-07
contig_42234|high	88.3191	13.5894	163.049	11.9982	3.58475	3.19596e-13	1.96958e-10
contig_62951|cc-nbs-lrr	15.6215	2.40458	28.8385	11.9932	3.58414	0.334516	0.759793
contig_23396|hypothetical	4.70606	0.726683	8.68543	11.9522	3.5792	0.0146021	0.131217
contig_7846|ccr4-associated	19.7175	3.05642	36.3786	11.9024	3.57318	1.34638e-05	0.00074595
contig_23664|myb-related	23.7134	3.67664	43.7501	11.8995	3.57283	0.176412	0.566273
contig_3458|sieve	703.301	109.113	1297.49	11.8913	3.57183	1.59628e-05	0.000861074
contig_65173|alanine--glyoxylate	2.04287	0.317071	3.76867	11.8859	3.57118	0.430654	0.838517
contig_23897|o-acyltransferase	30.027	4.66716	55.3868	11.8673	3.56893	6.32028e-06	0.000411486
contig_89323|ribonuclease	3.10984	0.484455	5.73523	11.8385	3.56542	0.106875	0.43694
contig_120882|quinone-oxidoreductase-like	22.659	3.53086	41.787	11.8348	3.56496	3.77024e-07	4.097e-05
contig_69986|peptide	16.1753	2.52642	29.8242	11.8049	3.56132	6.06634e-06	0.000399761
contig_29150|protein	2.7557	0.431223	5.08018	11.7808	3.55837	0.0401029	0.245113
contig_6417|chaperone	49.6875	7.77681	91.5982	11.7784	3.55807	0.0699575	0.343384
contig_5682|gras	376.273	58.9459	693.6	11.7667	3.55664	0.280672	0.702346
contig_74687|pinus	23.3896	3.68055	43.0986	11.7098	3.54965	1.23851e-07	1.63876e-05
contig_623|low	2295.28	361.614	4228.94	11.6946	3.54777	0.289496	0.712738
contig_14036|high-affinity	888.151	140.504	1635.8	11.6424	3.54132	1.359e-07	1.75183e-05
contig_69005|3-ketoacyl-	77.1477	12.2196	142.076	11.6269	3.5394	3.37723e-12	1.58265e-09
contig_29521|flavanone	124.049	19.6668	228.431	11.615	3.53792	9.64039e-11	3.16571e-08
contig_27286|sulfotransferase	6.23067	0.990522	11.4708	11.5806	3.53363	0.00504552	0.0646873
contig_26215|laccase	154.615	24.5948	284.636	11.573	3.53269	3.09524e-06	0.000235291
contig_67592|nuc-1	7.7443	1.23275	14.2558	11.5643	3.5316	0.0931069	0.4049
contig_80574|protein	4.54212	0.726683	8.35755	11.501	3.52368	0.0212326	0.164862
contig_37628|phosphorylase	9.08388	1.45337	16.7144	11.5005	3.52362	0.00283769	0.0430926
contig_102193|cytochrome	3.02796	0.484455	5.57147	11.5005	3.52362	0.0975638	0.415251
contig_9524|mate	3.02796	0.484455	5.57147	11.5005	3.52362	0.0975638	0.415251
contig_120299|epidermal	1.51398	0.242228	2.78573	11.5005	3.52362	0.300705	0.724345
contig_125079|ribonuclease	1.51398	0.242228	2.78573	11.5005	3.52362	0.300705	0.724345
contig_21699|5	1.51398	0.242228	2.78573	11.5005	3.52362	0.300705	0.724345
contig_57643|protein	1.51398	0.242228	2.78573	11.5005	3.52362	0.300705	0.724345
contig_70846|cytochrome	1.51398	0.242228	2.78573	11.5005	3.52362	0.300705	0.724345
contig_72123|nbs-lrr	1.51398	0.242228	2.78573	11.5005	3.52362	0.300705	0.724345
contig_5358|upf0481	4.54159	0.726683	8.3565	11.4995	3.5235	0.515035	0.899191
contig_5754|acidic	148.123	23.7203	272.526	11.4891	3.5222	3.00535e-05	0.00141248
contig_127818|auxin-induced	128.213	20.6056	235.819	11.4444	3.51657	0.00041119	0.0106009
contig_32247|lysine	54.5327	8.77893	100.286	11.4235	3.51394	1.88817e-07	2.32726e-05
contig_1749|protein	703.906	113.851	1293.96	11.3654	3.50657	0.309079	0.732142
contig_17074|transcription	23.536	3.8124	43.2595	11.3471	3.50425	0.0301004	0.204834
contig_71712|s-locus	38.163	6.18927	70.1367	11.332	3.50233	5.71645e-10	1.54923e-07
contig_94153|protein	7.1337	1.15791	13.1095	11.3217	3.50102	0.00400618	0.0547646
contig_700|conserved	46.1032	7.49295	84.7134	11.3058	3.49898	0.258817	0.67955
contig_36434|1-aminocyclopropane-1-carboxylate	12.4869	2.03428	22.9395	11.2765	3.49525	0.400366	0.814506
contig_143563|vacuolar-sorting	8.92029	1.45337	16.3872	11.2754	3.4951	0.00154567	0.0280616
contig_74504|probable	7.31523	1.19344	13.437	11.2591	3.49302	0.00461095	0.0605755
contig_49666|ammonium	62.0947	10.1321	114.057	11.2571	3.49276	2.71135e-06	0.000213249
contig_29866|long-chain-alcohol	440.859	72.0074	809.711	11.2448	3.49119	6.57894e-05	0.00258944
contig_87221|hypothetical	4.55275	0.748294	8.3572	11.1683	3.48134	0.0183819	0.151044
contig_46306|disease	2.94608	0.484455	5.4077	11.1624	3.48058	0.0900707	0.397109
contig_65203|disease	2.94608	0.484455	5.4077	11.1624	3.48058	0.0900707	0.397109
contig_66342|cc-nbs-lrr	2.94608	0.484455	5.4077	11.1624	3.48058	0.0900707	0.397109
contig_81047|galactose	2.9459	0.484455	5.40735	11.1617	3.48049	0.240379	0.657229
contig_79569|probable	15.9829	2.63288	29.333	11.141	3.47781	1.97429e-05	0.00102444
contig_2085|af414608_1prunasin	516.185	85.0326	947.337	11.1409	3.47779	3.15144e-18	5.67109e-15
contig_100114|auxin-induced	13.3095	2.20166	24.4172	11.0904	3.47124	6.37359e-05	0.002533
contig_85235|vacuolar	11.5232	1.9062	21.1402	11.0902	3.47122	0.0016818	0.0298979
contig_49342|ring-h2	7.77109	1.28598	14.2562	11.0858	3.47065	0.0075539	0.0845493
contig_12279|udp-glycosyltransferase	1986.04	328.943	3643.13	11.0753	3.46927	6.07163e-18	1.01167e-14
contig_979|quercetin	74.0578	12.2703	135.845	11.071	3.46872	3.00105e-06	0.000230261
contig_44691|flavonol	21.6202	3.5841	39.6564	11.0645	3.46787	2.39239e-06	0.000191851
contig_766|phospholipase	525.233	87.2516	963.215	11.0395	3.4646	2.29538e-12	1.13478e-09
contig_37746|protein	20.8224	3.46371	38.1811	11.0232	3.46247	1.07532e-06	0.000100158
contig_82375|protein	2.59159	0.431223	4.75195	11.0197	3.46201	0.121511	0.467464
contig_27656|dna	19.038	3.17057	34.9055	11.0092	3.46064	2.3416e-05	0.00117179
contig_6184|protein	349.607	58.3661	640.847	10.9798	3.45678	0.199798	0.603073
contig_15899|limonene	269.479	45.2182	493.741	10.9191	3.44878	2.47834e-16	3.31017e-13
contig_67269|pollen	7.33506	1.23275	13.4374	10.9003	3.4463	0.00269783	0.0416506
contig_126257|4-coumarate	1.87928	0.317071	3.44149	10.854	3.44015	0.122764	0.469794
contig_95267|upf0481	1.87928	0.317071	3.44149	10.854	3.44015	0.122764	0.469794
contig_40017|predicted	3.75803	0.634142	6.88193	10.8523	3.43993	0.366648	0.785801
contig_54782|cationic	3.3112	0.559299	6.06311	10.8406	3.43837	0.0676714	0.336002
contig_111994|60s	4.7433	0.801526	8.68508	10.8357	3.43772	0.0237549	0.176759
contig_20100|phospholipase	426.686	72.107	781.265	10.8348	3.4376	0.271665	0.692211
contig_209765|lateral	1.4321	0.242228	2.62197	10.8244	3.43622	0.27668	0.697484
contig_61071|nbs-lrr	1.4321	0.242228	2.62197	10.8244	3.43622	0.27668	0.697484
contig_96864|yucca	1.4321	0.242228	2.62197	10.8244	3.43622	0.27668	0.697484
contig_29629|resistance	1.43192	0.242228	2.62162	10.823	3.43602	0.706267	0.991873
contig_99483|cyst	1.43192	0.242228	2.62162	10.823	3.43602	0.706267	0.991873
contig_45016|cytochrome	31.0701	5.27577	56.8645	10.7784	3.43007	2.04522e-06	0.00017039
contig_13581|muts	213.83	36.327	391.333	10.7725	3.42928	1.25467e-07	1.65528e-05
contig_89513|protein	26.0628	4.44277	47.6829	10.7327	3.42394	0.141084	0.505758
contig_59033|receptor-like	18.9955	3.2531	34.7379	10.6784	3.41662	0.182133	0.575124
contig_97157|nuclear	5.64616	0.96891	10.3234	10.6547	3.41341	0.0296523	0.202858
contig_76372|udp-glucoronosyl	10.6649	1.83136	19.4984	10.647	3.41237	0.482571	0.876798
contig_87718|conserved	9.68118	1.66397	17.6984	10.6362	3.41091	0.000309929	0.0085593
contig_21723|isoleucine	60.4154	10.3859	110.445	10.6341	3.41063	0.000330788	0.00899183
contig_31003|protein	33.0803	5.69321	60.4673	10.6209	3.40884	1.00443e-07	1.39038e-05
contig_164355|pantothenate	3.2295	0.559299	5.89969	10.5484	3.39895	0.0411253	0.248609
contig_56091|-linalool	28.7948	4.98814	52.6014	10.5453	3.39853	2.04317e-07	2.48142e-05
contig_38231|ankyrin	25.1195	4.35778	45.8811	10.5286	3.39624	0.0454974	0.264245
contig_16494|nitrate	2269.14	394.299	4143.99	10.5098	3.39366	0.00413304	0.0560221
contig_112837|retrotransposon	2.78232	0.484455	5.08018	10.4864	3.39044	0.0792475	0.368266
contig_5085|hypothetical	63.0898	10.9883	115.191	10.4831	3.38999	0.222252	0.633233
contig_9456|udp-glycosyltransferase	1393.51	243.162	2543.86	10.4616	3.38703	3.25081e-06	0.000244561
contig_91408|rna-directed	12.3887	2.16235	22.6151	10.4586	3.38662	0.0040157	0.0548614
contig_43668|gdsl	27.4683	4.79523	50.1414	10.4565	3.38633	0.0716372	0.347954
contig_26852|myb	7.36203	1.28598	13.4381	10.4497	3.38539	0.0158638	0.137776
contig_5715|protein	719.039	126.477	1311.6	10.3703	3.37438	3.50594e-17	5.43881e-14
contig_59917|wall-associated	77.1789	13.5959	140.762	10.3533	3.37201	2.92123e-09	6.22846e-07
contig_11035|hypersensitive	782.076	137.8	1426.35	10.3509	3.37168	2.6108e-16	3.35585e-13
contig_52734|disease	1.79722	0.317071	3.27737	10.3364	3.36966	0.202125	0.607077
contig_85236|vacuolar	8.98835	1.58913	16.3876	10.3123	3.36629	0.00051046	0.0124537
contig_8777|atp	31.5502	5.58675	57.5136	10.2946	3.36382	0.243987	0.662032
contig_2719|early	84.603	15.0137	154.192	10.2701	3.36037	0.0872248	0.38964
contig_122204|g-type	2.42765	0.431223	4.42407	10.2593	3.35887	0.405869	0.81886
contig_122575|serine	3.14709	0.559299	5.73488	10.2537	3.35807	0.493162	0.883711
contig_38343|rhicadhesin	16.8155	2.98926	30.6417	10.2506	3.35763	0.143804	0.511258
contig_86291|ribonuclease	18.8872	3.35957	34.4149	10.2438	3.35669	0.0292113	0.200849
contig_109865|upf0481	8.63403	1.5359	15.7322	10.243	3.35656	0.000358976	0.00957867
contig_22931|alcohol	9.98337	1.77813	18.1886	10.2291	3.35461	0.0459125	0.265766
contig_168326|hypothetical	3.77804	0.673451	6.88263	10.2199	3.35331	0.030447	0.2062
contig_114903|myb-like	8.45758	1.51051	15.4046	10.1983	3.35026	0.0135197	0.124559
contig_2338|protein	2899.4	518.172	5280.64	10.1909	3.34921	0.020194	0.159799
contig_2840|xyloglucan	416.268	74.5369	758	10.1695	3.34617	0.251748	0.671427
contig_98621|auxin-regulated	722.843	129.578	1316.11	10.1569	3.34438	0.00475192	0.0618206
contig_158540|endoglucanase	1.35022	0.242228	2.45821	10.1483	3.34317	0.260532	0.681558
contig_79862|disease	1.35022	0.242228	2.45821	10.1483	3.34317	0.260532	0.681558
contig_94685|atp	1.35022	0.242228	2.45821	10.1483	3.34317	0.260532	0.681558
contig_69472|at2g36970-like	5.40069	0.96891	9.83247	10.148	3.34312	0.0141834	0.128557
contig_137754|histidine	1.35004	0.242228	2.45786	10.1469	3.34297	0.501393	0.888583
contig_178004|polyprotein	1.35004	0.242228	2.45786	10.1469	3.34297	0.501393	0.888583
contig_54002|reistance	1.35004	0.242228	2.45786	10.1469	3.34297	0.501393	0.888583
contig_66509|wall-associated	1.35004	0.242228	2.45786	10.1469	3.34297	0.501393	0.888583
contig_43763|conserved	16.5615	2.97157	30.1514	10.1466	3.34293	3.91306e-05	0.00173782
contig_14270|protein	7.92033	1.42175	14.4189	10.1417	3.34223	0.497784	0.886553
contig_50802|transcription	19.1804	3.45602	34.9048	10.0997	3.33624	4.3718e-06	0.000309007
contig_284|glutaredoxin	371.201	67.2441	675.158	10.0404	3.32774	1.47389e-13	9.7511e-11
contig_29937|high	74.4203	13.4815	135.359	10.0404	3.32774	1.03716e-11	4.4438e-09
