# Supplementary material for: De novo assembly of Phlomis purpurea after challenging with Phytophthora cinnamomi
Source: BMC Genomics. 2017 Sep 6;18:700. doi: 10.1186/s12864-017-4042-6 (PMC5585901; doi:10.1186/s12864-017-4042-6)
Supplement: Supplementary file 15 — Specific primers used in qRT-PCR analysis of eight differential expressed genes from Phlomis purpurea. (XLSX 12 kb) [file 12864_2017_4042_MOESM15_ESM.xlsx]

## Sheet: Folha1
Table S10. Specific primers used in qRT-PCR analysis of eight differential expressed genes from Phlomis purpurea
		Gene name	start	tm	Seq
1	C_22409F	wall-associated receptor kinase 5-like	77	58	GGATGCCACGATATTGATGA
2	C_22409R		155	58	TATAGTCGCCGAGAGTGTTT
3	C_25358F	cinnamyl alcohol dehydrogenase	116	58	ATCCCGATGATCCAAAGAAG
4	C_25358R		264	58	AGGAGATGCAGTATGAAAAAC
5	C_59295F	hydroxyproline-rich glyco protein	166	58	GTTTGTTAATGGCGTCTGATA
6	C_59295R		242	58	GAGGCTTCGAATTGAGGAG
7	C_59360F	cyanidin-3-o-glucoside 2-o-glucuronosyltransferase-like	228	58	AATGATAGGAGTGGAACAGAA
8	C_59360R		369	58	AATGGATGATACAAAACAAACC
9	C_95283F	resistance protein rgc2	249	56	AAGCTCCGAGTGTTGTTTC
10	C_95283R		348	56	TCCTTCGCTGTTGATAGTG
11	C_160141F	subtilisin-like protease	285	58	GATGATGATTTCGACTTTTGAT
12	C_160141R		360	58	CCAGCATATGCCTTGTTAC
13	C_162539F	calcium-binding mitochondrial carrier protein aralar1-like	619	58	CTCCTCCTCGACCAAGAAG
14	C_162539R		763	58	GGTCGTCCAGATCAAACAT
15	C_211140F	serine-threonine protein plant	81	58	ACAAAGCTGTTAGGAGAAGAT
16	C_211140R		220	58	ACAAAACACAAACAGGTAAGTA
